# Supplementary material for: Transcriptomic Characterization of the Porcine Urinary Bladder Trigone Following Intravesical Administration of Resiniferatoxin: Insights from High-Throughput Sequencing
Source: Toxins (Basel). 2025 Mar 9;17(3):127. doi: 10.3390/toxins17030127 (PMC11946646; doi:10.3390/toxins17030127)
Supplement: Supplementary file 1 [file toxins-17-00127-s001.zip]

Archive with 9 entries (9 files):
- Supplemental Table S1.xlsx
- Supplemental Table S2.csv
- Supplemental Table S3.csv
- Supplemental Table S4.csv
- Supplemental Table S5.csv
- Supplemental Table S6.csv
- Supplemental Table S7.xlsx
- Supplemental Table S8.csv
- Supplemental Table S9.pdf
