# Supplementary material for: Transcriptomic Characterization of the Porcine Urinary Bladder Trigone Following Intravesical Administration of Resiniferatoxin: Insights from High-Throughput Sequencing
Source: Toxins (Basel). 2025 Mar 9;17(3):127. doi: 10.3390/toxins17030127 (PMC11946646; doi:10.3390/toxins17030127)
Supplement: Supplementary file 1 [file toxins-17-00127-s001.zip › Supplemental Table S1.xlsx]

## Sheet: sequencing_mapping_stat
	Code_1	Code_3	Code_5	Code_7	Code_9	Code_11	Code_13	Code_15	Code_17	Code_19	Code_21	Code_23
Row reads	61714376	61553776	63666376	61453226	61934652	62807182	63496932	61551198	62821262	62398884	63363124	63007712
Trimmed reads	50915910	50094224	52195818	51247218	52710284	52861778	52990778	50650692	53560320	51768238	54348486	49796128
Mapped	47835752	49658774	52020672	49682244	49658774	51046586	51732478	47835752	51046586	51732478	52020672	49682244
Uniquely mapped	46810652	47280480	49296028	47622850	49653798	49899852	50655778	47908570	48329134	47394712	51682750	47192318
Multi-mapped	995148	876926	1226242	961382	1016922	1117102	1037718	1110716	1168054	2049396	1209350	1146334
Too many loci	29952	26526	37374	24488	29224	29632	38982	38072	21220	33260	38628	53836
