# Supplementary material for: Transcriptomic Characterization of the Porcine Urinary Bladder Trigone Following Intravesical Administration of Resiniferatoxin: Insights from High-Throughput Sequencing
Source: Toxins (Basel). 2025 Mar 9;17(3):127. doi: 10.3390/toxins17030127 (PMC11946646; doi:10.3390/toxins17030127)
Supplement: Supplementary file 1 [file toxins-17-00127-s001.zip › Supplemental Table S2.csv]

ref_gene_id	gene_ID	gene_name	log2FoldChange	padj	description	Code_1	Code_3	Code_5	Code_7	Code_9	Code_11	Code_13	Code_15	Code_17	Code_19	Code_21	Code_23
ENSSSCG00000030130	MSTRG.7958	DPYSL2	-28,28046499	2,49314176936418e-27	dihydropyrimidinase like 2 [Source:VGNC Symbol;Acc:VGNC:87430]	2560	5162	0	5848	112	0	0	0	0	0	0	0
ENSSSCG00000014173	MSTRG.15128	LNPEP	-28,20017684	6,39134316962666e-17	leucyl and cystinyl aminopeptidase [Source:VGNC Symbol;Acc:VGNC:89772]	10032	0	0	0	7357	0	0	0	0	0	0	0
ENSSSCG00000031942	MSTRG.23206	YES1	-26,55049583	1,27099558391239e-16	YES proto-onco 1, Src family tyrosine kinase [Source:VGNC Symbol;Acc:VGNC:95024]	0	0	1289	1659	0	738	0	0	0	0	0	0
ENSSSCG00000000789	MSTRG.20532	CNTN1	-26,46708914	1,40904954854269e-16	contactin 1 [Source:VGNC Symbol;Acc:VGNC:86848]	790	2209	0	0	612	0	0	0	0	0	0	0
ENSSSCG00000015563	MSTRG.28276	RGL1	-25,98571519	1,34128185729947e-14	ral guanine nucleotide dissociation stimulator like 1 [Source:VGNC Symbol;Acc:VGNC:92252]	0	2780	0	0	4472	0	0	0	0	0	0	0
ENSSSCG00000009615	MSTRG.7886	NUDT18	-25,33685548	8,07345711427247e-14	nudix hydrolase 18 [Source:VGNC Symbol;Acc:VGNC:90960]	0	0	1087	0	495	0	0	0	0	0	0	0
ENSSSCG00000009448	MSTRG.3953	DIAPH3	-25,2906818	8,54035102849405e-14	diaphanous related formin 3 [Source:VGNC Symbol;Acc:VGNC:87301]	0	0	0	712	0	999	0	0	0	0	0	0
ENSSSCG00000036758	MSTRG.9451	HSPA12A	-25,26019697	8,7038340031716e-14	heat shock protein family A (Hsp70) member 12A [Source:VGNC Symbol;Acc:VGNC:96684]	859	582	0	0	0	0	0	0	0	0	0	0
ENSSSCG00000027765	MSTRG.1583	TOGARAM1	-25,24512593	2,99117688245957e-16	TOG array regulator of axonemal microtubules 1 [Source:VGNC Symbol;Acc:VGNC:94300]	0	275	0	653	0	459	0	0	0	0	0	0
ENSSSCG00000004403	MSTRG.651	CDC40	-25,15115987	2,12356603077708e-15	cell division cycle 40 [Source:VGNC Symbol;Acc:VGNC:86452]	0	1231	875	0	0	669	0	0	0	0	0	0
ENSSSCG00000025174	MSTRG.10772	WDFY1	-24,76178705	2,79526057530887e-13	WD repeat and FYVE domain containing 1 [Source:VGNC Symbol;Acc:VGNC:99733]	807	171	0	0	0	0	0	0	0	0	0	0
ENSSSCG00000016346	MSTRG.24610	MAD2L1BP	-24,15236418	1,1540199223158e-12	MAD2L1 binding protein [Source:VGNC Symbol;Acc:VGNC:89940]	294	0	0	0	0	275	0	0	0	0	0	0
ENSSSCG00000036747	MSTRG.29431	WAS	-24,14833419	1,1540199223158e-12	WASP actin nucleation promoting factor [Source:VGNC Symbol;Acc:VGNC:96603]	0	453	0	0	222	0	0	0	0	0	0	0
ENSSSCG00000023174	MSTRG.26556	USP53	-24,00593577	1,57350078546712e-12	ubiquitin specific peptidase 53 [Source:VGNC Symbol;Acc:VGNC:94775]	0	182	416	0	0	0	0	0	0	0	0	0
ENSSSCG00000000546	MSTRG.20185	MANSC4	-23,85183333	2,22199991726101e-12	MANSC domain containing 4 [Source:VGNC Symbol;Acc:VGNC:89974]	0	144	0	0	395	0	0	0	0	0	0	0
ENSSSCG00000008853	MSTRG.26092	TLL1	-23,82964209	2,28004001928085e-12	tolloid like 1 [Source:VGNC Symbol;Acc:VGNC:94018]	236	0	0	279	0	0	0	0	0	0	0	0
ENSSSCG00000022009	MSTRG.28442	DDC	-23,74191685	2,7282827780589e-12	dopa decarboxylase [Source:VGNC Symbol;Acc:VGNC:87204]	0	0	0	0	306	149	0	0	0	0	0	0
ENSSSCG00000030303	MSTRG.15929	ACHE	-23,73882585	2,7282827780589e-12	acetylcholinesterase [Source:VGNC Symbol;Acc:VGNC:97029]	0	0	0	0	242	202	0	0	0	0	0	0
ENSSSCG00000002857	MSTRG.21497	TDRD12	-23,69578763	2,96952637392595e-12	tudor domain containing 12 [Source:VGNC Symbol;Acc:VGNC:98648]	0	0	205	276	0	0	0	0	0	0	0	0
ENSSSCG00000011933	MSTRG.7356	NECTIN3	-23,64506407	3,30114299039028e-12	nectin cell adhesion molecule 3 [Source:VGNC Symbol;Acc:VGNC:90663]	143	0	0	0	0	241	0	0	0	0	0	0
ENSSSCG00000040863	MSTRG.9095	IPMK	-23,54926937	2,78617347679494e-13	inositol polyphosphate multikinase [Source:VGNC Symbol;Acc:VGNC:89175]	0	0	0	4	398	30	0	0	0	0	0	0
ENSSSCG00000036684	MSTRG.12232	TTPAL	-23,29834503	7,61854512923517e-12	alpha tocopherol transfer protein like [Source:VGNC Symbol;Acc:VGNC:95742]	0	98	0	0	262	0	0	0	0	0	0	0
ENSSSCG00000036229	MSTRG.9773	INSIG2	-23,0993481	1,2195559921684e-11	insulin induced 2 [Source:VGNC Symbol;Acc:VGNC:103970]	0	224	86	0	0	0	0	0	0	0	0	0
ENSSSCG00000005272	MSTRG.2052	NMRK1	-22,77129917	2,42799147323016e-11	nicotinamide riboside kinase 1 [Source:VGNC Symbol;Acc:VGNC:90800]	44	0	191	0	0	0	0	0	0	0	0	0
ENSSSCG00000001989	MSTRG.25065	CIDEB	-22,47293452	4,92299031643743e-11	cell death inducing DFFA like effector b [Source:VGNC Symbol;Acc:VGNC:86699]	0	42	150	0	0	0	0	0	0	0	0	0
ENSSSCG00000005941	MSTRG.17851	KHDRBS3	-22,34136358	6,72845738889105e-11	KH RNA binding domain containing, signal transduction associated 3 [Source:VGNC Symbol;Acc:VGNC:89424]	0	128	0	0	53	0	0	0	0	0	0	0
ENSSSCG00000024018	MSTRG.4226	SLC16A3	-20,4361836	6,18735806134507e-09	solute carrier family 16 member 3 [Source:VGNC Symbol;Acc:VGNC:92943]	0	0	0	157	0	18	0	0	0	0	0	0
ENSSSCG00000028182	MSTRG.20698	CDK17	-10,87884287	0,001269795	cyclin dependent kinase 17 [Source:VGNC Symbol;Acc:VGNC:86500]	1340	1350	0	1122	0	0	0	0	1	0	1	0
ENSSSCG00000017072	MSTRG.11534	GALNT10	-10,1142202	0,001130766	polypeptide N-acetylgalactosaminyltransferase 10 [Source:VGNC Symbol;Acc:VGNC:88327]	56	0	415	429	355	0	0	0	0	0	0	0
ENSSSCG00000017473	MSTRG.4834	TOP2A	-10,01932486	0,001270778	DNA topoisomerase II alpha [Source:VGNC Symbol;Acc:VGNC:94310]	86	205	0	362	0	415	0	0	0	0	0	0
ENSSSCG00000017797	MSTRG.5297	SLC6A4	-9,929584098	0,002355482	solute carrier family 6 member 4 [Source:VGNC Symbol;Acc:VGNC:93164]	48	261	702	0	83	0	0	0	0	0	0	0
ENSSSCG00000016074	MSTRG.10472	ANKRD44	-9,925811701	0,013581851	ankyrin repeat domain 44 [Source:VGNC Symbol;Acc:VGNC:107123]	0	595	26	0	1	386	0	0	0	0	0	0
ENSSSCG00000044472	MSTRG.469	COL19A1	-9,705646246	0,000156361	collagen type XIX alpha 1 chain [Source:HGNC Symbol;Acc:HGNC:2196]	12	21	0	706	15	869	0	0	0	2	0	0
ENSSSCG00000017741	MSTRG.5209	TEFM	-9,398863041	0,002355482	transcription elongation factor, mitochondrial [Source:VGNC Symbol;Acc:VGNC:93865]	246	0	133	0	184	141	0	0	0	0	0	0
ENSSSCG00000017393	MSTRG.4745	CNTNAP1	-8,590701484	0,020839041	contactin associated protein 1 [Source:VGNC Symbol;Acc:VGNC:86849]	426	0	12	0	46	547	0	0	3	0	0	0
ENSSSCG00000008377	MSTRG.17140	CCT4	-8,224238667	0,005154219	chaperonin containing TCP1 subunit 4 [Source:VGNC Symbol;Acc:VGNC:86382]	1	3547	0	3198	0	1	7	3	1	0	4	7
ENSSSCG00000040464	ENSSSCG00000040464	LEP	-7,929752037	0,029590079	leptin [Source:VGNC Symbol;Acc:VGNC:89684]	21	0	141	0	71	31	0	0	0	0	0	0
ENSSSCG00000007947	MSTRG.16407	PAM16	-7,438364518	0,001729184	presequence translocase associated motor 16 [Source:HGNC Symbol;Acc:HGNC:29679]	0	255	173	291	4	10	1	0	3	0	0	0
ENSSSCG00000038508	MSTRG.13543	SPTBN2	-7,04384873	0,01616066	spectrin beta, non-erythrocytic 2 [Source:VGNC Symbol;Acc:VGNC:93437]	0	97	2	9	10	138	2	0	0	0	0	0
ENSSSCG00000030115	MSTRG.17557	HS1BP3	-6,635438971	0,000241097	HCLS1 binding protein 3 [Source:VGNC Symbol;Acc:VGNC:88976]	2	105	2	1	1116	88	1	4	2	2	2	2
ENSSSCG00000004484	MSTRG.760	COL12A1	-5,642035069	0,004584359	collagen type XII alpha 1 chain [Source:VGNC Symbol;Acc:VGNC:86864]	4	357	492	6	12	10	5	2	5	5	0	0
ENSSSCG00000044005	MSTRG.21400	ENSSSCG00000044005	-5,208774569	0,047228322		10	0	5	26	12	4	1	0	0	0	0	0
ENSSSCG00000007067	MSTRG.11836	JAG1	-3,826613747	0,049560141	jagged canonical Notch ligand 1 [Source:VGNC Symbol;Acc:VGNC:96385]	551	189	5	534	18	17	4	1	24	10	31	23
ENSSSCG00000021250	MSTRG.13031	FKBP9	-3,717435905	0,025030106	FKBP prolyl isomerase 9 [Source:VGNC Symbol;Acc:VGNC:88151]	35	33	480	399	31	325	22	8	37	25	0	9
ENSSSCG00000004368	MSTRG.598	PREP	-3,642511763	0,014779028	prolyl endopeptidase [Source:VGNC Symbol;Acc:VGNC:103157]	44	793	7	418	485	253	9	5	20	24	88	16
ENSSSCG00000026043	MSTRG.11977	ENSSSCG00000026043	-3,613770662	0,003456671		501	48	801	579	2172	3112	34	67	152	231	108	40
ENSSSCG00000010992	MSTRG.3100	ENSSSCG00000010992	-3,468099604	0,003015117	aquaporin 7 [Source:NCBI gene (formerly Entrezgene);Acc:100126283]	92	93	988	50	828	316	15	33	43	11	29	87
ENSSSCG00000036039	MSTRG.8772	RAB4A	-3,450877502	0,047109805	RAB4A, member RAS onco family [Source:VGNC Symbol;Acc:VGNC:98270]	23	42	14	22	529	285	9	6	13	5	13	43
ENSSSCG00000014817	MSTRG.27011	ARAP1	-3,199724339	0,013581851	ArfGAP with RhoGAP domain, ankyrin repeat and PH domain 1 [Source:VGNC Symbol;Acc:VGNC:85439]	203	2174	305	6377	208	524	151	180	204	126	191	184
ENSSSCG00000033095	MSTRG.3392	KIN	-3,118350798	0,047704248	Kin17 DNA and RNA binding protein [Source:VGNC Symbol;Acc:VGNC:96395]	1177	1072	25	71	57	100	45	52	57	33	55	51
ENSSSCG00000013540	MSTRG.14635	PSPN	-3,030781769	0,039978005	persephin [Source:VGNC Symbol;Acc:VGNC:91932]	14	216	18	17	195	13	12	10	12	12	6	4
ENSSSCG00000038626	MSTRG.17450	ZNF513	-2,702109873	0,018943139	zinc finger protein 513 [Source:HGNC Symbol;Acc:HGNC:26498]	122	10	25	121	43	193	9	9	15	13	20	20
ENSSSCG00000033377	MSTRG.15849	CEP20	-2,273819752	0,041265324	centrosomal protein 20 [Source:VGNC Symbol;Acc:VGNC:86566]	189	128	329	312	79	296	12	119	46	65	23	18
ENSSSCG00000035999	MSTRG.16397	NUDT16L1	-1,887323668	0,003592183	nudix hydrolase 16 like 1 [Source:VGNC Symbol;Acc:VGNC:90958]	613	919	499	473	900	159	80	181	199	239	95	152
ENSSSCG00000005025	ENSSSCG00000005025	TRIM9	-1,88458248	0,015140147	tripartite motif containing 9 [Source:VGNC Symbol;Acc:VGNC:94434]	74	152	53	32	63	26	11	26	22	17	21	11
ENSSSCG00000045892	MSTRG.16841	ENSSSCG00000045892	-1,778879017	0,046289691		694	1955	518	1266	328	490	117	221	395	224	392	173
ENSSSCG00000034049	MSTRG.5642	TRIM16	-1,75017579	0,011447979	tripartite motif containing 16 [Source:VGNC Symbol;Acc:VGNC:99100]	1128	580	590	514	668	116	145	146	128	221	242	195
ENSSSCG00000015862	MSTRG.10084	LIMS2	-1,674361323	0,015598847	LIM zinc finger domain containing 2 [Source:VGNC Symbol;Acc:VGNC:95731]	1423	1320	3144	3309	1246	2800	546	304	1003	994	841	576
ENSSSCG00000003564	MSTRG.22834	GPATCH3	-1,667648678	0,014683842	G-patch domain containing 3 [Source:VGNC Symbol;Acc:VGNC:88576]	232	277	284	160	164	116	93	48	72	115	35	26
ENSSSCG00000030095	MSTRG.27417	ZBTB16	-1,616906564	0,004802171	zinc finger and BTB domain containing 16 [Source:HGNC Symbol;Acc:HGNC:12930]	7920	4244	7612	4164	12607	11481	2476	3046	1855	3953	2568	2492
ENSSSCG00000010570	MSTRG.9310	KCNIP2	-1,371973218	0,001407079	potassium voltage-gated channel interacting protein 2 [Source:VGNC Symbol;Acc:VGNC:89349]	60	59	91	94	91	44	26	26	40	37	24	17
ENSSSCG00000038397	MSTRG.17837	PTK2	-1,347921759	0,030893147	protein tyrosine kinase 2 [Source:VGNC Symbol;Acc:VGNC:98840]	741	706	976	434	259	381	225	207	283	288	146	241
ENSSSCG00000002385	MSTRG.25486	TGFB3	-1,323026512	0,016328727	transforming growth factor beta 3 [Source:VGNC Symbol;Acc:VGNC:98367]	4805	1889	2885	3344	3180	5394	1570	1542	1917	1597	1200	1194
ENSSSCG00000012838	MSTRG.13381	TSPAN4	-1,288478859	0,00501228	tetraspanin 4 [Source:VGNC Symbol;Acc:VGNC:94513]	1601	1711	1011	963	1545	676	504	372	699	699	396	409
ENSSSCG00000031154	MSTRG.6030	ACKR2	-1,213850859	0,00201636	atypical chemokine receptor 2 [Source:VGNC Symbol;Acc:VGNC:85012]	2026	1472	1311	2139	2305	2680	691	833	939	1126	820	929
ENSSSCG00000038149	MSTRG.10761	KCNE4	-1,178974526	0,001717659	potassium voltage-gated channel subfamily E regulatory subunit 4 [Source:VGNC Symbol;Acc:VGNC:96387]	178	151	134	289	176	203	88	100	108	66	76	74
ENSSSCG00000002340	MSTRG.25418	PSEN1	1,145192556	0,001462694	presenilin 1 [Source:VGNC Symbol;Acc:VGNC:91897]	545	1093	1045	920	455	688	1659	1522	1635	1749	1778	2343
ENSSSCG00000008631	MSTRG.17626	SLC66A3	1,153025349	0,000972559	solute carrier family 66 member 3 [Source:VGNC Symbol;Acc:VGNC:93152]	571	699	1185	554	849	376	1660	1705	1234	1525	1665	1717
ENSSSCG00000013849	MSTRG.14349	TPM4	1,381850608	0,027291942	tropomyosin 4 [Source:VGNC Symbol;Acc:VGNC:94339]	6440	7180	4962	7494	5748	6064	31338	10407	5924	21619	16516	16198
ENSSSCG00000030325	MSTRG.19646	C1QTNF6	1,38513533	0,042198472	C1q and TNF related 6 [Source:VGNC Symbol;Acc:VGNC:85985]	1086	766	1275	1110	1024	759	926	2428	2201	4909	3464	1981
ENSSSCG00000023993	MSTRG.7353	CD96	1,648146907	0,047109805	CD96 molecule [Source:VGNC Symbol;Acc:VGNC:86437]	82	74	38	107	52	22	110	108	201	368	134	243
ENSSSCG00000003477	MSTRG.22666	NECAP2	1,656411641	0,037087887	NECAP endocytosis associated 2 [Source:VGNC Symbol;Acc:VGNC:90661]	582	796	1109	1207	1050	531	4558	4449	983	2000	1034	3801
ENSSSCG00000016261	MSTRG.10813	SP110	1,931386668	0,003938437	SP110 nuclear body protein [Source:VGNC Symbol;Acc:VGNC:96367]	87	86	182	155	106	146	571	136	270	491	634	924
ENSSSCG00000007080	MSTRG.11861	KIF16B	1,973917082	0,009694725	kinesin family member 16B [Source:VGNC Symbol;Acc:VGNC:106450]	146	422	957	764	874	321	3424	3613	1401	1057	1709	2564
ENSSSCG00000005979	MSTRG.17924	ANXA13	2,238163449	0,041843572	annexin A13 [Source:VGNC Symbol;Acc:VGNC:85368]	49	236	73	93	91	96	726	774	120	80	484	912
ENSSSCG00000015423	MSTRG.28032	DNAJC2	2,723427919	0,001172609	DnaJ heat shock protein family (Hsp40) member C2 [Source:HGNC Symbol;Acc:HGNC:13192]	52	47	61	58	82	56	121	125	256	139	834	972
ENSSSCG00000026850	MSTRG.9032	SNCG	2,787406315	0,044562837	synuclein gamma [Source:NCBI gene (formerly Entrezgene);Acc:100125343]	151	278	69	244	194	46	2692	2394	410	939	98	200
ENSSSCG00000000095	MSTRG.19594	GTPBP1	2,805896286	0,012830447	GTP binding protein 1 [Source:VGNC Symbol;Acc:VGNC:88742]	537	347	257	263	284	77	4019	147	2314	391	3304	2436
ENSSSCG00000030305	MSTRG.7241	SLC15A2	3,475486566	0,039856684	solute carrier family 15 member 2 [Source:VGNC Symbol;Acc:VGNC:92935]	4	19	15	5	5	21	8	44	270	410	24	22
ENSSSCG00000004550	MSTRG.863	OAZ2	3,882703867	0,017157552	ornithine decarboxylase antizyme 2 [Source:VGNC Symbol;Acc:VGNC:91009]	11	20	2	19	17	14	273	498	7	14	471	12
ENSSSCG00000017211	MSTRG.4442	GGA3	3,902788198	0,019885749	golgi associated, gamma adaptin ear containing, ARF binding protein 3 [Source:VGNC Symbol;Acc:VGNC:88433]	7	6	50	34	25	20	60	42	1417	435	11	98
ENSSSCG00000008398	MSTRG.17164	PPP4R3B	4,33883732	0,021733246	protein phosphatase 4 regulatory subunit 3B [Source:VGNC Symbol;Acc:VGNC:91758]	39	20	99	0	18	13	471	2196	41	167	1026	24
ENSSSCG00000036673	MSTRG.23086	PPT1	4,735653493	8,80661784490437e-05	palmitoyl-protein thioesterase 1 [Source:VGNC Symbol;Acc:VGNC:91764]	46	1	93	10	113	54	3370	2815	550	668	1323	103
ENSSSCG00000040849	MSTRG.28792	ENSSSCG00000040849	4,94934133	0,022116378		3256	1678	7300	8315	3085	25213	8386	2079	158780	1410716	29939	4846
ENSSSCG00000035379	MSTRG.26235	JCHAIN	5,405015253	0,022971697	joining chain of multimeric IgA and IgM [Source:VGNC Symbol;Acc:VGNC:89281]	56	93	199	154	62	925	114	23	8727	58062	2108	50
ENSSSCG00000033640	MSTRG.28470	ENSSSCG00000033640	5,40582607	0,039978005		26	4	40	55	10	246	32	8	2319	15290	110	18
ENSSSCG00000015602	MSTRG.28365	INTS7	5,514866736	2,99050128363695e-08	integrator complex subunit 7 [Source:VGNC Symbol;Acc:VGNC:89167]	16	21	15	19	14	18	1359	22	954	21	1070	1481
ENSSSCG00000007800	MSTRG.16136	SEPTIN1	5,59170325	0,012830447	septin 1 [Source:VGNC Symbol;Acc:VGNC:92718]	0	4	0	2	0	0	13	97	34	89	46	0
ENSSSCG00000040986	MSTRG.28503	ENSSSCG00000040986	5,831194292	0,041471452		8	0	10	32	2	105	31	4	1307	8426	82	8
ENSSSCG00000023141	MSTRG.9121	RNLS	6,247290404	0,006659748	renalase, FAD dependent amine oxidase [Source:VGNC Symbol;Acc:VGNC:92401]	0	0	0	0	0	0	15	7	14	0	22	29
ENSSSCG00000032377	MSTRG.24986	RALGAPA1	6,340292763	0,000890949	Ral GTPase activating protein catalytic subunit alpha 1 [Source:VGNC Symbol;Acc:VGNC:92071]	0	3	11	9	0	6	4	2	240	727	72	1352
ENSSSCG00000017068	MSTRG.11526	FAXDC2	6,344331361	0,035087768	fatty acid hydroxylase domain containing 2 [Source:VGNC Symbol;Acc:VGNC:88021]	0	1	1	0	0	0	0	64	30	0	68	18
ENSSSCG00000015667	MSTRG.9687	MBD5	7,546207004	0,026642375	methyl-CpG binding domain protein 5 [Source:VGNC Symbol;Acc:VGNC:95940]	0	3	0	0	0	0	0	191	164	115	83	0
ENSSSCG00000039419	MSTRG.12470	SLCO4A1	7,775169372	0,029953122	solute carrier organic anion transporter family member 4A1 [Source:VGNC Symbol;Acc:VGNC:95500]	0	0	0	0	3	0	333	19	0	197	0	123
ENSSSCG00000003478	MSTRG.22667	CROCC	7,787798262	0,039401051	ciliary rootlet coiled-coil, rootletin [Source:VGNC Symbol;Acc:VGNC:97946]	0	0	0	0	0	0	67	0	12	43	0	130
ENSSSCG00000037642	MSTRG.14826	ARID3A	8,504209598	0,013155043	AT-rich interaction domain 3A [Source:VGNC Symbol;Acc:VGNC:85507]	0	0	0	0	0	0	48	89	0	220	47	0
ENSSSCG00000042270	MSTRG.8562	ENSSSCG00000042270	9,021253368	0,014741353		0	0	0	0	4	0	0	0	503	1381	37	34
ENSSSCG00000040522	MSTRG.8551	ENSSSCG00000040522	9,935310869	0,031898679		1	0	0	0	0	0	5	0	85	891	0	0
ENSSSCG00000020864	MSTRG.20606	VDR	10,67147611	0,000320599	vitamin D receptor [Source:VGNC Symbol;Acc:VGNC:94814]	0	0	0	0	0	0	581	587	0	319	374	0
ENSSSCG00000024311	MSTRG.6087	CCR2	10,83149386	0,001270778	C-C motif chemokine receptor 2 [Source:VGNC Symbol;Acc:VGNC:86370]	0	0	0	0	0	0	0	0	971	643	11	360
ENSSSCG00000006126	MSTRG.18153	DECR1	11,08105914	0,000241097	2,4-dienoyl-CoA reductase 1 [Source:VGNC Symbol;Acc:VGNC:97961]	0	0	0	0	0	0	0	0	668	301	1202	285
ENSSSCG00000006764	MSTRG.18988	PTPN22	20,34379925	7,41833103604903e-09	protein tyrosine phosphatase non-receptor type 22 [Source:VGNC Symbol;Acc:VGNC:91978]	0	0	0	0	0	0	0	0	111	158	0	0
ENSSSCG00000015136	MSTRG.27546	UBASH3B	21,77692476	2,56679675824341e-10	ubiquitin associated and SH3 domain containing B [Source:VGNC Symbol;Acc:VGNC:94637]	0	0	0	0	0	0	112	95	0	0	0	0
ENSSSCG00000014539	MSTRG.14225	ZFP62	21,97546323	1,59640014756761e-10	ZFP62 zinc finger protein [Source:VGNC Symbol;Acc:VGNC:95148]	0	0	0	0	0	0	0	165	66	0	0	0
ENSSSCG00000007647	MSTRG.15888	TRAPPC14	21,98249417	1,59640014756761e-10	trafficking protein particle complex subunit 14 [Source:VGNC Symbol;Acc:VGNC:89977]	0	0	0	0	0	0	184	0	56	0	0	0
ENSSSCG00000013352	MSTRG.14053	E2F8	22,67018181	3,04184004385214e-11	E2F transcription factor 8 [Source:VGNC Symbol;Acc:VGNC:87519]	0	0	0	0	0	0	0	0	51	320	0	0
ENSSSCG00000016960	MSTRG.11338	RAD17	22,86797862	1,90816688369981e-11	RAD17 checkpoint clamp loader component [Source:VGNC Symbol;Acc:VGNC:92052]	0	0	0	0	0	0	0	0	44	0	419	0
ENSSSCG00000022089	MSTRG.24666	ADGRF4	22,88677939	1,85891460210327e-11	adhesion G protein-coupled receptor F4 [Source:VGNC Symbol;Acc:VGNC:85128]	0	0	0	0	0	0	0	331	0	0	124	0
ENSSSCG00000021072	MSTRG.792	EPG5	22,96921699	1,56409356445615e-11	ectopic P-granules autophagy [Source:VGNC Symbol;Acc:VGNC:87728]	0	0	0	0	0	0	342	435	0	0	0	0
ENSSSCG00000004202	MSTRG.363	SAMD3	22,99907915	1,49052504812968e-11	sterile alpha motif domain containing 3 [Source:VGNC Symbol;Acc:VGNC:92568]	0	0	0	0	0	0	0	0	248	220	0	0
ENSSSCG00000027322	MSTRG.18758	PGLYRP3	23,01558626	1,46354113672825e-11	peptidoglycan recognition protein 3 [Source:VGNC Symbol;Acc:VGNC:91354]	0	0	0	0	0	0	107	0	0	0	0	402
ENSSSCG00000040904	MSTRG.7112	CLDN1	23,03178356	2,79526057530887e-13	claudin 1 [Source:VGNC Symbol;Acc:VGNC:103926]	0	0	0	0	0	0	89	0	9	0	0	414
ENSSSCG00000029710	MSTRG.14965	GCNT4	23,07773376	8,81783644779982e-14	glucosaminyl (N-acetyl) transferase 4 [Source:VGNC Symbol;Acc:VGNC:96616]	0	0	0	0	0	0	0	593	0	221	0	359
ENSSSCG00000003744	MSTRG.23337	MOCOS	23,25431489	8,25216536219598e-12	molybdenum cofactor sulfurase [Source:VGNC Symbol;Acc:VGNC:90294]	0	0	0	0	0	0	0	304	0	0	295	0
ENSSSCG00000004110	MSTRG.226	TAB2	23,59955156	3,57717905873249e-12	TGF-beta activated kinase 1 (MAP3K7) binding protein 2 [Source:VGNC Symbol;Acc:VGNC:103186]	0	0	0	0	0	0	0	0	204	0	0	1300
ENSSSCG00000005057	MSTRG.1694	FBXO34	23,79926284	1,32336538713436e-14	F-box protein 34 [Source:VGNC Symbol;Acc:VGNC:88041]	0	0	0	0	0	0	614	0	137	126	0	0
ENSSSCG00000002470	MSTRG.25620	DDX24	23,92461603	1,87944413937702e-12	DEAD-box helicase 24 [Source:VGNC Symbol;Acc:VGNC:87216]	0	0	0	0	0	0	526	0	0	0	463	0
ENSSSCG00000014436	MSTRG.15606	ARHGEF37	24,12610214	1,17264303549462e-12	Rho guanine nucleotide exchange factor 37 [Source:VGNC Symbol;Acc:VGNC:85498]	0	0	0	0	0	0	0	227	0	0	0	890
ENSSSCG00000032686	MSTRG.22778	RUNX3	24,39532606	6,34962681191476e-13	RUNX family transcription factor 3 [Source:VGNC Symbol;Acc:VGNC:92518]	0	0	0	0	0	0	0	582	0	0	0	763
ENSSSCG00000017392	MSTRG.4746	CCR10	24,59901907	3,77808130376214e-13	C-C motif chemokine receptor 10 [Source:VGNC Symbol;Acc:VGNC:86369]	0	0	0	0	0	0	1778	0	0	0	546	0
ENSSSCG00000040796	MSTRG.23742	IPP	24,60704391	3,77808130376214e-13	intracisternal A particle-promoted polypeptide [Source:VGNC Symbol;Acc:VGNC:89182]	0	0	0	0	0	0	0	0	1001	498	0	0
ENSSSCG00000004958	MSTRG.1484	PIAS1	24,7634495	2,79526057530887e-13	protein inhibitor of activated STAT 1 [Source:VGNC Symbol;Acc:VGNC:91410]	0	0	0	0	0	0	0	997	0	707	0	0
ENSSSCG00000001709	MSTRG.24634	SUPT3H	25,17322306	1,28098269866676e-15	SPT3 homolog, SAGA and STAGA complex component [Source:VGNC Symbol;Acc:VGNC:93623]	0	0	0	0	0	0	520	705	0	0	0	1151
ENSSSCG00000014853	MSTRG.27066	GDPD5	26,18304251	9,03380080623295e-15	glycerophosphodiester phosphodiesterase domain containing 5 [Source:VGNC Symbol;Acc:VGNC:88409]	0	0	0	0	0	0	0	0	0	1637	0	3154
ENSSSCG00000015618	MSTRG.28399	LAMB3	26,85302715	2,81211536117914e-16	laminin subunit beta 3 [Source:VGNC Symbol;Acc:VGNC:89622]	0	0	0	0	0	0	2632	3021	0	0	2251	0
ENSSSCG00000013305	MSTRG.13984	CAPRIN1	27,88432731	2,49314176936418e-27	cell cycle associated protein 1 [Source:VGNC Symbol;Acc:VGNC:86178]	0	0	0	0	0	0	4669	2662	0	3000	0	11295
ENSSSCG00000050142	MSTRG.18491	ssc-mir-9849	-22,9513519	1,62793874774744e-11	ssc-mir-9849 [Source:miRBase;Acc:MI0031625]	0	0	84	0	191	0	0	0	0	0	0	0
NA	MSTRG.12849	NA	-6,444417807	0,007318326	NA	12	47	0	13	9	14	0	0	0	0	0	0
NA	MSTRG.8617	NA	-6,359007466	0,013706403	NA	0	43	17	18	12	3	0	0	0	0	0	0
NA	MSTRG.27646	NA	-5,547690151	0,004845529	NA	22	10	3	2	8	5	0	0	0	0	0	0
NA	MSTRG.25941	NA	-5,012864218	0,010557394	NA	7	26	5	6	3	3	0	0	1	0	0	0
NA	MSTRG.29124	NA	-4,923131982	0,033581302	NA	13	53	4	8	8	5	0	0	0	0	3	0
NA	MSTRG.14067	NA	-2,865084405	0,007629047	NA	9	28	10	21	10	9	0	2	3	1	5	1
NA	MSTRG.23798	NA	-2,830058547	0,024010918	NA	689	230	34	108	120	28	39	19	19	40	16	41
NA	MSTRG.10932	NA	-2,574685357	0,007629047	NA	31	154	24	63	57	44	15	3	22	12	4	6
NA	MSTRG.20000	NA	-2,286517058	0,011531254	NA	22	13	29	20	10	12	0	3	5	6	3	5
NA	MSTRG.23015	NA	-1,763961171	0,015598847	NA	32	32	45	25	14	25	8	8	15	4	5	12
NA	MSTRG.6854	NA	-1,510102282	0,036199204	NA	66	76	30	70	55	47	18	35	27	22	12	8
NA	MSTRG.18171	NA	-1,301050397	0,003280981	NA	133	84	67	83	106	97	39	58	28	24	46	45
NA	MSTRG.22136	NA	-1,161306321	0,030893147	NA	154	306	212	204	262	163	116	127	113	104	88	38
ENSSSCG00000019396	MSTRG.30209	ENSSSCG00000019396	2,405588949	0,039978005	small nucleolar RNA, H/ACA box 36A [Source:HGNC Symbol;Acc:HGNC:32628]	26	55	56	71	41	75	437	689	379	54	48	164
ENSSSCG00000038204	MSTRG.28489	ENSSSCG00000038204	5,645518949	0,004266951		35	33	103	131	30	321	118	64	3570	30220	683	41
ENSSSCG00000048391	MSTRG.8553	ENSSSCG00000048391	5,648559971	0,004729581		971	533	2373	2817	1221	9659	4010	802	83809	839423	19811	2236
ENSSSCG00000043339	MSTRG.25877	ENSSSCG00000043339	5,68155656	0,000950231		4	10	6	4	13	5	1487	511	4	3	3	219
NA	MSTRG.28867	NA	6,326797406	0,001130766	NA	34	19	50	105	32	317	183	26	4154	43194	681	82
ENSSSCG00000018522	MSTRG.21300	ENSSSCG00000018522	9,393768254	1,47878882663131e-06	small nucleolar RNA, H/ACA box 50A [Source:HGNC Symbol;Acc:HGNC:32643]	0	1	1	1	1	0	923	2	19	808	0	919
ENSSSCG00000048771	MSTRG.28178	ENSSSCG00000048771	22,46555794	4,92299031643743e-11		0	0	0	0	0	0	49	0	0	0	301	0
NA	MSTRG.28853	NA	23,49192014	4,63442607857169e-12	NA	0	0	0	0	0	0	0	0	90	961	0	0
ENSSSCG00000040582	MSTRG.17736	ENSSSCG00000040582	-1,450320325	0,009694725		98	245	114	92	225	108	37	66	76	35	58	53
ENSSSCG00000048120	MSTRG.12759	ENSSSCG00000048120	-1,194853069	0,036027141		127	125	70	116	85	50	25	38	36	41	42	71
ENSSSCG00000044326	MSTRG.4744	ENSSSCG00000044326	4,882715438	0,041461013		127	45	65	79	63	0	4620	42	66	6228	43	59
ENSSSCG00000044518	MSTRG.9786	ENSSSCG00000044518	5,682817614	0,00206424		2	0	1	0	0	0	6	3	21	47	73	10
ENSSSCG00000039672	MSTRG.28462	ENSSSCG00000039672	5,830231532	0,04161394		11	0	17	13	0	73	39	6	751	6236	107	18
