# Supplementary material for: Transcriptomic Characterization of the Porcine Urinary Bladder Trigone Following Intravesical Administration of Resiniferatoxin: Insights from High-Throughput Sequencing
Source: Toxins (Basel). 2025 Mar 9;17(3):127. doi: 10.3390/toxins17030127 (PMC11946646; doi:10.3390/toxins17030127)
Supplement: Supplementary file 1 [file toxins-17-00127-s001.zip › Supplemental Table S3.csv]

	Category	ID	Term	Genes	adj_pval	intersection_size	term_size
1	GO:BP	GO:0002376	immune system process	ENSSSCG00000031942,ENSSSCG00000009448,ENSSSCG00000025174,ENSSSCG00000036747,ENSSSCG00000040464,ENSSSCG00000004484,ENSSSCG00000007067,ENSSSCG00000036039,ENSSSCG00000003564,ENSSSCG00000030095,ENSSSCG00000002385,ENSSSCG00000031154,ENSSSCG00000002340,ENSSSCG00000023993,ENSSSCG00000040849,ENSSSCG00000035379,ENSSSCG00000033640,ENSSSCG00000017068,ENSSSCG00000040522,ENSSSCG00000024311,ENSSSCG00000006764,…	0,031739554	28	1914
2	GO:BP	GO:0010639	immune	ENSSSCG00000009448,ENSSSCG00000016346,ENSSSCG00000036747,ENSSSCG00000017473,ENSSSCG00000038508,ENSSSCG00000014817	0,031739554	6	278
3	GO:BP	GO:0001919	regulation of receptor recycling	ENSSSCG00000030303,ENSSSCG00000002340,ENSSSCG00000007080	0,031739554	3	19
4	GO:BP	GO:0006955	immune response	ENSSSCG00000031942,ENSSSCG00000025174,ENSSSCG00000036747,ENSSSCG00000040464,ENSSSCG00000004484,ENSSSCG00000007067,ENSSSCG00000003564,ENSSSCG00000002385,ENSSSCG00000031154,ENSSSCG00000002340,ENSSSCG00000023993,ENSSSCG00000040849,ENSSSCG00000035379,ENSSSCG00000033640,ENSSSCG00000040522,ENSSSCG00000024311,ENSSSCG00000006764,ENSSSCG00000021072,ENSSSCG00000027322,ENSSSCG00000017392,ENSSSCG00000038204,…	0,031739554	22	1280
5	GO:BP	GO:0042078	germ-line stem cell division	ENSSSCG00000002857,ENSSSCG00000030095	0,031739554	2	4
6	GO:BP	GO:0048513	animal organ development	ENSSSCG00000000789,ENSSSCG00000009448,ENSSSCG00000004403,ENSSSCG00000030303,ENSSSCG00000011933,ENSSSCG00000036229,ENSSSCG00000017797,ENSSSCG00000044472,ENSSSCG00000017393,ENSSSCG00000040464,ENSSSCG00000038508,ENSSSCG00000007067,ENSSSCG00000026043,ENSSSCG00000038626,ENSSSCG00000034049,ENSSSCG00000015862,ENSSSCG00000030095,ENSSSCG00000002385,ENSSSCG00000002340	0,032066594	19	2182
7	GO:BP	GO:0032291	axon ensheathment in central nervous system	ENSSSCG00000000789,ENSSSCG00000017393	0,037143553	2	15
8	GO:BP	GO:0046056	dADP metabolic process	ENSSSCG00000009615	0,037143553	1	1
9	GO:BP	GO:0002252	immune effector process	ENSSSCG00000036747,ENSSSCG00000040464,ENSSSCG00000007067,ENSSSCG00000002385,ENSSSCG00000002340,ENSSSCG00000023993,ENSSSCG00000040849,ENSSSCG00000024311,ENSSSCG00000006764,ENSSSCG00000027322,ENSSSCG00000038204	0,037143553	11	469
10	GO:BP	GO:0032502	developmental process	ENSSSCG00000030130,ENSSSCG00000031942,ENSSSCG00000000789,ENSSSCG00000009448,ENSSSCG00000004403,ENSSSCG00000008853,ENSSSCG00000030303,ENSSSCG00000002857,ENSSSCG00000011933,ENSSSCG00000036229,ENSSSCG00000005941,ENSSSCG00000017473,ENSSSCG00000017797,ENSSSCG00000044472,ENSSSCG00000017393,ENSSSCG00000040464,ENSSSCG00000038508,ENSSSCG00000004484,ENSSSCG00000007067,ENSSSCG00000026043,ENSSSCG00000014817,…	0,037143553	28	4624
11	GO:BP	GO:0046057	dADP catabolic process	ENSSSCG00000009615	0,037143553	1	1
12	GO:BP	GO:0009192	deoxyribonucleoside diphosphate catabolic process	ENSSSCG00000009615	0,037143553	1	1
13	GO:BP	GO:0046067	dGDP catabolic process	ENSSSCG00000009615	0,037143553	1	1
14	GO:BP	GO:0032288	myelin assembly	ENSSSCG00000000789,ENSSSCG00000017393	0,037143553	2	15
15	GO:BP	GO:1902904	negative regulation of supramolecular fiber organization	ENSSSCG00000009448,ENSSSCG00000036747,ENSSSCG00000038508,ENSSSCG00000014817	0,037143553	4	131
16	GO:BP	GO:0009184	purine deoxyribonucleoside diphosphate catabolic process	ENSSSCG00000009615	0,037143553	1	1
17	GO:BP	GO:0009182	purine deoxyribonucleoside diphosphate metabolic process	ENSSSCG00000009615	0,037143553	1	1
18	GO:BP	GO:0051494	negative regulation of cytoskeleton organization	ENSSSCG00000009448,ENSSSCG00000036747,ENSSSCG00000038508,ENSSSCG00000014817	0,037143553	4	130
19	GO:BP	GO:0001508	action potential	ENSSSCG00000023174,ENSSSCG00000017393,ENSSSCG00000010570,ENSSSCG00000038149	0,037143553	4	95
20	GO:BP	GO:0098609	cell-cell adhesion	ENSSSCG00000000789,ENSSSCG00000011933,ENSSSCG00000017797,ENSSSCG00000040464,ENSSSCG00000007067,ENSSSCG00000015862,ENSSSCG00000030095,ENSSSCG00000002340,ENSSSCG00000024311,ENSSSCG00000006764,ENSSSCG00000015136,ENSSSCG00000040904	0,037143553	12	648
21	GO:BP	GO:0046066	dGDP metabolic process	ENSSSCG00000009615	0,037143553	1	1
22	GO:BP	GO:0022010	central nervous system myelination	ENSSSCG00000000789,ENSSSCG00000017393	0,037143553	2	15
23	GO:BP	GO:0048856	anatomical structure development	ENSSSCG00000030130,ENSSSCG00000000789,ENSSSCG00000009448,ENSSSCG00000004403,ENSSSCG00000008853,ENSSSCG00000030303,ENSSSCG00000002857,ENSSSCG00000011933,ENSSSCG00000036229,ENSSSCG00000017473,ENSSSCG00000017797,ENSSSCG00000044472,ENSSSCG00000017393,ENSSSCG00000040464,ENSSSCG00000038508,ENSSSCG00000004484,ENSSSCG00000007067,ENSSSCG00000026043,ENSSSCG00000014817,ENSSSCG00000013540,ENSSSCG00000038626,…	0,037317956	26	4314
24	GO:BP	GO:0051234	establishment of localization	ENSSSCG00000000789,ENSSSCG00000009448,ENSSSCG00000036747,ENSSSCG00000030303,ENSSSCG00000011933,ENSSSCG00000001989,ENSSSCG00000005941,ENSSSCG00000024018,ENSSSCG00000017797,ENSSSCG00000008377,ENSSSCG00000040464,ENSSSCG00000007947,ENSSSCG00000038508,ENSSSCG00000010992,ENSSSCG00000036039,ENSSSCG00000010570,ENSSSCG00000002385,ENSSSCG00000031154,ENSSSCG00000038149,ENSSSCG00000002340,ENSSSCG00000003477,…	0,037317956	34	3710
25	GO:BP	GO:0007275	multicellular organism development	ENSSSCG00000030130,ENSSSCG00000000789,ENSSSCG00000009448,ENSSSCG00000004403,ENSSSCG00000008853,ENSSSCG00000030303,ENSSSCG00000011933,ENSSSCG00000036229,ENSSSCG00000017473,ENSSSCG00000017797,ENSSSCG00000017393,ENSSSCG00000040464,ENSSSCG00000038508,ENSSSCG00000004484,ENSSSCG00000007067,ENSSSCG00000013540,ENSSSCG00000038626,ENSSSCG00000034049,ENSSSCG00000015862,ENSSSCG00000030095,ENSSSCG00000010570,…	0,038083769	22	3357
26	GO:BP	GO:0120162	positive regulation of cold-induced thermogenesis	ENSSSCG00000030303,ENSSSCG00000040464,ENSSSCG00000024311,ENSSSCG00000006126	0,038083769	4	68
27	GO:BP	GO:0001881	receptor recycling	ENSSSCG00000030303,ENSSSCG00000002340,ENSSSCG00000007080	0,038083769	3	39
28	GO:BP	GO:0046712	GDP catabolic process	ENSSSCG00000009615	0,04139403	1	2
29	GO:BP	GO:0002682	regulation of immune system process	ENSSSCG00000025174,ENSSSCG00000036747,ENSSSCG00000040464,ENSSSCG00000007067,ENSSSCG00000003564,ENSSSCG00000030095,ENSSSCG00000002385,ENSSSCG00000002340,ENSSSCG00000023993,ENSSSCG00000040849,ENSSSCG00000017068,ENSSSCG00000024311,ENSSSCG00000006764,ENSSSCG00000015136,ENSSSCG00000021072,ENSSSCG00000027322	0,04139403	16	1133
30	GO:BP	GO:1902903	regulation of supramolecular fiber organization	ENSSSCG00000009448,ENSSSCG00000036747,ENSSSCG00000038508,ENSSSCG00000014817,ENSSSCG00000002385,ENSSSCG00000002340	0,04139403	6	292
31	GO:BP	GO:1902426	deactivation of mitotic spindle assembly checkpoint	ENSSSCG00000016346	0,04139403	1	1
32	GO:BP	GO:0140499	negative regulation of mitotic spindle assembly checkpoint signaling	ENSSSCG00000016346	0,04139403	1	1
33	GO:BP	GO:0090316	positive regulation of intracellular protein transport	ENSSSCG00000040464,ENSSSCG00000002340,ENSSSCG00000004550,ENSSSCG00000006764	0,04139403	4	72
34	GO:BP	GO:0090233	negative regulation of spindle checkpoint	ENSSSCG00000016346	0,04139403	1	1
35	GO:BP	GO:0065008	regulation of biological quality	ENSSSCG00000014173,ENSSSCG00000036747,ENSSSCG00000023174,ENSSSCG00000017797,ENSSSCG00000017393,ENSSSCG00000008377,ENSSSCG00000040464,ENSSSCG00000038508,ENSSSCG00000010992,ENSSSCG00000014817,ENSSSCG00000010570,ENSSSCG00000038397,ENSSSCG00000031154,ENSSSCG00000038149,ENSSSCG00000002340,ENSSSCG00000015423,ENSSSCG00000017211,ENSSSCG00000036673,ENSSSCG00000023141,ENSSSCG00000020864,ENSSSCG00000024311,…	0,04139403	22	2032
36	GO:BP	GO:0048771	tissue remodeling	ENSSSCG00000040464,ENSSSCG00000007067,ENSSSCG00000020864,ENSSSCG00000024311,ENSSSCG00000015136	0,04139403	5	131
37	GO:BP	GO:0042307	positive regulation of protein import into nucleus	ENSSSCG00000040464,ENSSSCG00000002340,ENSSSCG00000006764	0,04139403	3	33
38	GO:BP	GO:0034141	positive regulation of toll-like receptor 3 signaling pathway	ENSSSCG00000025174,ENSSSCG00000006764	0,04139403	2	7
39	GO:BP	GO:0051017	actin filament bundle assembly	ENSSSCG00000009448,ENSSSCG00000036747,ENSSSCG00000014817,ENSSSCG00000002385	0,04139403	4	123
40	GO:BP	GO:0061572	actin filament bundle organization	ENSSSCG00000009448,ENSSSCG00000036747,ENSSSCG00000014817,ENSSSCG00000002385	0,041985396	4	125
41	GO:BP	GO:0002625	regulation of T cell antigen processing and presentation	ENSSSCG00000036747	0,041985396	1	1
42	GO:BP	GO:1904951	positive regulation of establishment of protein localization	ENSSSCG00000008377,ENSSSCG00000040464,ENSSSCG00000002385,ENSSSCG00000002340,ENSSSCG00000004550,ENSSSCG00000006764	0,045417039	6	210
43	GO:BP	GO:0002449	lymphocyte mediated immunity	ENSSSCG00000036747,ENSSSCG00000040464,ENSSSCG00000007067,ENSSSCG00000023993,ENSSSCG00000040849,ENSSSCG00000024311,ENSSSCG00000038204	0,046020729	7	228
44	GO:BP	GO:0140894	endolysosomal toll-like receptor signaling pathway	ENSSSCG00000025174,ENSSSCG00000006764,ENSSSCG00000021072	0,049639968	3	36
45	GO:BP	GO:1901617	organic hydroxy compound biosynthetic process	ENSSSCG00000022009,ENSSSCG00000040863,ENSSSCG00000036229	0,049639968	3	172
46	GO:BP	GO:0097623	potassium ion export across plasma membrane	ENSSSCG00000010570,ENSSSCG00000038149	0,049639968	2	14
47	GO:BP	GO:0006581	acetylcholine catabolic process	ENSSSCG00000030303	0,049639968	1	1
48	GO:BP	GO:0050776	regulation of immune response	ENSSSCG00000025174,ENSSSCG00000036747,ENSSSCG00000040464,ENSSSCG00000003564,ENSSSCG00000002340,ENSSSCG00000023993,ENSSSCG00000040849,ENSSSCG00000024311,ENSSSCG00000006764,ENSSSCG00000021072,ENSSSCG00000027322	0,049639968	11	649
49	GO:BP	GO:0002697	regulation of immune effector process	ENSSSCG00000036747,ENSSSCG00000040464,ENSSSCG00000002385,ENSSSCG00000023993,ENSSSCG00000024311,ENSSSCG00000006764,ENSSSCG00000027322	0,049639968	7	282
50	GO:BP	GO:0043354	enucleate erythrocyte maturation	ENSSSCG00000009448	0,049639968	1	3
51	GO:BP	GO:0043131	erythrocyte enucleation	ENSSSCG00000009448	0,049639968	1	3
52	GO:BP	GO:0032289	central nervous system myelin formation	ENSSSCG00000000789	0,049639968	1	5
53	GO:BP	GO:0016192	vesicle-mediated transport	ENSSSCG00000009448,ENSSSCG00000036747,ENSSSCG00000030303,ENSSSCG00000001989,ENSSSCG00000040464,ENSSSCG00000038508,ENSSSCG00000036039,ENSSSCG00000031154,ENSSSCG00000002340,ENSSSCG00000003477,ENSSSCG00000007080,ENSSSCG00000017211,ENSSSCG00000036673	0,049639968	13	1157
54	GO:BP	GO:0015850	organic hydroxy compound transport	ENSSSCG00000024018,ENSSSCG00000017797,ENSSSCG00000040464,ENSSSCG00000010992,ENSSSCG00000026850	0,049639968	5	201
55	GO:BP	GO:0090601	enucleation	ENSSSCG00000009448	0,049639968	1	3
56	GO:BP	GO:0009186	deoxyribonucleoside diphosphate metabolic process	ENSSSCG00000009615	0,049639968	1	3
57	GO:CC	GO:0030054	cell junction	ENSSSCG00000000789,ENSSSCG00000009448,ENSSSCG00000025174,ENSSSCG00000036747,ENSSSCG00000023174,ENSSSCG00000030303,ENSSSCG00000011933,ENSSSCG00000024018,ENSSSCG00000017797,ENSSSCG00000017393,ENSSSCG00000038508,ENSSSCG00000007067,ENSSSCG00000036039,ENSSSCG00000015862,ENSSSCG00000038397,ENSSSCG00000002340	0,002807722	16	1478
58	GO:CC	GO:0070161	anchoring junction	ENSSSCG00000036747,ENSSSCG00000023174,ENSSSCG00000011933,ENSSSCG00000017797,ENSSSCG00000017393,ENSSSCG00000038508,ENSSSCG00000007067,ENSSSCG00000015862,ENSSSCG00000038397	0,002807722	9	516
59	GO:CC	GO:0033010	paranodal junction	ENSSSCG00000017393,ENSSSCG00000038508	0,005355127	2	6
60	GO:CC	GO:0005911	cell-cell junction	ENSSSCG00000036747,ENSSSCG00000023174,ENSSSCG00000011933,ENSSSCG00000017393,ENSSSCG00000038508,ENSSSCG00000007067,ENSSSCG00000015862	0,006480648	7	386
61	GO:CC	GO:0042571	immunoglobulin complex, circulating	ENSSSCG00000040849,ENSSSCG00000035379	0,009841848	2	5
62	GO:CC	GO:0045202	synapse	ENSSSCG00000000789,ENSSSCG00000009448,ENSSSCG00000030303,ENSSSCG00000011933,ENSSSCG00000024018,ENSSSCG00000017797,ENSSSCG00000017393,ENSSSCG00000038508,ENSSSCG00000036039	0,011961048	9	966
63	GO:CC	GO:1990427	stereocilia tip-link density	ENSSSCG00000009448	0,011961048	1	1
64	GO:CC	GO:0044297	cell body	ENSSSCG00000030130,ENSSSCG00000008377,ENSSSCG00000038508,ENSSSCG00000002340,ENSSSCG00000026850,ENSSSCG00000036673	0,011961048	6	235
65	GO:CC	GO:0002140	stereocilia tip link	ENSSSCG00000009448	0,011961048	1	1
66	GO:CC	GO:0031965	nuclear membrane	ENSSSCG00000016346,ENSSSCG00000024018,ENSSSCG00000031154,ENSSSCG00000002340,ENSSSCG00000015423	0,021797396	5	206
67	GO:CC	GO:0019814	immunoglobulin complex	ENSSSCG00000040849,ENSSSCG00000035379	0,021797396	2	12
68	GO:CC	GO:0012506	vesicle membrane	ENSSSCG00000009448,ENSSSCG00000036747,ENSSSCG00000001989,ENSSSCG00000017797,ENSSSCG00000036039,ENSSSCG00000002340,ENSSSCG00000003477,ENSSSCG00000017211	0,021797396	8	537
69	GO:CC	GO:0005884	actin filament	ENSSSCG00000009448,ENSSSCG00000036747	0,021797396	2	78
70	GO:CC	GO:0002139	stereocilia coupling link	ENSSSCG00000009448	0,021797396	1	3
71	GO:CC	GO:0043025	neuronal cell body	ENSSSCG00000030130,ENSSSCG00000038508,ENSSSCG00000002340,ENSSSCG00000026850,ENSSSCG00000036673	0,021797396	5	198
72	GO:CC	GO:0035253	ciliary rootlet	ENSSSCG00000002340,ENSSSCG00000003478	0,021797396	2	9
73	GO:CC	GO:0009330	DNA topoisomerase type II (double strand cut, ATP-hydrolyzing) complex	ENSSSCG00000017473	0,026233895	1	1
74	GO:CC	GO:0030424	axon	ENSSSCG00000030130,ENSSSCG00000000789	0,027590864	2	333
75	GO:CC	GO:0016324	apical plasma membrane	ENSSSCG00000024018,ENSSSCG00000038508,ENSSSCG00000007067,ENSSSCG00000002340,ENSSSCG00000030305,ENSSSCG00000040904	0,03032999	6	244
76	GO:CC	GO:0099189	postsynaptic spectrin-associated cytoskeleton	ENSSSCG00000038508	0,03032999	1	1
77	GO:CC	GO:0005856	cytoskeleton	ENSSSCG00000009448,ENSSSCG00000027765,ENSSSCG00000036747,ENSSSCG00000017473,ENSSSCG00000008377,ENSSSCG00000038508,ENSSSCG00000033377,ENSSSCG00000005025,ENSSSCG00000038397,ENSSSCG00000031154,ENSSSCG00000002340,ENSSSCG00000013849,ENSSSCG00000007080,ENSSSCG00000026850,ENSSSCG00000008398,ENSSSCG00000007800,ENSSSCG00000003478	0,039843198	17	1813
78	GO:CC	GO:0098552	side of membrane	ENSSSCG00000031942,ENSSSCG00000000789	0,039843198	2	454
79	GO:CC	GO:0042995	cell projection	ENSSSCG00000030130,ENSSSCG00000000789,ENSSSCG00000009448,ENSSSCG00000027765	0,039843198	4	1506
80	GO:CC	GO:0005886	plasma membrane	ENSSSCG00000030130,ENSSSCG00000014173,ENSSSCG00000031942,ENSSSCG00000000789	0,041348025	4	4877
81	GO:CC	GO:0000813	ESCRT I complex	ENSSSCG00000009448	0,041348025	1	10
82	GO:CC	GO:0032937	SREBP-SCAP-Insig complex	ENSSSCG00000036229	0,041348025	1	3
83	GO:CC	GO:0071750	dimeric IgA immunoglobulin complex	ENSSSCG00000035379	0,041521923	1	1
84	GO:CC	GO:0071752	secretory dimeric IgA immunoglobulin complex	ENSSSCG00000035379	0,041521923	1	1
85	GO:CC	GO:0030659	cytoplasmic vesicle membrane	ENSSSCG00000009448,ENSSSCG00000001989,ENSSSCG00000017797,ENSSSCG00000036039,ENSSSCG00000002340,ENSSSCG00000003477,ENSSSCG00000017211	0,041521923	7	525
86	GO:CC	GO:0071748	monomeric IgA immunoglobulin complex	ENSSSCG00000035379	0,041521923	1	1
87	GO:CC	GO:0071944	cell periphery	ENSSSCG00000030130,ENSSSCG00000014173,ENSSSCG00000031942,ENSSSCG00000000789	0,043207535	4	5238
88	GO:CC	GO:0099513	polymeric cytoskeletal fiber	ENSSSCG00000009448,ENSSSCG00000027765,ENSSSCG00000036747	0,043207535	3	534
89	GO:CC	GO:0120219	subapical part of cell	ENSSSCG00000003478	0,043207535	1	1
90	GO:CC	GO:0015630	microtubule cytoskeleton	ENSSSCG00000009448,ENSSSCG00000027765,ENSSSCG00000017473,ENSSSCG00000008377,ENSSSCG00000033377,ENSSSCG00000002340,ENSSSCG00000007080,ENSSSCG00000026850,ENSSSCG00000008398,ENSSSCG00000007800,ENSSSCG00000003478,ENSSSCG00000007647	0,043459381	12	1096
91	GO:CC	GO:0016605	PML body	ENSSSCG00000034049,ENSSSCG00000030095,ENSSSCG00000004958	0,043459381	3	70
92	GO:CC	GO:0043296	apical junction complex	ENSSSCG00000023174,ENSSSCG00000011933	0,043459381	2	121
93	GO:CC	GO:0031234	extrinsic component of cytoplasmic side of plasma membrane	ENSSSCG00000031942,ENSSSCG00000026043	0,043459381	2	53
94	GO:CC	GO:0071746	IgA immunoglobulin complex, circulating	ENSSSCG00000035379	0,043459381	1	2
95	GO:CC	GO:0043005	neuron projection	ENSSSCG00000030130,ENSSSCG00000000789	0,043459381	2	765
96	GO:CC	GO:0031389	Rad17 RFC-like complex	ENSSSCG00000016960	0,043459381	1	1
97	GO:CC	GO:0036477	somatodendritic compartment	ENSSSCG00000030130,ENSSSCG00000038508,ENSSSCG00000005025,ENSSSCG00000002340,ENSSSCG00000026850,ENSSSCG00000036673	0,043459381	6	418
98	GO:CC	GO:0036452	ESCRT complex	ENSSSCG00000009448	0,043459381	1	24
99	GO:CC	GO:0071745	IgA immunoglobulin complex	ENSSSCG00000035379	0,043459381	1	2
100	GO:CC	GO:0015629	actin cytoskeleton	ENSSSCG00000009448,ENSSSCG00000036747,ENSSSCG00000038508,ENSSSCG00000031154,ENSSSCG00000013849,ENSSSCG00000003478	0,043459381	6	385
101	GO:CC	GO:0012505	endomembrane system	ENSSSCG00000031942,ENSSSCG00000009448,ENSSSCG00000025174,ENSSSCG00000016346,ENSSSCG00000030303,ENSSSCG00000036229,ENSSSCG00000001989,ENSSSCG00000024018,ENSSSCG00000017072,ENSSSCG00000017797,ENSSSCG00000030115,ENSSSCG00000021250,ENSSSCG00000036039,ENSSSCG00000014817	0,043459381	14	3015
102	GO:CC	GO:0005815	microtubule organizing center	ENSSSCG00000009448,ENSSSCG00000017473,ENSSSCG00000008377,ENSSSCG00000033377,ENSSSCG00000002340,ENSSSCG00000026850,ENSSSCG00000008398,ENSSSCG00000003478,ENSSSCG00000007647	0,043459381	9	682
103	GO:CC	GO:0005925	focal adhesion	ENSSSCG00000017797,ENSSSCG00000015862,ENSSSCG00000038397	0,043459381	3	143
104	GO:CC	GO:0031941	filamentous actin	ENSSSCG00000009448	0,043459381	1	19
105	GO:CC	GO:0098794	postsynapse	ENSSSCG00000000789,ENSSSCG00000011933,ENSSSCG00000038508,ENSSSCG00000036039,ENSSSCG00000002340	0,043459381	5	385
106	GO:CC	GO:0005635	nuclear envelope	ENSSSCG00000016346,ENSSSCG00000024018,ENSSSCG00000031154,ENSSSCG00000002340,ENSSSCG00000015423	0,043459381	5	344
107	GO:CC	GO:0098590	plasma membrane region	ENSSSCG00000000789,ENSSSCG00000009448,ENSSSCG00000011933,ENSSSCG00000024018,ENSSSCG00000038508,ENSSSCG00000007067	0,043459381	6	812
108	GO:CC	GO:0045177	apical part of cell	ENSSSCG00000024018,ENSSSCG00000038508,ENSSSCG00000007067,ENSSSCG00000002340,ENSSSCG00000030305	0,043459381	5	308
109	GO:CC	GO:0001673	male germ cell nucleus	ENSSSCG00000017473,ENSSSCG00000030095	0,043459381	2	47
110	GO:CC	GO:0097470	ribbon synapse	ENSSSCG00000009448	0,043459381	1	14
111	GO:CC	GO:0071756	pentameric IgM immunoglobulin complex	ENSSSCG00000035379	0,043459381	1	2
112	GO:CC	GO:0071754	IgM immunoglobulin complex, circulating	ENSSSCG00000035379	0,043459381	1	2
113	GO:CC	GO:0071751	secretory IgA immunoglobulin complex	ENSSSCG00000035379	0,043459381	1	2
114	GO:CC	GO:0071749	polymeric IgA immunoglobulin complex	ENSSSCG00000035379	0,043459381	1	2
115	GO:CC	GO:0071193	Kv4.2-KChIP2 channel complex	ENSSSCG00000010570	0,043459381	1	2
116	GO:CC	GO:0005938	cell cortex	ENSSSCG00000038508,ENSSSCG00000038397,ENSSSCG00000002340,ENSSSCG00000013849	0,043459381	4	209
117	GO:CC	GO:0031982	vesicle	ENSSSCG00000009448,ENSSSCG00000025174,ENSSSCG00000036747,ENSSSCG00000001989,ENSSSCG00000017797,ENSSSCG00000036039,ENSSSCG00000012838,ENSSSCG00000002340,ENSSSCG00000003477,ENSSSCG00000007080,ENSSSCG00000017211,ENSSSCG00000036673	0,043459381	12	1406
118	GO:CC	GO:0099512	supramolecular fiber	ENSSSCG00000009448,ENSSSCG00000027765,ENSSSCG00000036747	0,045487732	3	696
119	GO:CC	GO:0099081	supramolecular polymer	ENSSSCG00000009448,ENSSSCG00000027765,ENSSSCG00000036747	0,046010457	3	703
120	GO:CC	GO:0030055	cell-substrate junction	ENSSSCG00000017797,ENSSSCG00000015862,ENSSSCG00000038397	0,047169773	3	150
121	GO:CC	GO:0097447	dendritic tree	ENSSSCG00000030130	0,049456898	1	302
122	GO:CC	GO:1990071	TRAPPII protein complex	ENSSSCG00000007647	0,049456898	1	3
123	GO:CC	GO:0099571	postsynaptic cytoskeleton	ENSSSCG00000038508	0,049456898	1	8
124	GO:CC	GO:0097708	intracellular vesicle	ENSSSCG00000009448,ENSSSCG00000025174,ENSSSCG00000036747,ENSSSCG00000001989,ENSSSCG00000017797,ENSSSCG00000036039,ENSSSCG00000002340,ENSSSCG00000003477,ENSSSCG00000007080,ENSSSCG00000017211,ENSSSCG00000036673	0,049456898	11	1309
125	GO:CC	GO:0045121	membrane raft	ENSSSCG00000017797,ENSSSCG00000002340,ENSSSCG00000036673,ENSSSCG00000037642	0,049456898	4	197
126	GO:CC	GO:0008091	spectrin	ENSSSCG00000038508	0,049456898	1	6
127	GO:CC	GO:0098857	membrane microdomain	ENSSSCG00000017797,ENSSSCG00000002340,ENSSSCG00000036673,ENSSSCG00000037642	0,049456898	4	197
128	GO:CC	GO:0002199	zona pellucida receptor complex	ENSSSCG00000008377	0,049456898	1	8
129	GO:CC	GO:0098837	postsynaptic recycling endosome	ENSSSCG00000036039	0,049456898	1	6
130	GO:CC	GO:0005811	lipid droplet	ENSSSCG00000001989,ENSSSCG00000010992	0,049456898	2	79
131	GO:CC	GO:0005768	endosome	ENSSSCG00000009448,ENSSSCG00000025174,ENSSSCG00000017797,ENSSSCG00000036039,ENSSSCG00000002340,ENSSSCG00000007080,ENSSSCG00000017211	0,049456898	7	664
132	GO:CC	GO:0005576	extracellular region	ENSSSCG00000008853,ENSSSCG00000030303,ENSSSCG00000017393,ENSSSCG00000040464,ENSSSCG00000004484,ENSSSCG00000036039,ENSSSCG00000013540,ENSSSCG00000002385,ENSSSCG00000036673,ENSSSCG00000040849,ENSSSCG00000035379,ENSSSCG00000033640,ENSSSCG00000023141,ENSSSCG00000040522	0,049456898	14	1575
133	GO:CC	GO:0019897	extrinsic component of plasma membrane	ENSSSCG00000031942	0,049456898	1	84
134	GO:CC	GO:0014731	spectrin-associated cytoskeleton	ENSSSCG00000038508	0,049456898	1	6
135	GO:CC	GO:0030120	vesicle coat	ENSSSCG00000001989,ENSSSCG00000003477	0,049456898	2	51
136	GO:CC	GO:0030289	protein phosphatase 4 complex	ENSSSCG00000008398	0,049456898	1	3
137	GO:CC	GO:0030425	dendrite	ENSSSCG00000030130	0,049456898	1	302
138	GO:CC	GO:0005610	laminin-5 complex	ENSSSCG00000015618	0,049456898	1	2
139	GO:CC	GO:0031090	organelle membrane	ENSSSCG00000009448,ENSSSCG00000016346,ENSSSCG00000036747,ENSSSCG00000036229,ENSSSCG00000001989,ENSSSCG00000024018,ENSSSCG00000017072,ENSSSCG00000017797	0,049456898	8	2249
140	GO:CC	GO:0043073	germ cell nucleus	ENSSSCG00000017473,ENSSSCG00000030095	0,049456898	2	61
141	GO:CC	GO:0045211	postsynaptic membrane	ENSSSCG00000000789,ENSSSCG00000011933	0,049456898	2	167
142	GO:CC	GO:0071007	U2-type catalytic step 2 spliceosome	ENSSSCG00000004403	0,049456898	1	26
143	GO:CC	GO:0042734	presynaptic membrane	ENSSSCG00000000789	0,049456898	1	76
144	GO:CC	GO:0031410	cytoplasmic vesicle	ENSSSCG00000009448,ENSSSCG00000025174,ENSSSCG00000036747,ENSSSCG00000001989,ENSSSCG00000017797,ENSSSCG00000036039,ENSSSCG00000002340,ENSSSCG00000003477,ENSSSCG00000007080,ENSSSCG00000017211,ENSSSCG00000036673	0,049456898	11	1303
145	GO:CC	GO:0031594	neuromuscular junction	ENSSSCG00000030303,ENSSSCG00000002340	0,049456898	2	57
146	GO:CC	GO:0033270	paranode region of axon	ENSSSCG00000017393	0,049456898	1	7
147	GO:CC	GO:0032593	insulin-responsive compartment	ENSSSCG00000036039	0,049456898	1	5
148	GO:CC	GO:0032154	cleavage furrow	ENSSSCG00000009448	0,049456898	1	34
149	GO:CC	GO:0098793	presynapse	ENSSSCG00000000789,ENSSSCG00000017797,ENSSSCG00000038508,ENSSSCG00000002340,ENSSSCG00000036673	0,049456898	5	341
150	GO:CC	GO:0005615	extracellular space	ENSSSCG00000008853,ENSSSCG00000030303,ENSSSCG00000040464,ENSSSCG00000036039,ENSSSCG00000013540,ENSSSCG00000002385,ENSSSCG00000036673,ENSSSCG00000040849,ENSSSCG00000035379,ENSSSCG00000033640,ENSSSCG00000040522	0,049456898	11	1116
151	GO:MF	GO:0005543	phospholipid binding	ENSSSCG00000025174,ENSSSCG00000036684,ENSSSCG00000001989,ENSSSCG00000038508,ENSSSCG00000030115,ENSSSCG00000007067,ENSSSCG00000014817,ENSSSCG00000007080,ENSSSCG00000005979,ENSSSCG00000017211,ENSSSCG00000036673,ENSSSCG00000035379	8,15E-05	12	390
152	GO:MF	GO:0008289	lipid binding	ENSSSCG00000025174,ENSSSCG00000036684,ENSSSCG00000036229,ENSSSCG00000001989,ENSSSCG00000038508,ENSSSCG00000030115,ENSSSCG00000007067,ENSSSCG00000014817,ENSSSCG00000007080,ENSSSCG00000005979,ENSSSCG00000017211,ENSSSCG00000036673,ENSSSCG00000035379	0,000801634	13	613
153	GO:MF	GO:0001637	G protein-coupled chemoattractant receptor activity	ENSSSCG00000031154,ENSSSCG00000024311,ENSSSCG00000017392	0,02623604	3	25
154	GO:MF	GO:0003990	acetylcholinesterase activity	ENSSSCG00000030303	0,02623604	1	1
155	GO:MF	GO:0004058	aromatic-L-amino-acid decarboxylase activity	ENSSSCG00000022009	0,02623604	1	1
156	GO:MF	GO:0004950	chemokine receptor activity	ENSSSCG00000031154,ENSSSCG00000024311,ENSSSCG00000017392	0,02623604	3	25
157	GO:MF	GO:0016493	C-C chemokine receptor activity	ENSSSCG00000031154,ENSSSCG00000024311,ENSSSCG00000017392	0,02623604	3	19
158	GO:MF	GO:0016812	hydrolase activity, acting on carbon-nitrogen (but not peptide) bonds, in cyclic amides	ENSSSCG00000030130	0,02623604	1	15
159	GO:MF	GO:0034987	immunoglobulin receptor binding	ENSSSCG00000040849,ENSSSCG00000035379	0,02623604	2	7
160	GO:MF	GO:0035091	phosphatidylinositol binding	ENSSSCG00000025174,ENSSSCG00000036684,ENSSSCG00000030115,ENSSSCG00000014817,ENSSSCG00000007080,ENSSSCG00000017211	0,02623604	6	239
161	GO:MF	GO:0044715	8-oxo-dGDP phosphatase activity	ENSSSCG00000009615	0,02623604	1	2
162	GO:MF	GO:0036468	L-dopa decarboxylase activity	ENSSSCG00000022009	0,02623604	1	1
163	GO:MF	GO:0044717	8-hydroxy-dADP phosphatase activity	ENSSSCG00000009615	0,02623604	1	1
164	GO:MF	GO:0036467	5-hydroxy-L-tryptophan decarboxylase activity	ENSSSCG00000022009	0,02623604	1	1
165	GO:MF	GO:0044716	8-oxo-GDP phosphatase activity	ENSSSCG00000009615	0,02623604	1	1
166	GO:MF	GO:0050839	cell adhesion molecule binding	ENSSSCG00000000789,ENSSSCG00000011933,ENSSSCG00000017797,ENSSSCG00000012838,ENSSSCG00000002340	0,02623604	5	210
167	GO:MF	GO:0015650	lactate:proton symporter activity	ENSSSCG00000024018	0,036338954	1	1
168	GO:MF	GO:1901618	organic hydroxy compound transmembrane transporter activity	ENSSSCG00000024018,ENSSSCG00000017797	0,036338954	2	34
169	GO:MF	GO:0042834	peptidoglycan binding	ENSSSCG00000035379,ENSSSCG00000027322	0,039960778	2	11
170	GO:MF	GO:0015295	solute:proton symporter activity	ENSSSCG00000024018,ENSSSCG00000030305	0,039960778	2	15
171	GO:MF	GO:0004104	cholinesterase activity	ENSSSCG00000030303	0,039960778	1	2
172	GO:MF	GO:0000825	inositol tetrakisphosphate 6-kinase activity	ENSSSCG00000040863	0,042471519	1	2
173	GO:MF	GO:0070006	metalloaminopeptidase activity	ENSSSCG00000014173	0,042471519	1	21
174	GO:MF	GO:0070012	oligopeptidase activity	ENSSSCG00000004368	0,042471519	1	1
175	GO:MF	GO:0097243	flavonoid binding	ENSSSCG00000040863	0,042471519	1	2
