# Supplementary material for: Transcriptomic Characterization of the Porcine Urinary Bladder Trigone Following Intravesical Administration of Resiniferatoxin: Insights from High-Throughput Sequencing
Source: Toxins (Basel). 2025 Mar 9;17(3):127. doi: 10.3390/toxins17030127 (PMC11946646; doi:10.3390/toxins17030127)
Supplement: Supplementary file 1 [file toxins-17-00127-s001.zip › Supplemental Table S4.csv]

Supplementary table 4. Correlation between OtherRNA, DELs and DEGs
Molecule_id "Type" "Correlated_gene_id" "Gene_type" "Correlation_value"
ssc-mir-9849 "OtherRNA" "DPYSL2" "DEGs" 0,89441833273929
ssc-mir-9849 "OtherRNA" "ENSSSCG00000042270" "DEGs" 0,801552774432667
ssc-mir-9849 "OtherRNA" "CCT4" "DEGs" 0,849546406806785
ssc-mir-9849 "OtherRNA" "CEP20" "DEGs" 0,802110160275316
MSTRG.12849 "OtherRNA" "DPYSL2" "DEGs" 0,886766746004308
MSTRG.12849 "OtherRNA" "CEP20" "DEGs" 0,825207144039227
MSTRG.12849 "OtherRNA" "ENSSSCG00000042270" "DEGs" 0,81720370250746
MSTRG.12849 "OtherRNA" "CCT4" "DEGs" 0,852200905158963
MSTRG.8617 "OtherRNA" "DPYSL2" "DEGs" 0,857140360940116
MSTRG.8617 "OtherRNA" "CCT4" "DEGs" 0,87367414301161
MSTRG.27646 "OtherRNA" "FKBP9" "DEGs" 0,829357241681236
MSTRG.27646 "OtherRNA" "RGL1" "DEGs" 0,812324656985208
MSTRG.25941 "OtherRNA" "FKBP9" "DEGs" 0,85759069883596
MSTRG.25941 "OtherRNA" "GDPD5" "DEGs" 0,818164568753329
MSTRG.29124 "OtherRNA" "SUPT3H" "DEGs" 0,848074562307477
MSTRG.23798 "OtherRNA" "SUPT3H" "DEGs" 0,840858303459666
MSTRG.23798 "OtherRNA" "DPYSL2" "DEGs" 0,857669728884268
MSTRG.10932 "OtherRNA" "SUPT3H" "DEGs" 0,820115325459573
MSTRG.20000 "OtherRNA" "FKBP9" "DEGs" 0,823383771960456
MSTRG.6854 "OtherRNA" "DPYSL2" "DEGs" 0,925006637429393
MSTRG.6854 "OtherRNA" "CCT4" "DEGs" 0,851229102088302
MSTRG.6854 "OtherRNA" "ENSSSCG00000042270" "DEGs" 0,807638555194197
MSTRG.6854 "OtherRNA" "CEP20" "DEGs" 0,827584744740066
MSTRG.18171 "OtherRNA" "FKBP9" "DEGs" 0,922753871883998
ENSSSCG00000038204 "OtherRNA" "SEPTIN1" "DEGs" 0,863852035070156
ENSSSCG00000043339 "OtherRNA" "CCT4" "DEGs" 0,850296511002191
ENSSSCG00000043339 "OtherRNA" "DPYSL2" "DEGs" 0,885015309627053
ENSSSCG00000043339 "OtherRNA" "CEP20" "DEGs" 0,858998027854316
ENSSSCG00000043339 "OtherRNA" "ENSSSCG00000042270" "DEGs" 0,832874099522808
MSTRG.28867 "OtherRNA" "KIF16B" "DEGs" 0,858211280864794
ENSSSCG00000018522 "OtherRNA" "RGL1" "DEGs" 0,866785718970609
ENSSSCG00000018522 "OtherRNA" "CCT4" "DEGs" 0,806456193330202
MSTRG.28853 "OtherRNA" "DPYSL2" "DEGs" 0,880357681649891
MSTRG.28853 "OtherRNA" "CCT4" "DEGs" 0,831123751745781
ENSSSCG00000040582 "DELs" "DPYSL2" "DEGs" 0,852602386386987
ENSSSCG00000040582 "DELs" "FKBP9" "DEGs" 0,806137691108397
ENSSSCG00000040582 "DELs" "ANXA13" "DEGs" 0,828797577452504
ENSSSCG00000048120 "DELs" "DPYSL2" "DEGs" 0,897944990299226
