# Supplementary material for: Transcriptomic Characterization of the Porcine Urinary Bladder Trigone Following Intravesical Administration of Resiniferatoxin: Insights from High-Throughput Sequencing
Source: Toxins (Basel). 2025 Mar 9;17(3):127. doi: 10.3390/toxins17030127 (PMC11946646; doi:10.3390/toxins17030127)
Supplement: Supplementary file 1 [file toxins-17-00127-s001.zip › Supplemental Table S5.csv]

GeneID	FDR	IncLevelDifference	IncLevel1	IncLevel2	geneSymbol	Type	Expression	order	Names	FDR2	FDR2log	Inclusion level
MSTRG.11790	0,048035479	0,144	0.576,1.0,0.633,0.701,0.695,0.838	1.0,0.796,0.79,0.894,0.829,1.0	CDS2	RI	Upregulated	1	NA	0,048035479	1,318437874	Higher
MSTRG.23559	0,032234007	0,416	0.0,0.019,0.0,0.0,0.068,0.0	1.0,0.188,0.047,0.032,0.316,1.0	MYSM1	RI	Upregulated	1	NA	0,032234007	1,491685701	Higher
MSTRG.19096	0,030645548	-0,214	1.0,0.268,1.0,1.0,1.0,1.0	1.0,0.234,0.438,0.314,1.0,1.0	NA	RI	Downregulated	1	NA	0,030645548	1,513632604	Lower
MSTRG.29649	0,023860957	0,239	0.318,0.613,0.372,0.552,0.629,0.421	0.547,0.835,0.588,0.75,0.666,0.955	OGT	RI	Upregulated	1	NA	0,023860957	1,622312146	Higher
MSTRG.19028	0,033155976	0,4	0.114,0.155,1.0,0.248,1.0,0.264	1.0,1.0,0.181,1.0,1.0,1.0	NA	RI	Upregulated	1	NA	0,033155976	1,479438187	Higher
MSTRG.18696	0,006074427	-0,268	1.0,0.148,0.031,0.343,0.065,0.439	0.015,0.0,0.207,0.193,0.0,0.0	NA	RI	Downregulated	1	NA	0,006074427	2,216494702	Lower
MSTRG.3259	0,014530263	0,254	1.0,0.058,0.176,1.0,0.38,1.0	1.0,0.14,1.0,1.0,1.0,1.0	NA	RI	Upregulated	1	NA	0,014530263	1,837726517	Higher
MSTRG.29642	0,040933004	0,111	0.11,0.089,0.112,0.07,0.095,0.109	0.109,0.321,0.088,0.193,0.18,0.359	NONO	RI	Upregulated	1	NA	0,040933004	1,387926383	Higher
MSTRG.19358	0,028593733	-0,124	0.382,0.245,0.079,0.279,0.146,0.277	0.127,0.121,0.191,0.053,0.113,0.06	DENND6B	RI	Downregulated	1	NA	0,028593733	1,543729148	Lower
MSTRG.13126	6,29E-06	0,232	1.0,0.782,0.37,0.642,0.753,0.719	1.0,1.0,1.0,0.658,1.0,1.0	NA	RI	Upregulated	1	NA	6,29E-06	5,201318667	Higher
MSTRG.24901	0,048035479	-0,189	0.387,0.145,0.201,0.365,0.312,0.612	0.018,0.062,0.283,0.339,0.052,0.134	ULK3	RI	Downregulated	1	NA	0,048035479	1,318437874	Lower
MSTRG.25732	0	0,62	1.0,0.059,0.319,0.135,0.238,0.529	1.0,1.0,1.0,1.0,1.0,1.0	NA	RI	Upregulated	1	NA	1,00E-15	15	Higher
MSTRG.10474	0,032234007	-0,307	1.0,0.11,1.0,0.237,1.0,1.0	0.0,0.0,0.508,1.0,1.0,0.0	SF3B1	RI	Downregulated	1	NA	0,032234007	1,491685701	Lower
MSTRG.18396	0,009313839	-0,461	0.0,1.0,1.0,0.578,0.506,1.0	1.0,0.0,0.132,0.186,0.0,0.0	NA	RI	Downregulated	1	NA	0,009313839	2,030871252	Lower
MSTRG.24686	0,034224658	-0,434	1.0,0.44,0.287,1.0,0.547,0.108	0.253,0.042,0.0,0.127,0.0,0.357	NA	RI	Downregulated	1	NA	0,034224658	1,465660878	Lower
MSTRG.23820	0,006468662	0,368	0.107,0.241,1.0,0.085,0.528,0.07	1.0,0.428,0.559,1.0,1.0,0.252	NA	RI	Upregulated	1	NA	0,006468662	2,189185519	Higher
MSTRG.4243	0,000715331	-0,161	0.308,0.379,0.141,0.211,0.063,0.039	0.043,0.043,0.069,0.0,0.018,0.0	NA	RI	Downregulated	1	NA	0,000715331	3,145492686	Lower
MSTRG.4221	0,014349534	0,193	0.534,0.748,0.591,0.821,1.0,0.497	1.0,0.842,0.928,0.916,0.736,0.924	CYBC1	RI	Upregulated	1	NA	0,014349534	1,843162208	Higher
MSTRG.16601	0,024603908	0,169	0.768,0.654,0.616,0.719,0.844,0.63	0.908,0.778,0.808,1.0,0.894,0.857	NA	RI	Upregulated	1	NA	0,024603908	1,608995907	Higher
MSTRG.12042	0,043238191	-0,142	1.0,1.0,1.0,1.0,0.718,0.401	0.211,1.0,1.0,0.056,1.0,1.0	NA	RI	Downregulated	1	NA	0,043238191	1,36413248	Lower
MSTRG.19808	0,033722246	0,315	0.217,0.509,0.342,0.147,0.257,1.0	1.0,1.0,0.103,1.0,0.257,1.0	CSAD	RI	Upregulated	1	NA	0,033722246	1,472083502	Higher
MSTRG.14604	0,002469762	0,14	0.015,0.082,0.03,0.075,0.0,0.152	0.075,0.183,0.119,0.085,0.434,0.295	NA	RI	Upregulated	1	NA	0,002469762	2,607344932	Higher
MSTRG.12520	0,004711604	-0,187	1.0,0.765,1.0,0.465,1.0,1.0	0.336,0.625,1.0,0.521,1.0,0.627	NA	RI	Downregulated	1	NA	0,004711604	2,326831216	Lower
MSTRG.2617	8,48E-09	-0,101	0.267,0.129,0.048,0.103,0.12,0.08	0.038,0.0,0.035,0.014,0.051,0.0	NA	RI	Downregulated	1	NA	8,48E-09	8,071595054	Lower
MSTRG.29606	0,043167052	-0,176	1.0,1.0,1.0,0.857,1.0,1.0	1.0,1.0,1.0,0.654,1.0,0.146	STARD8	SE	Downregulated	1	NA	0,043167052	1,364847611	Lower
MSTRG.17914	0,000184496	0,125	0.584,0.616,1.0,1.0,0.932,1.0	1.0,1.0,1.0,1.0,1.0,0.88	NA	SE	Upregulated	1	NA	0,000184496	3,734011949	Higher
MSTRG.30010	0,001871706	-0,317	1.0,0.949,1.0,1.0,0.639,1.0	0.347,0.888,0.252,0.854,1.0,0.347	ZNF280C	SE	Downregulated	1	NA	0,001871706	2,727762431	Lower
MSTRG.30010	0,003827343	-0,291	1.0,0.954,1.0,1.0,0.692,1.0	0.219,0.926,0.328,0.908,1.0,0.518	ZNF280C	SE	Downregulated	1	NA	0,003827343	2,417102574	Lower
MSTRG.11927	0,000859103	-0,139	1.0,0.781,0.773,1.0,1.0,1.0	0.495,0.659,1.0,1.0,0.568,1.0	SMOX	SE	Downregulated	1	NA	0,000859103	3,065954594	Lower
MSTRG.11927	0,00119373	-0,112	1.0,0.861,0.867,1.0,1.0,1.0	0.64,0.873,1.0,1.0,0.542,1.0	SMOX	SE	Downregulated	1	NA	0,00119373	2,923094062	Lower
MSTRG.15851	0,008999519	-0,234	0.883,0.862,0.823,0.687,0.439,0.862	0.594,0.576,0.79,0.511,0.368,0.313	BMERB1	SE	Downregulated	1	NA	0,008999519	2,0457807	Lower
MSTRG.6175	0,00406625	0,133	0.757,0.773,0.603,0.673,0.738,0.784	0.766,0.856,0.979,0.929,0.849,0.748	NA	SE	Upregulated	1	NA	0,00406625	2,390805929	Higher
MSTRG.21282	0,044717642	0,126	0.504,0.919,0.888,1.0,1.0,0.504	1.0,0.785,0.785,1.0,1.0,1.0	NA	SE	Upregulated	1	NA	0,044717642	1,349521103	Higher
MSTRG.18866	0,023788993	-0,259	0.789,0.706,1.0,0.836,0.473,1.0	0.6,0.5,0.45,0.706,0.473,0.523	NA	SE	Downregulated	1	NA	0,023788993	1,623623935	Lower
MSTRG.23497	0,000951887	0,122	0.773,0.495,1.0,1.0,1.0,1.0	1.0,1.0,1.0,1.0,1.0,1.0	NA	SE	Upregulated	1	NA	0,000951887	3,021414794	Higher
MSTRG.23896	0,003159311	-0,118	1.0,0.843,1.0,1.0,1.0,1.0	1.0,1.0,1.0,1.0,0.741,0.394	NA	SE	Downregulated	1	NA	0,003159311	2,500407606	Lower
MSTRG.5554	0,007172366	0,203	1.0,1.0,0.612,1.0,0.878,0.165	1.0,1.0,1.0,0.873,1.0,1.0	NA	SE	Upregulated	1	NA	0,007172366	2,144337532	Higher
MSTRG.10260	0,011254257	-0,146	1.0,1.0,1.0,1.0,1.0,1.0	0.907,0.766,0.933,0.843,0.676,1.0	NA	SE	Downregulated	1	NA	0,011254257	1,948683175	Lower
MSTRG.22043	0,005155911	0,104	0.798,0.972,0.88,1.0,0.582,0.908	1.0,0.762,1.0,1.0,1.0,1.0	FUZ	SE	Upregulated	1	NA	0,005155911	2,287694586	Higher
MSTRG.22043	0,031718331	0,166	0.626,0.906,0.801,1.0,0.391,0.804	1.0,0.527,1.0,1.0,1.0,1.0	FUZ	SE	Upregulated	1	NA	0,031718331	1,498689669	Higher
MSTRG.15267	0,001862724	0,288	1.0,0.829,0.168,0.708,0.764,0.802	1.0,1.0,1.0,1.0,1.0,1.0	NA	SE	Upregulated	1	NA	0,001862724	2,729851428	Higher
MSTRG.15267	0,016945297	0,212	1.0,0.956,0.338,0.845,0.882,0.705	1.0,1.0,1.0,1.0,1.0,1.0	NA	SE	Upregulated	1	NA	0,016945297	1,770950825	Higher
MSTRG.12600	0,012345502	-0,293	1.0,1.0,1.0,1.0,1.0,1.0	0.242,1.0,1.0,1.0,0.0,1.0	NA	SE	Downregulated	1	NA	0,012345502	1,908491251	Lower
MSTRG.20105	0,026650523	0,22	0.105,1.0,1.0,1.0,0.594,0.637	0.745,1.0,0.908,1.0,1.0,1.0	NA	SE	Upregulated	1	NA	0,026650523	1,574294259	Higher
MSTRG.2538	0,002391242	-0,154	0.875,0.897,0.708,0.794,0.889,0.954	0.727,0.512,0.92,0.689,0.775,0.569	NA	SE	Downregulated	1	NA	0,002391242	2,621376493	Lower
MSTRG.10313	0,009575035	-0,154	0.0,0.166,0.782,0.14,0.0,0.214	0.0,0.375,0.0,0.0,0.0,0.0	NA	SE	Downregulated	1	NA	0,009575035	2,01885961	Lower
MSTRG.11924	0,045488933	0,152	0.855,0.368,1.0,0.603,1.0,1.0	1.0,0.928,0.808,1.0,1.0,1.0	NA	SE	Upregulated	1	NA	0,045488933	1,342094247	Higher
MSTRG.1406	0,022563946	-0,326	1.0,0.565,0.385,0.439,0.352,0.731	0.253,0.059,0.534,0.527,0.0,0.14	RELCH	SE	Downregulated	1	NA	0,022563946	1,646584953	Lower
MSTRG.5432	0,000228195	-0,131	1.0,1.0,0.444,0.815,0.918,1.0	0.615,0.687,1.0,1.0,0.444,0.643	NA	SE	Downregulated	1	NA	0,000228195	3,641694482	Lower
MSTRG.20615	0,00100384	-0,282	1.0,1.0,1.0,0.386,1.0,1.0	1.0,0.444,0.557,0.425,0.27,1.0	NA	SE	Downregulated	1	NA	0,00100384	2,998335372	Lower
MSTRG.5872	0,001254221	-0,431	0.864,0.844,1.0,0.618,0.592,0.918	0.111,0.138,0.891,0.44,0.354,0.315	NA	SE	Downregulated	1	NA	0,001254221	2,901625789	Lower
MSTRG.26498	0,001897921	-0,179	1.0,1.0,1.0,1.0,1.0,1.0	0.619,0.575,0.965,1.0,0.764,1.0	NA	SE	Downregulated	1	NA	0,001897921	2,721721788	Lower
MSTRG.6259	0,023745424	-0,167	0.554,0.596,0.52,0.72,0.631,0.764	0.478,0.469,0.506,0.444,0.386,0.498	PRKCD	SE	Downregulated	1	NA	0,023745424	1,624420069	Lower
MSTRG.6259	0,000956667	-0,101	1.0,1.0,0.916,0.94,1.0,1.0	0.909,0.775,1.0,0.757,0.808,1.0	PRKCD	SE	Downregulated	1	NA	0,000956667	3,019239288	Lower
MSTRG.29065	0,000572433	-0,32	0.618,1.0,1.0,1.0,1.0,1.0	0.333,1.0,1.0,1.0,0.054,0.311	FUT10	SE	Downregulated	1	NA	0,000572433	3,242275512	Lower
MSTRG.21588	0,000483471	0,116	0.772,0.901,0.919,0.679,0.942,0.772	0.967,0.89,1.0,0.861,1.0,0.965	NA	SE	Upregulated	1	NA	0,000483471	3,315629513	Higher
MSTRG.1788	0,035882089	0,199	0.713,0.727,0.45,0.559,0.643,0.579	1.0,1.0,0.82,0.868,0.575,0.603	NA	SE	Upregulated	1	NA	0,035882089	1,445122286	Higher
MSTRG.26831	0,047377331	-0,121	0.756,0.889,0.62,0.849,0.773,0.811	0.598,0.523,0.859,0.698,0.723,0.574	NA	SE	Downregulated	1	NA	0,047377331	1,32442941	Lower
MSTRG.15275	0,003995319	-0,37	0.925,0.925,0.584,0.49,0.474,1.0	0.312,0.273,0.773,0.205,0.397,0.221	CSNK1G3	SE	Downregulated	1	NA	0,003995319	2,398448509	Lower
MSTRG.6199	0,002068056	-0,118	0.846,1.0,1.0,0.891,1.0,1.0	1.0,1.0,1.0,0.611,1.0,0.421	NA	SE	Downregulated	1	NA	0,002068056	2,684437662	Lower
MSTRG.5780	0,021985324	-0,364	0.19,1.0,0.0,0.474,0.219,0.778	0.045,0.143,0.091,0.105,0.094,0.0	ASTE1	SE	Downregulated	1	NA	0,021985324	1,65786713	Lower
MSTRG.25651	0,005107332	0,126	0.276,0.311,0.26,0.404,0.258,0.22	0.386,0.469,0.418,0.348,0.479,0.385	NA	SE	Upregulated	1	NA	0,005107332	2,291805885	Higher
MSTRG.28428	2,45E-05	0,168	0.141,0.186,0.25,0.284,0.243,0.209	0.446,0.469,0.229,0.428,0.334,0.413	NA	SE	Upregulated	1	NA	2,45E-05	4,611362049	Higher
MSTRG.26999	5,15E-06	-0,122	1.0,1.0,1.0,1.0,1.0,1.0	0.705,0.78,1.0,1.0,1.0,0.784	NA	SE	Downregulated	1	NA	5,15E-06	5,288253974	Lower
MSTRG.22182	0,035810556	0,138	0.868,1.0,0.858,0.447,1.0,1.0	1.0,1.0,1.0,1.0,1.0,1.0	NA	SE	Upregulated	1	NA	0,035810556	1,44598893	Higher
MSTRG.5221	0,006418471	-0,22	0.677,0.849,0.731,0.667,0.515,0.554	0.254,0.469,0.629,0.538,0.281,0.5	NA	SE	Downregulated	1	NA	0,006418471	2,192568408	Lower
MSTRG.5221	0,002041812	-0,178	0.36,0.609,0.412,0.341,0.226,0.236	0.085,0.172,0.31,0.24,0.092,0.215	NA	SE	Downregulated	1	NA	0,002041812	2,689984313	Lower
MSTRG.27697	0,019012152	0,107	0.761,1.0,0.944,0.882,1.0,0.772	1.0,1.0,1.0,1.0,1.0,1.0	NA	SE	Upregulated	1	NA	0,019012152	1,720968728	Higher
MSTRG.2544	7,89E-05	-0,137	1.0,0.949,0.971,0.915,0.879,1.0	0.781,0.713,0.979,0.774,0.974,0.668	TBC1D13	SE	Downregulated	1	NA	7,89E-05	4,102956849	Lower
MSTRG.20199	3,86E-05	-0,189	0.85,1.0,1.0,1.0,1.0,1.0	0.922,0.712,0.478,0.605,1.0,1.0	NA	SE	Downregulated	1	NA	3,86E-05	4,413175878	Lower
MSTRG.17041	0,000435222	0,201	0.309,1.0,0.396,0.741,0.437,1.0	1.0,0.353,0.735,1.0,1.0,1.0	ZNF638	SE	Upregulated	1	NA	0,000435222	3,36128915	Higher
MSTRG.17041	3,37E-07	-0,337	1.0,1.0,1.0,1.0,1.0,1.0	1.0,1.0,0.568,0.686,0.488,0.238	ZNF638	SE	Downregulated	1	NA	3,37E-07	6,472609627	Lower
MSTRG.11244	4,91E-05	-0,22	1.0,0.93,1.0,0.85,1.0,1.0	0.387,0.85,1.0,0.486,0.739,1.0	PLPP1	SE	Downregulated	1	NA	4,91E-05	4,308920517	Lower
MSTRG.23386	6,64E-06	-0,278	1.0,1.0,1.0,1.0,1.0,1.0	1.0,0.536,0.799,1.0,0.298,0.698	NA	SE	Downregulated	1	NA	6,64E-06	5,177578099	Lower
MSTRG.9347	0,011031799	0,267	1.0,0.647,0.234,0.517,1.0,1.0	1.0,1.0,1.0,1.0,1.0,1.0	TAF5	SE	Upregulated	1	NA	0,011031799	1,957353656	Higher
MSTRG.29677	0,045859307	0,318	0.391,0.517,0.0,0.097,0.401,0.445	0.706,0.304,0.81,0.211,0.728,1.0	NA	SE	Upregulated	1	NA	0,045859307	1,338572512	Higher
MSTRG.12072	0,02325541	0,117	0.567,0.905,1.0,1.0,0.567,0.766	1.0,0.653,0.855,1.0,1.0,1.0	NA	SE	Upregulated	1	NA	0,02325541	1,633475994	Higher
MSTRG.2389	0,017049196	0,112	0.563,0.767,1.0,1.0,1.0,1.0	1.0,1.0,1.0,1.0,1.0,1.0	NA	SE	Upregulated	1	NA	0,017049196	1,768296094	Higher
MSTRG.15687	5,33E-07	-0,181	1.0,1.0,0.897,0.844,0.977,1.0	0.621,0.618,1.0,0.822,0.693,0.879	NA	SE	Downregulated	1	NA	5,33E-07	6,27292297	Lower
MSTRG.15687	1,90E-06	-0,203	1.0,1.0,0.89,0.838,0.976,1.0	0.574,0.564,1.0,0.812,0.657,0.88	NA	SE	Downregulated	1	NA	1,90E-06	5,722035366	Lower
MSTRG.15687	4,49E-06	-0,203	1.0,1.0,0.872,0.839,0.973,1.0	0.537,0.579,1.0,0.848,0.644,0.86	NA	SE	Downregulated	1	NA	4,49E-06	5,347739471	Lower
MSTRG.13695	0,009353477	0,187	0.584,0.644,0.758,0.52,0.548,0.361	0.903,0.878,0.59,0.563,0.765,0.84	NA	SE	Upregulated	1	NA	0,009353477	2,029026933	Higher
MSTRG.19092	0,000209434	-0,194	0.853,1.0,1.0,1.0,0.759,1.0	0.815,1.0,0.82,1.0,0.178,0.634	GPSM2	SE	Downregulated	1	NA	0,000209434	3,678953049	Lower
MSTRG.7091	0,010613117	0,109	0.0,0.216,0.0,0.073,0.0,0.0	0.228,0.164,0.164,0.0,0.164,0.224	NA	SE	Upregulated	1	NA	0,010613117	1,974157054	Higher
MSTRG.8722	0,031184388	0,109	0.857,1.0,0.849,0.706,0.932,1.0	1.0,1.0,1.0,1.0,1.0,1.0	TARBP1	SE	Upregulated	1	NA	0,031184388	1,506062779	Higher
MSTRG.788	0,003392587	-0,191	0.245,0.437,0.463,0.387,0.274,0.365	0.09,0.326,0.212,0.139,0.126,0.134	C18orf25	SE	Downregulated	1	NA	0,003392587	2,469468979	Lower
MSTRG.16602	0,043875507	-0,138	0.513,0.338,0.226,0.469,0.358,0.273	0.105,0.099,0.483,0.429,0.133,0.098	LUC7L	SE	Downregulated	1	NA	0,043875507	1,357777855	Lower
MSTRG.25961	0,008144212	-0,215	0.458,0.485,0.22,0.292,0.199,0.776	0.082,0.111,0.314,0.23,0.199,0.206	NA	SE	Downregulated	1	NA	0,008144212	2,089150946	Lower
MSTRG.8694	0,013123967	-0,451	0.166,0.166,1.0,1.0,0.514,1.0	0.0,0.209,0.226,0.704,0.0,0.0	NA	SE	Downregulated	1	NA	0,013123967	1,881934859	Lower
MSTRG.1359	0,01179705	-0,294	1.0,0.144,0.297,0.403,0.0,0.0	0.0,0.08,0.0,0.0,0.0,0.0	NA	SE	Downregulated	1	NA	0,01179705	1,928226564	Lower
MSTRG.8407	0,010424485	-0,248	1.0,0.726,0.625,0.781,0.713,1.0	0.459,0.313,0.646,0.719,0.735,0.487	GIT2	SE	Downregulated	1	NA	0,010424485	1,981945374	Lower
MSTRG.19082	0,005733882	-0,115	1.0,1.0,1.0,1.0,1.0,1.0	0.855,0.947,1.0,0.506,1.0,1.0	NA	SE	Downregulated	1	NA	0,005733882	2,241551245	Lower
MSTRG.30067	0,018337582	0,11	1.0,1.0,1.0,0.55,0.79,1.0	1.0,1.0,1.0,1.0,1.0,1.0	NA	SE	Upregulated	1	NA	0,018337582	1,736657931	Higher
MSTRG.3071	0,036020392	-0,111	1.0,1.0,1.0,1.0,1.0,1.0	1.0,0.475,1.0,1.0,0.858,1.0	NA	SE	Downregulated	1	NA	0,036020392	1,443451563	Lower
MSTRG.8504	0,013455647	-0,227	0.908,1.0,1.0,1.0,1.0,0.744	0.358,1.0,0.781,0.152,1.0,1.0	NA	SE	Downregulated	1	NA	0,013455647	1,871095414	Lower
MSTRG.16223	0,00058594	0,103	0.862,1.0,0.518,0.956,1.0,0.961	1.0,1.0,1.0,0.914,1.0,1.0	NA	SE	Upregulated	1	NA	0,00058594	3,232146769	Higher
MSTRG.1172	0,004300598	0,258	0.186,0.652,1.0,0.495,0.681,0.461	0.81,0.572,1.0,1.0,1.0,0.641	NA	SE	Upregulated	1	NA	0,004300598	2,366471121	Higher
MSTRG.1007	0,019310361	-0,129	0.113,0.599,0.122,0.142,0.0,0.061	0.019,0.0,0.056,0.077,0.0,0.111	NA	SE	Downregulated	1	NA	0,019310361	1,714209603	Lower
MSTRG.12487	0,041170709	-0,142	0.374,0.411,0.255,0.389,0.473,0.117	0.062,0.148,0.622,0.192,0.036,0.109	NA	SE	Downregulated	1	NA	0,041170709	1,385411649	Lower
MSTRG.12206	0,005954015	-0,325	0.713,0.695,0.651,0.736,0.745,0.0	0.127,0.0,0.307,0.189,0.453,0.513	NA	SE	Downregulated	1	NA	0,005954015	2,225190103	Lower
MSTRG.21790	1,35E-05	-0,595	0.395,1.0,0.772,0.797,0.566,0.566	0.0,0.0,0.179,0.346,0.0,0.0	NA	SE	Downregulated	1	NA	1,35E-05	4,869441952	Lower
MSTRG.5029	0,004195133	0,237	0.791,0.924,0.43,1.0,0.43,1.0	1.0,1.0,1.0,1.0,1.0,1.0	STXBP4	SE	Upregulated	1	NA	0,004195133	2,37725423	Higher
MSTRG.22359	0,001398395	-0,346	0.707,1.0,1.0,1.0,1.0,1.0	0.602,0.377,0.654,1.0,1.0,0.0	NA	SE	Downregulated	1	NA	0,001398395	2,854370115	Lower
MSTRG.1798	0,049429282	0,106	0.061,0.0,0.0,0.103,0.217,0.0	0.089,0.227,0.061,0.346,0.167,0.128	NA	SE	Upregulated	1	NA	0,049429282	1,306015695	Higher
MSTRG.12256	0,006578813	0,277	1.0,0.0,0.86,0.698,1.0,0.782	1.0,1.0,1.0,1.0,1.0,1.0	NA	SE	Upregulated	1	NA	0,006578813	2,181852436	Higher
MSTRG.12256	0,000140698	0,296	1.0,0.288,0.586,0.608,1.0,0.739	1.0,1.0,1.0,1.0,1.0,1.0	NA	SE	Upregulated	1	NA	0,000140698	3,851713544	Higher
MSTRG.17322	0,008354259	-0,125	1.0,1.0,1.0,1.0,1.0,0.682	0.854,0.656,1.0,0.422,1.0,1.0	MORN2	SE	Downregulated	1	NA	0,008354259	2,078092054	Lower
MSTRG.10526	0,000504501	0,128	0.735,0.81,1.0,0.769,1.0,0.537	1.0,1.0,0.881,1.0,1.0,0.735	NA	SE	Upregulated	1	NA	0,000504501	3,297137669	Higher
MSTRG.15456	0,036976376	0,108	1.0,1.0,0.605,0.959,0.796,0.705	1.0,0.965,0.968,1.0,1.0,0.778	NA	SE	Upregulated	1	NA	0,036976376	1,43207566	Higher
MSTRG.15456	0,006335179	-0,106	0.954,0.976,1.0,0.826,0.903,0.905	0.921,0.924,0.538,0.859,0.815,0.87	NA	SE	Downregulated	1	NA	0,006335179	2,198241117	Lower
MSTRG.3307	0,001855324	0,201	1.0,1.0,1.0,0.333,0.746,0.5	1.0,0.905,1.0,0.88,1.0,1.0	NA	SE	Upregulated	1	NA	0,001855324	2,731580255	Higher
MSTRG.3307	0,004472996	0,279	1.0,1.0,1.0,0.215,0.616,0.138	1.0,0.843,1.0,0.797,1.0,1.0	NA	SE	Upregulated	1	NA	0,004472996	2,349401456	Higher
MSTRG.27117	0,001109367	-0,401	0.732,0.831,0.792,0.326,0.203,0.0	0.031,0.057,0.185,0.12,0.0,0.083	ALG8	SE	Downregulated	1	NA	0,001109367	2,954924784	Lower
MSTRG.26069	0,003745424	0,137	0.732,0.909,0.822,0.785,0.838,0.811	0.793,1.0,1.0,1.0,0.925,1.0	LNX1	SE	Upregulated	1	NA	0,003745424	2,426499004	Higher
MSTRG.27223	0,018512867	0,135	0.493,0.943,1.0,0.924,1.0,0.642	1.0,1.0,0.811,1.0,1.0,1.0	TAF1D	SE	Upregulated	1	NA	0,018512867	1,73252633	Higher
MSTRG.27223	0,023233544	0,14	0.521,0.938,1.0,0.931,1.0,0.597	1.0,1.0,0.83,1.0,1.0,1.0	TAF1D	SE	Upregulated	1	NA	0,023233544	1,633884533	Higher
MSTRG.20774	1,80E-08	-0,391	1.0,1.0,1.0,0.869,1.0,1.0	0.746,0.473,1.0,0.414,0.281,0.608	NA	SE	Downregulated	1	NA	1,80E-08	7,745263769	Lower
MSTRG.9980	0,032178787	0,2	1.0,1.0,1.0,1.0,0.574,0.224	1.0,1.0,1.0,1.0,1.0,1.0	NA	SE	Upregulated	1	NA	0,032178787	1,492430336	Higher
MSTRG.14201	0,001012548	0,193	0.297,1.0,0.756,0.256,0.463,1.0	1.0,0.674,1.0,1.0,0.256,1.0	OBSCN	SE	Upregulated	1	NA	0,001012548	2,994584264	Higher
MSTRG.14512	2,23E-05	-0,105	0.185,0.265,0.017,0.114,0.019,0.259	0.0,0.019,0.125,0.033,0.055,0.0	NA	SE	Downregulated	1	NA	2,23E-05	4,650880166	Lower
MSTRG.29457	0,004858968	0,2	1.0,0.4,1.0,0.873,1.0,0.364	1.0,1.0,1.0,1.0,0.837,1.0	NA	SE	Upregulated	1	NA	0,004858968	2,313455987	Higher
MSTRG.29457	0,006271373	0,162	1.0,0.531,1.0,0.892,1.0,0.493	1.0,1.0,1.0,1.0,0.886,1.0	NA	SE	Upregulated	1	NA	0,006271373	2,202637353	Higher
MSTRG.27241	0,001720976	-0,144	0.702,0.716,0.803,0.816,0.836,0.752	0.646,0.694,0.524,0.706,0.621,0.573	NA	SE	Downregulated	1	NA	0,001720976	2,764225174	Lower
MSTRG.17935	0,001594889	0,139	0.755,0.912,1.0,0.893,0.814,0.454	0.921,1.0,0.969,0.914,0.858,1.0	TBC1D31	SE	Upregulated	1	NA	0,001594889	2,797269628	Higher
MSTRG.5279	0,002211798	0,131	0.0,0.0,0.225,0.0,0.0,0.0	0.078,0.465,0.0,0.0,0.068,0.401	NA	SE	Upregulated	1	NA	0,002211798	2,65525463	Higher
MSTRG.28136	0,006271373	0,113	0.737,0.497,1.0,1.0,1.0,0.977	1.0,1.0,1.0,0.984,1.0,0.904	MYBPH	SE	Upregulated	1	NA	0,006271373	2,202637353	Higher
MSTRG.12800	0,004596056	-0,151	1.0,1.0,1.0,0.921,0.595,1.0	0.3,0.68,0.917,0.713,1.0,1.0	NA	SE	Downregulated	1	NA	0,004596056	2,337614657	Lower
MSTRG.17503	0,000701882	-0,127	0.178,0.43,0.367,0.0,0.04,0.225	0.075,0.0,0.303,0.0,0.098,0.0	NA	SE	Downregulated	1	NA	0,000701882	3,153735857	Lower
MSTRG.5352	5,38E-08	-0,21	1.0,1.0,1.0,1.0,1.0,1.0	0.854,0.703,1.0,0.721,1.0,0.462	NA	SE	Downregulated	1	NA	5,38E-08	7,269455907	Lower
MSTRG.16988	0,00050897	0,324	1.0,0.28,0.759,0.854,0.671,0.0	1.0,1.0,0.505,1.0,1.0,1.0	NA	SE	Upregulated	1	NA	0,00050897	3,293307626	Higher
MSTRG.26043	0,000339347	0,24	0.0,0.0,0.0,0.43,0.0,0.0	0.43,0.569,0.0,0.0,0.302,0.569	NA	SE	Upregulated	1	NA	0,000339347	3,46935662	Higher
MSTRG.15322	0,010251387	-0,102	0.857,1.0,1.0,1.0,1.0,1.0	1.0,1.0,1.0,1.0,0.751,0.496	LYRM7	SE	Downregulated	1	NA	0,010251387	1,989217375	Lower
MSTRG.27953	0,008398269	0,192	1.0,0.358,1.0,1.0,0.489,1.0	1.0,1.0,1.0,1.0,1.0,1.0	FAM126A	SE	Upregulated	1	NA	0,008398269	2,075810225	Higher
MSTRG.16395	4,83E-05	-0,151	0.255,0.393,0.265,0.03,0.026,0.156	0.0,0.128,0.092,0.0,0.0,0.0	ANKS3	SE	Downregulated	1	NA	4,83E-05	4,315854265	Lower
MSTRG.21527	0,043642578	0,116	0.431,1.0,1.0,0.667,1.0,1.0	1.0,1.0,0.794,1.0,1.0,1.0	NA	SE	Upregulated	1	NA	0,043642578	1,360089601	Higher
MSTRG.17026	0,034408969	-0,105	0.725,0.972,0.831,1.0,0.922,0.985	0.59,0.81,0.922,0.762,0.874,0.849	NA	SE	Downregulated	1	NA	0,034408969	1,463328344	Lower
MSTRG.2991	0,000479398	0,24	0.468,0.435,1.0,0.397,0.926,0.707	1.0,1.0,1.0,0.748,1.0,0.622	NA	SE	Upregulated	1	NA	0,000479398	3,319303347	Higher
MSTRG.1934	0,006205447	0,118	0.393,1.0,0.44,1.0,0.44,1.0	0.805,1.0,1.0,0.371,0.805,1.0	NA	SE	Upregulated	1	NA	0,006205447	2,207226942	Higher
MSTRG.22120	0,000178642	-0,145	1.0,0.207,1.0,0.343,1.0,1.0	1.0,0.566,0.303,0.629,0.535,0.647	NA	SE	Downregulated	1	NA	0,000178642	3,748016245	Lower
MSTRG.21949	0,000888484	0,354	0.641,1.0,0.342,0.137,0.472,0.373	0.09,1.0,1.0,1.0,1.0,1.0	NA	SE	Upregulated	1	NA	0,000888484	3,051350498	Higher
MSTRG.19730	0,011403563	0,293	0.408,0.267,0.612,0.779,1.0,0.469	0.916,1.0,1.0,1.0,0.825,0.555	NA	SE	Upregulated	1	NA	0,011403563	1,942959451	Higher
MSTRG.6007	0,000216508	-0,178	1.0,1.0,0.853,1.0,1.0,1.0	0.666,1.0,0.655,1.0,0.464,1.0	NA	SE	Downregulated	1	NA	0,000216508	3,66452621	Lower
MSTRG.9964	0,002705404	-0,125	0.961,1.0,1.0,1.0,1.0,1.0	1.0,0.945,0.823,1.0,0.882,0.561	NA	SE	Downregulated	1	NA	0,002705404	2,567767929	Lower
MSTRG.9964	0,016753881	0,117	0.37,0.866,1.0,0.905,0.797,0.847	0.89,1.0,0.768,0.827,1.0,1.0	NA	SE	Upregulated	1	NA	0,016753881	1,775884577	Higher
MSTRG.9498	0,000243221	-0,144	1.0,1.0,1.0,1.0,0.908,1.0	1.0,0.66,1.0,0.604,0.782,1.0	NA	SE	Downregulated	1	NA	0,000243221	3,613999447	Lower
MSTRG.28107	0,040406797	0,104	0.0,0.0,0.0,0.02,0.0,0.0	0.049,0.0,0.032,0.019,0.343,0.201	EZH2	SE	Upregulated	1	NA	0,040406797	1,393545574	Higher
MSTRG.2638	0,012598451	0,211	0.567,1.0,0.0,1.0,1.0,0.873	0.707,1.0,1.0,1.0,1.0,1.0	NA	SE	Upregulated	1	NA	0,012598451	1,899682853	Higher
MSTRG.19096	0,00116655	-0,115	0.201,0.194,0.225,0.149,0.328,0.211	0.063,0.037,0.309,0.169,0.038,0.0	NA	SE	Downregulated	1	NA	0,00116655	2,93309679	Lower
MSTRG.19742	0,010613117	0,125	0.714,0.926,1.0,0.684,1.0,0.928	1.0,1.0,1.0,1.0,1.0,1.0	NA	SE	Upregulated	1	NA	0,010613117	1,974157054	Higher
MSTRG.14136	0,003395746	-0,255	0.956,0.897,0.56,0.93,0.958,1.0	0.614,0.657,0.906,0.806,0.648,0.143	NA	SE	Downregulated	1	NA	0,003395746	2,469064795	Lower
MSTRG.11074	0,000340521	0,174	0.631,0.539,0.877,0.793,0.632,0.676	0.825,0.856,0.815,0.87,0.86,0.966	NA	SE	Upregulated	1	NA	0,000340521	3,467856347	Higher
MSTRG.9043	0,006385723	-0,333	1.0,1.0,1.0,0.447,1.0,1.0	0.0,0.0,1.0,1.0,0.447,1.0	NA	SE	Downregulated	1	NA	0,006385723	2,194789904	Lower
MSTRG.2097	0,019960738	-0,186	1.0,1.0,1.0,1.0,0.352,1.0	0.282,1.0,0.542,1.0,0.413,1.0	NA	SE	Downregulated	1	NA	0,019960738	1,699823407	Lower
MSTRG.2097	1,84E-06	-0,287	0.896,1.0,1.0,1.0,1.0,1.0	1.0,1.0,0.892,0.49,0.535,0.257	NA	SE	Downregulated	1	NA	1,84E-06	5,735855407	Lower
MSTRG.2097	0,001128924	0,142	1.0,0.75,0.705,0.57,1.0,0.721	1.0,1.0,1.0,1.0,0.599,1.0	NA	SE	Upregulated	1	NA	0,001128924	2,947335134	Higher
MSTRG.18983	0,003626738	0,174	0.0,1.0,0.656,0.682,1.0,0.107	1.0,1.0,0.489,0.0,1.0,1.0	NA	SE	Upregulated	1	NA	0,003626738	2,440483876	Higher
MSTRG.18663	0,047530424	0,116	0.875,0.711,0.947,1.0,0.85,0.661	0.801,0.942,1.0,1.0,1.0,1.0	NA	SE	Upregulated	1	NA	0,047530424	1,323028308	Higher
MSTRG.21228	0,002845657	0,106	0.538,1.0,0.679,1.0,0.9,1.0	0.927,1.0,0.824,1.0,1.0,1.0	NA	SE	Upregulated	1	NA	0,002845657	2,545817418	Higher
MSTRG.24484	0,006867988	0,267	1.0,0.368,1.0,1.0,0.377,0.538	1.0,1.0,1.0,1.0,1.0,0.888	C6orf89	SE	Upregulated	1	NA	0,006867988	2,163170461	Higher
MSTRG.20418	0,008866704	-0,297	1.0,1.0,1.0,1.0,1.0,1.0	1.0,0.423,0.944,0.979,0.0,0.873	NA	SE	Downregulated	1	NA	0,008866704	2,052237804	Lower
MSTRG.17264	0,001435057	0,191	0.108,0.115,0.075,0.083,0.07,0.03	0.235,0.334,0.137,0.275,0.542,0.102	NA	SE	Upregulated	1	NA	0,001435057	2,843130736	Higher
MSTRG.24460	0,00405945	0,111	0.623,0.713,1.0,1.0,1.0,1.0	1.0,1.0,1.0,1.0,1.0,1.0	NA	SE	Upregulated	1	NA	0,00405945	2,391532788	Higher
MSTRG.12284	0,036990117	0,101	0.0,0.0,0.0,0.0,0.204,0.078	0.0,0.057,0.0,0.369,0.46,0.0	NA	SE	Upregulated	1	NA	0,036990117	1,431914294	Higher
MSTRG.7221	0,043210149	-0,2	1.0,1.0,1.0,0.433,1.0,0.636	0.531,1.0,0.142,1.0,1.0,0.199	NA	SE	Downregulated	1	NA	0,043210149	1,364414233	Lower
MSTRG.18696	0,00275364	0,235	0.245,0.814,0.942,0.713,0.954,0.722	0.886,0.975,0.937,1.0,1.0,1.0	NA	SE	Upregulated	1	NA	0,00275364	2,560092808	Higher
MSTRG.13470	0,017654315	-0,199	1.0,0.902,0.759,0.688,0.747,1.0	0.412,0.809,0.804,0.438,0.661,0.779	NA	SE	Downregulated	1	NA	0,017654315	1,753149119	Lower
MSTRG.13470	0,022493451	-0,141	1.0,0.935,0.824,0.747,0.719,1.0	0.456,0.85,0.876,0.549,0.806,0.841	NA	SE	Downregulated	1	NA	0,022493451	1,647943908	Lower
MSTRG.13127	1,57E-06	0,125	0.77,0.698,1.0,0.983,0.939,0.752	1.0,0.971,1.0,1.0,1.0,0.919	NA	SE	Upregulated	1	NA	1,57E-06	5,803986165	Higher
MSTRG.6481	0,004874062	-0,17	1.0,1.0,1.0,1.0,1.0,1.0	0.568,1.0,1.0,0.409,1.0,1.0	NA	SE	Downregulated	1	NA	0,004874062	2,312108962	Lower
MSTRG.5023	0,000572433	0,263	0.388,0.129,0.049,0.076,0.058,0.0	0.217,0.397,0.458,0.505,0.198,0.503	MBTD1	SE	Upregulated	1	NA	0,000572433	3,242275512	Higher
MSTRG.7071	0,002768634	0,143	1.0,0.806,0.703,0.695,0.708,0.636	1.0,0.815,1.0,0.936,0.898,0.757	NA	SE	Upregulated	1	NA	0,002768634	2,557734498	Higher
MSTRG.1099	0,000170004	-0,255	1.0,1.0,1.0,0.79,0.888,0.83	0.925,0.709,1.0,0.205,0.785,0.356	PPIP5K1	SE	Downregulated	1	NA	0,000170004	3,76954125	Lower
MSTRG.15091	0,000319943	0,207	0.453,0.685,1.0,1.0,0.332,1.0	1.0,1.0,1.0,1.0,1.0,0.713	NA	SE	Upregulated	1	NA	0,000319943	3,494926743	Higher
MSTRG.28724	9,59E-05	-0,106	0.94,0.987,0.746,0.949,1.0,1.0	0.797,0.689,0.925,0.891,1.0,0.684	NA	SE	Downregulated	1	NA	9,59E-05	4,018053865	Lower
MSTRG.28724	0,002884676	-0,269	0.609,0.483,0.277,0.283,0.429,0.852	0.139,0.151,0.489,0.218,0.207,0.112	NA	SE	Downregulated	1	NA	0,002884676	2,539902922	Lower
MSTRG.26765	0,016504112	-0,14	1.0,1.0,1.0,1.0,0.964,0.948	1.0,1.0,0.779,0.878,0.417,1.0	NA	SE	Downregulated	1	NA	0,016504112	1,782407825	Lower
MSTRG.26170	0,047377331	-0,143	0.133,0.0,0.22,0.38,0.29,0.0	0.0,0.039,0.0,0.0,0.064,0.064	NA	SE	Downregulated	1	NA	0,047377331	1,32442941	Lower
MSTRG.1622	0,008633792	0,243	0.827,1.0,1.0,1.0,0.366,0.347	1.0,1.0,1.0,1.0,1.0,1.0	CDKL1	SE	Upregulated	1	NA	0,008633792	2,063798422	Higher
MSTRG.18194	0,001354196	0,203	0.739,0.879,0.476,0.743,0.84,0.845	1.0,1.0,0.739,1.0,1.0,1.0	LRRCC1	SE	Upregulated	1	NA	0,001354196	2,868318354	Higher
MSTRG.14394	0,001694092	-0,101	0.148,0.0,0.347,0.074,0.164,0.0	0.0,0.0,0.055,0.069,0.0,0.0	NA	SE	Downregulated	1	NA	0,001694092	2,77106293	Lower
MSTRG.14394	0,001447369	-0,138	0.231,0.383,0.04,0.0,0.279,0.0	0.0,0.0,0.106,0.0,0.0,0.0	NA	SE	Downregulated	1	NA	0,001447369	2,839420623	Lower
MSTRG.22054	2,19E-06	-0,448	0.723,1.0,1.0,1.0,0.0,1.0	0.234,0.395,0.148,0.258,0.0,1.0	NA	SE	Downregulated	1	NA	2,19E-06	5,658812708	Lower
MSTRG.16867	0,002214767	-0,129	0.292,0.108,0.017,0.0,0.34,0.34	0.056,0.0,0.205,0.0,0.064,0.0	CNNM4	SE	Downregulated	1	NA	0,002214767	2,654671881	Lower
MSTRG.29642	6,62E-05	-0,109	0.384,0.165,0.082,0.058,0.0,0.118	0.0,0.0,0.069,0.082,0.0,0.0	NONO	SE	Downregulated	1	NA	6,62E-05	4,178942764	Lower
MSTRG.14525	0,003084992	0,187	0.393,1.0,0.86,0.689,0.934,1.0	1.0,1.0,1.0,1.0,1.0,1.0	QTRT1	SE	Upregulated	1	NA	0,003084992	2,510745989	Higher
MSTRG.16666	0,015624463	-0,267	1.0,1.0,1.0,1.0,1.0,1.0	0.166,0.232,1.0,1.0,1.0,1.0	NA	SE	Downregulated	1	NA	0,015624463	1,806194901	Lower
MSTRG.21734	0,001496234	0,386	0.263,0.272,0.251,0.505,0.176,0.191	0.233,0.545,0.79,0.613,1.0,0.794	NA	SE	Upregulated	1	NA	0,001496234	2,82500049	Higher
MSTRG.21734	0,000174257	0,281	0.564,0.575,0.548,0.785,0.435,0.461	0.523,0.813,0.932,0.851,1.0,0.933	NA	SE	Upregulated	1	NA	0,000174257	3,758810252	Higher
MSTRG.24598	0,011403563	0,125	0.278,0.208,0.268,0.176,0.184,0.156	0.309,0.437,0.351,0.249,0.287,0.388	NA	SE	Upregulated	1	NA	0,011403563	1,942959451	Higher
MSTRG.29538	0,042256377	0,108	1.0,0.698,0.375,1.0,0.799,1.0	0.802,0.717,1.0,1.0,1.0,1.0	APEX2	SE	Upregulated	1	NA	0,042256377	1,374107739	Higher
MSTRG.19371	0,022931489	-0,104	1.0,1.0,1.0,0.771,0.82,1.0	0.706,0.71,1.0,0.793,0.812,0.949	NA	SE	Downregulated	1	NA	0,022931489	1,639567741	Lower
MSTRG.5081	1,10E-05	-0,258	1.0,1.0,1.0,1.0,1.0,1.0	0.455,0.769,0.565,0.94,0.722,1.0	NA	SE	Downregulated	1	NA	1,10E-05	4,959264327	Lower
MSTRG.7404	2,41E-07	0,376	0.362,0.806,0.468,0.194,1.0,0.675	1.0,1.0,1.0,1.0,1.0,0.763	NA	SE	Upregulated	1	NA	2,41E-07	6,618403174	Higher
MSTRG.17918	0,000572433	0,134	0.586,0.834,1.0,1.0,0.779,1.0	1.0,1.0,1.0,1.0,1.0,1.0	TMEM65	SE	Upregulated	1	NA	0,000572433	3,242275512	Higher
MSTRG.1074	3,65E-07	0,14	0.861,0.767,0.685,0.729,0.959,1.0	1.0,1.0,0.843,1.0,1.0,1.0	NA	SE	Upregulated	1	NA	3,65E-07	6,437811784	Higher
MSTRG.26368	1,61E-06	0,146	0.163,0.18,0.088,0.186,0.196,0.146	0.297,0.329,0.309,0.286,0.325,0.291	NA	SE	Upregulated	1	NA	1,61E-06	5,793384208	Higher
MSTRG.4177	0,000118844	-0,389	1.0,1.0,1.0,0.0,1.0,1.0	1.0,1.0,0.0,0.138,0.472,0.056	DCUN1D2	SE	Downregulated	1	NA	0,000118844	3,925022957	Lower
MSTRG.4177	2,43E-05	-0,416	1.0,1.0,1.0,0.0,1.0,1.0	1.0,1.0,0.0,0.035,0.436,0.033	DCUN1D2	SE	Downregulated	1	NA	2,43E-05	4,614478153	Lower
MSTRG.16501	0,000650872	-0,153	0.488,0.232,0.071,0.382,0.203,0.232	0.112,0.05,0.235,0.213,0.053,0.029	NA	SE	Downregulated	1	NA	0,000650872	3,186504616	Lower
MSTRG.24441	3,92E-08	0,223	0.696,0.764,1.0,0.483,0.946,0.7	1.0,1.0,1.0,0.964,0.964,1.0	NA	SE	Upregulated	1	NA	3,92E-08	7,407155945	Higher
MSTRG.868	0,004545144	-0,31	0.426,0.582,0.833,0.679,0.218,0.357	0.229,0.229,0.27,0.156,0.151,0.202	CSNK1G1	SE	Downregulated	1	NA	0,004545144	2,342452395	Lower
MSTRG.6261	0,009873675	0,227	0.452,0.397,1.0,0.667,0.3,1.0	1.0,1.0,0.691,0.586,0.9,1.0	NA	SE	Upregulated	1	NA	0,009873675	2,005521158	Higher
MSTRG.6261	0,005040082	0,243	0.08,0.268,0.349,0.411,0.227,0.171	0.454,0.628,0.32,0.485,0.414,0.665	NA	SE	Upregulated	1	NA	0,005040082	2,297562438	Higher
MSTRG.6510	0,000511507	-0,273	1.0,0.602,1.0,1.0,1.0,1.0	0.43,1.0,0.694,0.602,1.0,0.239	SEC13	SE	Downregulated	1	NA	0,000511507	3,291148008	Lower
MSTRG.18525	0,008564494	0,328	0.832,1.0,1.0,0.362,0.0,0.498	1.0,1.0,0.934,0.727,1.0,1.0	NA	SE	Upregulated	1	NA	0,008564494	2,067298301	Higher
MSTRG.10084	0,004596056	0,156	0.741,0.687,0.651,0.578,0.683,0.747	0.865,0.865,0.774,0.835,0.832,0.854	NA	SE	Upregulated	1	NA	0,004596056	2,337614657	Higher
MSTRG.21981	5,17E-06	0,131	0.758,1.0,0.774,0.889,0.926,0.868	1.0,1.0,1.0,1.0,1.0,1.0	NA	SE	Upregulated	1	NA	5,17E-06	5,286858033	Higher
MSTRG.14357	0,000324907	-0,184	0.418,0.363,0.287,0.358,0.192,0.536	0.081,0.12,0.349,0.26,0.029,0.211	NA	SE	Downregulated	1	NA	0,000324907	3,488240567	Lower
MSTRG.1031	0,026924933	-0,208	0.913,1.0,1.0,1.0,1.0,1.0	0.906,1.0,1.0,0.468,1.0,0.289	NA	SE	Downregulated	1	NA	0,026924933	1,569845373	Lower
MSTRG.26063	1,04E-08	-0,124	0.931,1.0,1.0,1.0,0.967,0.966	0.955,0.951,0.906,0.786,0.862,0.659	RASL11B	SE	Downregulated	1	NA	1,04E-08	7,984881928	Lower
MSTRG.23012	7,32E-06	-0,137	1.0,1.0,1.0,1.0,1.0,1.0	0.797,0.894,0.769,0.894,0.849,0.973	NA	SE	Downregulated	1	NA	7,32E-06	5,135548651	Lower
MSTRG.24067	0,009023553	0,297	0.773,0.189,0.0,0.668,1.0,0.839	0.839,1.0,1.0,1.0,1.0,0.413	PHACTR1	SE	Upregulated	1	NA	0,009023553	2,044622432	Higher
MSTRG.8542	0,000504501	-0,412	1.0,0.693,0.629,0.95,0.433,1.0	0.0,0.427,0.562,0.404,0.617,0.225	NA	SE	Downregulated	1	NA	0,000504501	3,297137669	Lower
MSTRG.16636	0,001367611	-0,126	1.0,1.0,1.0,1.0,1.0,1.0	0.674,0.921,0.734,0.914,1.0,1.0	NA	SE	Downregulated	1	NA	0,001367611	2,864037477	Lower
MSTRG.21237	0,003289703	-0,336	0.81,0.586,0.415,0.441,0.532,1.0	0.0,0.136,1.0,0.542,0.092,0.0	NA	SE	Downregulated	1	NA	0,003289703	2,482843255	Lower
MSTRG.4606	0,000462241	0,139	0.892,0.565,1.0,0.885,0.684,1.0	1.0,1.0,1.0,1.0,1.0,0.861	NA	SE	Upregulated	1	NA	0,000462241	3,335131422	Higher
MSTRG.4606	0,00040884	-0,15	0.924,1.0,0.93,0.969,0.892,0.805	0.931,0.727,0.738,0.92,0.734,0.568	NA	SE	Downregulated	1	NA	0,00040884	3,388446552	Lower
MSTRG.16476	0,025164146	0,206	0.0,0.0,0.0,0.0,0.0,0.0	0.0,0.135,0.33,0.663,0.066,0.043	NA	SE	Upregulated	1	NA	0,025164146	1,599217807	Higher
MSTRG.12300	0,039693395	0,111	0.942,0.577,0.858,0.703,1.0,0.827	0.933,0.819,0.866,1.0,0.958,1.0	NA	SE	Upregulated	1	NA	0,039693395	1,401281754	Higher
MSTRG.16557	0,002907662	-0,116	1.0,1.0,1.0,1.0,1.0,1.0	1.0,1.0,0.562,0.824,0.917,1.0	LMF1	SE	Downregulated	1	NA	0,002907662	2,53645611	Lower
MSTRG.16452	0,005442741	0,154	0.449,0.359,0.54,0.594,0.533,0.615	0.738,0.602,0.57,0.679,0.643,0.782	HCFC1R1	SE	Upregulated	1	NA	0,005442741	2,264182342	Higher
MSTRG.12616	0,047961163	0,154	1.0,0.429,0.784,0.907,0.637,0.663	1.0,0.772,0.937,0.945,0.693,1.0	NA	SE	Upregulated	1	NA	0,047961163	1,319110296	Higher
MSTRG.22082	0,002024719	-0,162	1.0,0.856,0.922,1.0,1.0,1.0	1.0,0.814,0.61,1.0,1.0,0.385	NA	SE	Downregulated	1	NA	0,002024719	2,693635315	Lower
MSTRG.22082	0,00063286	-0,239	0.863,0.909,0.914,0.808,0.94,0.929	0.881,0.604,0.86,0.527,0.37,0.689	NA	SE	Downregulated	1	NA	0,00063286	3,198692195	Lower
MSTRG.13126	0,006099287	-0,181	0.273,0.296,0.493,0.388,0.285,0.531	0.245,0.178,0.184,0.245,0.123,0.204	NA	SE	Downregulated	1	NA	0,006099287	2,214720942	Lower
MSTRG.13126	2,73E-05	-0,117	0.144,0.213,0.393,0.207,0.199,0.115	0.093,0.136,0.097,0.101,0.105,0.038	NA	SE	Downregulated	1	NA	2,73E-05	4,563911892	Lower
MSTRG.13126	0,025930238	-0,127	0.216,0.247,0.471,0.33,0.163,0.158	0.231,0.078,0.105,0.114,0.225,0.069	NA	SE	Downregulated	1	NA	0,025930238	1,586193494	Lower
MSTRG.24377	0,002075376	-0,377	0.559,0.266,0.835,0.644,0.225,0.591	0.25,0.42,0.0,0.0,0.068,0.12	NA	SE	Downregulated	1	NA	0,002075376	2,682903308	Lower
MSTRG.26579	0,005511038	-0,137	0.339,0.356,0.259,0.336,0.379,0.09	0.179,0.102,0.256,0.176,0.118,0.108	NA	SE	Downregulated	1	NA	0,005511038	2,258766602	Lower
MSTRG.28078	1,18E-06	0,137	0.703,0.957,0.855,0.839,1.0,0.768	1.0,1.0,0.944,1.0,1.0,1.0	NA	SE	Upregulated	1	NA	1,18E-06	5,929670396	Higher
MSTRG.28022	0,040093139	-0,206	1.0,0.706,1.0,1.0,0.827,0.857	0.375,1.0,1.0,1.0,0.456,0.324	FAM185A	SE	Downregulated	1	NA	0,040093139	1,396929941	Lower
MSTRG.21090	3,40E-05	0,153	0.89,0.657,0.721,0.855,0.91,0.915	1.0,1.0,1.0,0.865,1.0,1.0	NA	SE	Upregulated	1	NA	3,40E-05	4,46853593	Higher
MSTRG.12411	0,011704838	-0,218	0.304,0.437,0.125,0.495,0.348,0.465	0.0,0.332,0.416,0.037,0.034,0.045	NA	SE	Downregulated	1	NA	0,011704838	1,931634582	Lower
MSTRG.8278	2,00E-12	0,536	0.155,0.314,0.521,0.533,0.295,0.546	1.0,1.0,0.578,1.0,1.0,1.0	NA	SE	Upregulated	1	NA	2,00E-12	11,69888319	Higher
MSTRG.8278	1,58E-11	0,247	0.707,0.601,0.838,0.841,0.628,0.751	1.0,1.0,0.847,1.0,1.0,1.0	NA	SE	Upregulated	1	NA	1,58E-11	10,80263263	Higher
MSTRG.11896	0,00408701	0,253	1.0,0.302,1.0,1.0,0.636,0.542	1.0,1.0,1.0,1.0,1.0,1.0	NA	SE	Upregulated	1	NA	0,00408701	2,388594259	Higher
MSTRG.7866	0,0385283	-0,26	0.606,0.58,0.542,0.453,0.0,1.0	0.619,0.0,0.0,1.0,0.0,0.0	NA	SE	Downregulated	1	NA	0,0385283	1,414220158	Lower
MSTRG.28205	0,025535761	0,338	0.053,0.0,0.562,0.146,1.0,0.0	0.924,0.802,0.631,0.435,0.0,1.0	RALGPS2	SE	Upregulated	1	NA	0,025535761	1,592851202	Higher
MSTRG.12529	0,03996388	-0,101	0.194,0.0,0.392,0.0,0.392,0.0	0.0,0.105,0.0,0.0,0.074,0.194	NA	SE	Downregulated	1	NA	0,03996388	1,398332351	Lower
MSTRG.10891	0,030004009	0,116	0.894,0.785,1.0,1.0,0.594,0.594	0.647,0.916,1.0,1.0,1.0,1.0	NA	SE	Upregulated	1	NA	0,030004009	1,522820713	Higher
MSTRG.10891	0,018901726	-0,229	0.719,0.048,0.528,0.259,1.0,0.583	1.0,0.583,0.177,0.0,0.0,0.0	NA	SE	Downregulated	1	NA	0,018901726	1,723498537	Lower
MSTRG.10891	2,28E-07	-0,177	0.311,0.442,0.0,0.138,0.2,0.104	0.0,0.03,0.0,0.0,0.102,0.0	NA	SE	Downregulated	1	NA	2,28E-07	6,641515601	Lower
MSTRG.10891	0,018337582	-0,161	0.529,0.442,0.321,0.399,0.314,0.643	0.18,0.174,0.462,0.278,0.388,0.197	NA	SE	Downregulated	1	NA	0,018337582	1,736657931	Lower
MSTRG.14062	0,04728107	-0,352	1.0,0.274,0.43,1.0,0.0,1.0	0.0,0.0,1.0,0.159,0.43,0.0	NA	SE	Downregulated	1	NA	0,04728107	1,325312703	Lower
MSTRG.26883	0,002485845	-0,346	1.0,0.631,1.0,0.646,1.0,1.0	0.102,0.846,0.255,1.0,0.646,0.354	NA	SE	Downregulated	1	NA	0,002485845	2,60452592	Lower
MSTRG.17815	0,022540277	-0,396	0.377,0.0,0.0,1.0,1.0,0.0	0.0,0.0,0.0,0.0,0.0,0.0	NA	SE	Downregulated	1	NA	0,022540277	1,647040756	Lower
MSTRG.20135	0,002128667	0,122	0.017,0.089,0.0,0.053,0.146,0.111	0.0,0.059,0.145,0.275,0.394,0.276	NA	SE	Upregulated	1	NA	0,002128667	2,671892185	Higher
MSTRG.22403	0,000627008	0,198	0.509,1.0,0.372,1.0,0.805,1.0	0.877,1.0,1.0,1.0,1.0,1.0	NA	SE	Upregulated	1	NA	0,000627008	3,202727147	Higher
MSTRG.27225	0,031305348	0,109	0.533,0.588,1.0,1.0,1.0,1.0	1.0,1.0,1.0,0.851,0.922,1.0	NA	SE	Upregulated	1	NA	0,031305348	1,504381461	Higher
MSTRG.27225	0,038484086	0,124	0.437,0.509,1.0,1.0,1.0,1.0	1.0,1.0,1.0,0.813,0.879,1.0	NA	SE	Upregulated	1	NA	0,038484086	1,414718825	Higher
MSTRG.16634	0,001506028	-0,123	0.141,0.376,0.196,0.119,0.035,0.217	0.0,0.057,0.096,0.021,0.17,0.0	WNK2	SE	Downregulated	1	NA	0,001506028	2,822166933	Lower
MSTRG.11861	0,001219737	-0,18	0.377,0.239,0.457,0.112,0.34,0.146	0.109,0.036,0.1,0.114,0.202,0.03	KIF16B	SE	Downregulated	1	NA	0,001219737	2,913733627	Lower
MSTRG.4475	0,001716491	0,138	0.872,1.0,0.742,1.0,0.926,0.6	1.0,1.0,0.965,1.0,1.0,1.0	NA	SE	Upregulated	1	NA	0,001716491	2,765358405	Higher
MSTRG.16346	0,003868483	-0,124	0.849,1.0,1.0,0.931,0.966,1.0	0.951,0.929,0.944,0.621,1.0,0.557	NA	SE	Downregulated	1	NA	0,003868483	2,412459297	Lower
MSTRG.15389	4,05E-06	-0,194	0.373,0.42,0.297,0.341,0.226,0.289	0.081,0.134,0.239,0.191,0.061,0.075	DDX46	SE	Downregulated	1	NA	4,05E-06	5,392665495	Lower
MSTRG.19361	2,23E-05	-0,147	1.0,1.0,1.0,0.935,1.0,0.819	0.7,0.897,0.427,1.0,0.848,1.0	NA	SE	Downregulated	1	NA	2,23E-05	4,651150121	Lower
MSTRG.14914	0,015288755	-0,101	1.0,1.0,1.0,0.904,1.0,1.0	1.0,1.0,0.761,0.953,0.582,1.0	NA	SE	Downregulated	1	NA	0,015288755	1,815627868	Lower
MSTRG.932	2,07E-05	0,128	1.0,0.714,0.732,0.845,1.0,0.645	1.0,0.705,1.0,1.0,1.0,1.0	SLTM	SE	Upregulated	1	NA	2,07E-05	4,683836595	Higher
MSTRG.1124	3,45E-06	0,373	1.0,0.408,0.34,0.478,0.34,1.0	1.0,0.805,1.0,1.0,1.0,1.0	NA	SE	Upregulated	1	NA	3,45E-06	5,461981565	Higher
MSTRG.10467	2,97E-05	0,137	0.778,1.0,0.726,0.843,0.568,1.0	1.0,1.0,0.805,1.0,1.0,0.93	NA	SE	Upregulated	1	NA	2,97E-05	4,526737931	Higher
MSTRG.10467	0,000160569	0,179	0.782,1.0,0.395,0.867,0.516,1.0	1.0,1.0,0.797,1.0,1.0,0.839	NA	SE	Upregulated	1	NA	0,000160569	3,794339332	Higher
MSTRG.25092	0,00041248	-0,279	1.0,1.0,1.0,0.541,1.0,1.0	1.0,0.032,0.579,0.256,1.0,1.0	TSSK4	SE	Downregulated	1	NA	0,00041248	3,384596781	Lower
MSTRG.25092	0,000147813	-0,215	1.0,1.0,1.0,0.66,1.0,1.0	1.0,0.29,0.682,0.4,1.0,1.0	TSSK4	SE	Downregulated	1	NA	0,000147813	3,830287138	Lower
MSTRG.1141	0,000605306	0,101	0.893,1.0,0.889,0.823,0.957,0.73	1.0,1.0,0.901,1.0,1.0,1.0	NA	SE	Upregulated	1	NA	0,000605306	3,218024692	Higher
MSTRG.2004	0,00116655	-0,177	1.0,1.0,1.0,1.0,0.791,1.0	0.676,1.0,1.0,0.701,0.351,1.0	NA	SE	Downregulated	1	NA	0,00116655	2,93309679	Lower
MSTRG.9505	0,002024719	0,121	1.0,0.892,0.658,0.863,0.863,1.0	1.0,1.0,1.0,1.0,1.0,1.0	NA	SE	Upregulated	1	NA	0,002024719	2,693635315	Higher
MSTRG.18831	0,006238434	0,315	1.0,0.099,1.0,1.0,0.014,1.0	1.0,1.0,1.0,1.0,1.0,1.0	NA	SE	Upregulated	1	NA	0,006238434	2,204924448	Higher
MSTRG.30063	0,029432647	0,243	0.713,1.0,0.566,1.0,1.0,0.262	1.0,1.0,1.0,1.0,1.0,1.0	NA	SE	Upregulated	1	NA	0,029432647	1,531170672	Higher
MSTRG.30063	0,003469199	0,193	0.244,0.044,0.0,0.026,0.0,0.212	0.417,0.682,0.0,0.156,0.343,0.084	NA	SE	Upregulated	1	NA	0,003469199	2,45977083	Higher
MSTRG.10109	0,009450158	-0,115	1.0,1.0,1.0,0.346,1.0,1.0	0.346,1.0,1.0,1.0,0.585,0.725	NA	SE	Downregulated	1	NA	0,009450158	2,024560936	Lower
MSTRG.18096	0,008837191	0,18	0.0,0.126,0.0,0.0,0.133,0.077	0.161,0.438,0.243,0.215,0.079,0.278	CPQ	SE	Upregulated	1	NA	0,008837191	2,053685736	Higher
MSTRG.21621	0,012925193	-0,185	1.0,1.0,1.0,1.0,0.611,1.0	1.0,0.343,0.773,1.0,0.385,1.0	NA	SE	Downregulated	1	NA	0,012925193	1,888562956	Lower
MSTRG.24399	0,028440922	0,104	0.975,1.0,1.0,1.0,0.921,0.479	1.0,1.0,1.0,1.0,1.0,1.0	NA	SE	Upregulated	1	NA	0,028440922	1,546056328	Higher
MSTRG.10238	0,04728107	-0,155	1.0,1.0,1.0,1.0,1.0,0.171	1.0,1.0,0.674,0.408,0.158,1.0	METTL8	SE	Downregulated	1	NA	0,04728107	1,325312703	Lower
MSTRG.13538	0,000436082	-0,124	1.0,0.777,1.0,0.846,1.0,1.0	0.931,0.84,0.636,0.83,0.644,1.0	NA	SE	Downregulated	1	NA	0,000436082	3,360431832	Lower
MSTRG.10517	0,003724819	0,176	0.66,0.843,1.0,0.599,0.792,0.831	1.0,1.0,1.0,0.895,0.884,1.0	NA	SE	Upregulated	1	NA	0,003724819	2,428894857	Higher
MSTRG.10517	9,08E-07	0,366	0.227,0.607,1.0,0.385,0.607,0.142	1.0,1.0,1.0,0.525,0.639,1.0	NA	SE	Upregulated	1	NA	9,08E-07	6,041922231	Higher
MSTRG.28011	0,000390269	0,123	0.0,0.043,0.043,0.045,0.0,0.037	0.163,0.242,0.221,0.078,0.124,0.078	NA	SE	Upregulated	1	NA	0,000390269	3,408636425	Higher
MSTRG.4395	0,034612255	0,149	0.381,1.0,1.0,1.0,0.917,0.764	1.0,1.0,0.957,1.0,1.0,1.0	NA	SE	Upregulated	1	NA	0,034612255	1,460770111	Higher
MSTRG.13317	6,17E-06	-0,207	0.441,0.123,0.086,0.273,0.045,0.391	0.093,0.0,0.0,0.024,0.0,0.0	NA	SE	Downregulated	1	NA	6,17E-06	5,209700414	Lower
MSTRG.12337	0,000189009	-0,433	1.0,0.228,1.0,1.0,1.0,1.0	0.326,0.388,0.27,0.244,0.4,1.0	NA	SE	Downregulated	1	NA	0,000189009	3,723517364	Lower
MSTRG.11685	0,000261681	0,104	0.907,0.881,1.0,0.833,0.961,0.698	0.904,1.0,1.0,1.0,1.0,1.0	NA	SE	Upregulated	1	NA	0,000261681	3,582227507	Higher
MSTRG.9200	3,15E-06	-0,129	0.961,1.0,1.0,1.0,1.0,1.0	0.951,0.958,0.732,0.696,0.849,1.0	NA	SE	Downregulated	1	NA	3,15E-06	5,501259841	Lower
MSTRG.29184	0,000178642	0,188	0.782,0.74,0.467,1.0,0.621,1.0	1.0,1.0,0.74,1.0,1.0,1.0	TCEANC	SE	Upregulated	1	NA	0,000178642	3,748016245	Higher
MSTRG.29184	0,000295227	0,185	0.041,0.344,0.134,0.111,0.257,0.09	0.315,0.343,0.321,0.446,0.287,0.377	TCEANC	SE	Upregulated	1	NA	0,000295227	3,529844416	Higher
MSTRG.29184	3,75E-05	0,131	0.0,0.053,0.071,0.0,0.08,0.0	0.157,0.075,0.169,0.217,0.258,0.113	TCEANC	SE	Upregulated	1	NA	3,75E-05	4,426468153	Higher
MSTRG.29184	0,001237048	-0,217	1.0,0.875,1.0,1.0,0.846,0.0	0.573,0.698,1.0,0.81,0.0,0.337	TCEANC	SE	Downregulated	1	NA	0,001237048	2,907613459	Lower
MSTRG.24942	0,012684129	0,121	0.147,0.06,0.105,0.034,0.053,0.089	0.188,0.491,0.111,0.0,0.293,0.129	NA	SE	Upregulated	1	NA	0,012684129	1,896739347	Higher
MSTRG.2872	1,87E-06	-0,454	0.825,0.512,1.0,0.0,1.0,1.0	0.0,1.0,0.046,0.0,0.512,0.055	NA	SE	Downregulated	1	NA	1,87E-06	5,727039632	Lower
MSTRG.10851	0,016205169	-0,141	0.825,0.674,0.828,0.873,0.67,0.635	0.551,0.718,0.545,0.604,0.683,0.56	NA	SE	Downregulated	1	NA	0,016205169	1,790346432	Lower
MSTRG.22032	0,014913605	0,136	0.752,0.854,0.738,1.0,0.545,0.746	1.0,0.75,0.904,1.0,0.798,1.0	NA	SE	Upregulated	1	NA	0,014913605	1,826417354	Higher
MSTRG.22032	0,012106329	0,13	0.764,0.858,0.757,1.0,0.563,0.761	1.0,0.76,0.911,1.0,0.814,1.0	NA	SE	Upregulated	1	NA	0,012106329	1,916987513	Higher
MSTRG.13895	0,022922875	-0,223	0.759,1.0,1.0,0.612,1.0,1.0	0.542,1.0,0.876,0.542,0.441,0.63	PHF21A	SE	Downregulated	1	NA	0,022922875	1,639730908	Lower
MSTRG.1140	0,014047314	0,126	0.652,0.914,1.0,0.679,1.0,1.0	1.0,1.0,1.0,1.0,1.0,1.0	NA	SE	Upregulated	1	NA	0,014047314	1,852406723	Higher
MSTRG.1140	0,007988808	0,143	0.609,0.914,1.0,0.618,1.0,1.0	1.0,1.0,1.0,1.0,1.0,1.0	NA	SE	Upregulated	1	NA	0,007988808	2,097518028	Higher
MSTRG.1140	0,023022686	0,107	0.695,0.934,1.0,0.729,1.0,1.0	1.0,1.0,1.0,1.0,1.0,1.0	NA	SE	Upregulated	1	NA	0,023022686	1,637844011	Higher
MSTRG.15379	0,04816442	-0,211	0.678,0.601,0.566,0.587,0.273,0.273	0.0,0.201,0.601,0.134,0.626,0.149	NA	SE	Downregulated	1	NA	0,04816442	1,317273662	Lower
MSTRG.15379	0,000861136	-0,164	0.908,0.671,0.912,1.0,1.0,1.0	0.721,0.775,0.816,0.633,0.661,0.9	NA	SE	Downregulated	1	NA	0,000861136	3,064928367	Lower
MSTRG.24848	0,010401613	-0,189	0.0,0.551,0.0,0.191,0.434,0.346	0.0,0.146,0.0,0.155,0.088,0.0	NA	SE	Downregulated	1	NA	0,010401613	1,982899295	Lower
MSTRG.8869	0,012340923	0,138	0.808,1.0,1.0,0.672,0.735,0.601	0.802,0.915,1.0,0.927,1.0,1.0	NA	SE	Upregulated	1	NA	0,012340923	1,908652369	Higher
MSTRG.16088	0,005808542	0,102	0.861,0.753,0.736,0.856,0.908,0.897	0.969,0.836,0.924,1.0,0.894,1.0	NA	SE	Upregulated	1	NA	0,005808542	2,235932878	Higher
MSTRG.22039	0,010153228	0,14	1.0,1.0,0.77,0.759,0.909,0.625	1.0,0.902,1.0,1.0,1.0,1.0	NA	SE	Upregulated	1	NA	0,010153228	1,993395845	Higher
MSTRG.27711	0,000511507	0,239	0.346,0.528,0.636,1.0,1.0,1.0	1.0,0.944,1.0,1.0,1.0,1.0	NA	SE	Upregulated	1	NA	0,000511507	3,291148008	Higher
MSTRG.21391	0,013237682	-0,283	1.0,1.0,0.446,1.0,1.0,0.932	0.738,0.529,1.0,0.0,0.413,1.0	PRMT7	SE	Downregulated	1	NA	0,013237682	1,878188069	Lower
MSTRG.13427	0,049826286	-0,21	1.0,1.0,1.0,0.757,1.0,1.0	0.555,1.0,0.555,0.384,1.0,1.0	NA	SE	Downregulated	1	NA	0,049826286	1,302541484	Lower
MSTRG.14261	0,002580018	-0,367	0.863,0.763,0.396,0.0,0.142,0.87	0.056,0.066,0.229,0.271,0.036,0.175	NA	SE	Downregulated	1	NA	0,002580018	2,58837723	Lower
MSTRG.24867	0,008354259	-0,279	1.0,1.0,1.0,1.0,1.0,1.0	1.0,1.0,0.134,1.0,1.0,0.193	NA	SE	Downregulated	1	NA	0,008354259	2,078092054	Lower
MSTRG.7070	0,045809695	-0,158	0.0,0.547,0.232,0.0,0.168,0.0	0.0,0.0,0.0,0.0,0.0,0.0	NA	SE	Downregulated	1	NA	0,045809695	1,339042595	Lower
MSTRG.5940	0,007961447	0,101	0.018,0.022,0.118,0.0,0.182,0.046	0.29,0.221,0.008,0.033,0.145,0.296	LRRFIP2	SE	Upregulated	1	NA	0,007961447	2,099007979	Higher
MSTRG.5940	0,00171014	-0,186	1.0,0.951,0.776,0.898,0.823,1.0	0.64,0.471,0.994,0.887,0.799,0.543	LRRFIP2	SE	Downregulated	1	NA	0,00171014	2,766968351	Lower
MSTRG.5204	0,003254559	-0,206	0.665,0.373,0.48,0.505,0.435,0.543	0.319,0.071,0.463,0.347,0.282,0.281	NA	SE	Downregulated	1	NA	0,003254559	2,487507848	Lower
MSTRG.5204	0,035703175	0,126	0.0,0.158,0.345,0.025,0.056,0.0	0.283,0.372,0.0,0.0,0.372,0.311	NA	SE	Upregulated	1	NA	0,035703175	1,447293163	Higher
MSTRG.8897	0,000454369	0,127	0.83,0.658,1.0,0.816,0.844,0.858	1.0,1.0,0.943,0.826,1.0,1.0	NA	SE	Upregulated	1	NA	0,000454369	3,342591525	Higher
MSTRG.1749	2,40E-05	0,219	0.68,0.693,0.514,0.733,0.709,1.0	1.0,0.85,0.791,1.0,1.0,1.0	PCNX4	SE	Upregulated	1	NA	2,40E-05	4,619351987	Higher
MSTRG.1749	0,000319943	0,34	0.321,0.457,0.198,0.415,0.441,1.0	1.0,0.634,0.24,1.0,1.0,1.0	PCNX4	SE	Upregulated	1	NA	0,000319943	3,494926743	Higher
MSTRG.4287	1,21E-06	0,221	1.0,0.747,0.818,0.421,0.548,1.0	1.0,1.0,0.86,1.0,1.0,1.0	NPLOC4	SE	Upregulated	1	NA	1,21E-06	5,918961292	Higher
MSTRG.9548	0,000504501	-0,204	1.0,1.0,1.0,1.0,1.0,0.694	0.751,0.928,1.0,1.0,0.557,0.232	DHX32	SE	Downregulated	1	NA	0,000504501	3,297137669	Lower
MSTRG.7412	0,048376096	-0,353	0.36,0.659,1.0,0.856,0.716,0.49	0.042,0.199,0.471,0.067,0.182,1.0	NA	SE	Downregulated	1	NA	0,048376096	1,315369183	Lower
MSTRG.7412	0,026045213	0,147	0.0,0.0,0.0,0.0,0.06,0.0	0.123,0.0,0.065,0.031,0.466,0.259	NA	SE	Upregulated	1	NA	0,026045213	1,584272093	Higher
MSTRG.15001	5,33E-07	-0,111	1.0,1.0,1.0,1.0,1.0,0.964	0.941,0.798,1.0,0.928,0.96,0.672	NA	SE	Downregulated	1	NA	5,33E-07	6,27292297	Lower
MSTRG.1661	0,045443346	0,203	0.11,0.037,0.0,0.161,0.217,0.366	0.23,0.586,0.397,0.458,0.161,0.278	NA	SE	Upregulated	1	NA	0,045443346	1,342529697	Higher
MSTRG.24217	6,38E-09	-0,216	1.0,1.0,1.0,1.0,1.0,1.0	0.915,0.662,0.961,0.648,0.605,0.914	ZNF322	SE	Downregulated	1	NA	6,38E-09	8,19546895	Lower
MSTRG.17131	0,04728107	-0,148	0.345,0.509,0.437,0.319,0.335,0.439	0.331,0.139,0.223,0.2,0.327,0.277	EHBP1	SE	Downregulated	1	NA	0,04728107	1,325312703	Lower
MSTRG.20862	0,048366993	-0,234	1.0,0.831,0.567,0.75,0.903,0.792	0.476,0.679,0.621,0.522,0.577,0.563	NA	SE	Downregulated	1	NA	0,048366993	1,315450913	Lower
MSTRG.1184	1,42E-08	-0,22	0.936,1.0,1.0,1.0,1.0,1.0	0.707,0.787,1.0,0.702,0.694,0.727	NA	SE	Downregulated	1	NA	1,42E-08	7,846753726	Lower
MSTRG.1184	1,49E-06	-0,11	0.96,1.0,1.0,1.0,1.0,1.0	0.846,0.873,1.0,0.858,0.857,0.865	NA	SE	Downregulated	1	NA	1,49E-06	5,825457231	Lower
MSTRG.10794	0,007421432	-0,159	0.604,0.641,0.456,0.45,0.42,0.335	0.281,0.245,0.457,0.358,0.309,0.3	NA	SE	Downregulated	1	NA	0,007421432	2,129512293	Lower
MSTRG.17781	0,002022967	0,178	0.038,0.338,0.076,0.0,0.021,0.0	0.498,0.112,0.0,0.505,0.338,0.085	NA	SE	Upregulated	1	NA	0,002022967	2,694011193	Higher
MSTRG.8349	0,006690884	0,119	0.0,0.0,0.0,0.145,0.0,0.0	0.019,0.0,0.241,0.012,0.55,0.038	SLC8B1	SE	Upregulated	1	NA	0,006690884	2,174516511	Higher
MSTRG.21176	0,002028647	0,143	0.058,0.047,0.214,0.014,0.108,0.0	0.119,0.168,0.141,0.372,0.441,0.059	ST3GAL2	SE	Upregulated	1	NA	0,002028647	2,692793483	Higher
MSTRG.3672	0,00264134	0,278	0.418,0.462,0.277,0.669,0.679,0.512	0.71,0.865,0.572,0.796,0.828,0.916	PDS5B	SE	Upregulated	1	NA	0,00264134	2,578175676	Higher
MSTRG.3672	0,001143633	0,229	0.534,0.551,0.404,0.766,0.822,0.686	0.759,0.93,0.757,0.852,0.902,0.934	PDS5B	SE	Upregulated	1	NA	0,001143633	2,941713311	Higher
MSTRG.25385	0,010472649	-0,116	0.526,0.261,0.298,0.222,0.284,0.195	0.124,0.101,0.246,0.214,0.241,0.163	NA	SE	Downregulated	1	NA	0,010472649	1,979943454	Lower
MSTRG.25385	0,028631125	-0,103	0.427,0.29,0.301,0.38,0.34,0.226	0.144,0.205,0.326,0.253,0.296,0.124	NA	SE	Downregulated	1	NA	0,028631125	1,543161586	Lower
MSTRG.25385	0,027077047	-0,117	0.539,0.235,0.278,0.247,0.249,0.2	0.124,0.14,0.26,0.192,0.245,0.088	NA	SE	Downregulated	1	NA	0,027077047	1,567398699	Lower
MSTRG.4853	2,28E-07	-0,131	0.982,1.0,0.989,1.0,0.964,0.962	0.895,0.943,0.607,0.821,0.949,0.896	NA	SE	Downregulated	1	NA	2,28E-07	6,641515601	Lower
MSTRG.8219	2,80E-05	-0,189	1.0,0.85,1.0,1.0,0.873,1.0	0.669,0.536,0.879,1.0,0.503,1.0	NA	SE	Downregulated	1	NA	2,80E-05	4,552369559	Lower
MSTRG.18245	0,002454904	0,102	0.869,1.0,0.641,0.91,0.931,0.805	0.978,1.0,0.967,0.981,0.84,1.0	UBE2W	SE	Upregulated	1	NA	0,002454904	2,609965543	Higher
MSTRG.7802	0,000479398	-0,185	1.0,1.0,1.0,1.0,1.0,1.0	1.0,1.0,0.563,0.789,0.536,1.0	NA	SE	Downregulated	1	NA	0,000479398	3,319303347	Lower
MSTRG.27437	8,99E-05	0,144	0.512,0.702,1.0,0.875,0.966,0.865	1.0,1.0,1.0,0.856,0.926,1.0	CADM1	SE	Upregulated	1	NA	8,99E-05	4,046170959	Higher
MSTRG.29174	0,008957163	-0,116	0.336,1.0,1.0,0.603,1.0,1.0	0.447,0.669,0.669,1.0,1.0,0.457	MSL3	SE	Downregulated	1	NA	0,008957163	2,047829526	Lower
MSTRG.27836	4,81E-06	-0,224	1.0,1.0,1.0,0.819,1.0,0.775	0.866,0.463,0.888,1.0,0.542,0.489	NA	SE	Downregulated	1	NA	4,81E-06	5,318128014	Lower
MSTRG.27836	4,93E-05	0,489	0.359,0.123,0.0,0.101,0.219,0.0	1.0,0.0,1.0,0.737,1.0,0.0	NA	SE	Upregulated	1	NA	4,93E-05	4,306803735	Higher
MSTRG.7062	6,96E-05	-0,329	1.0,1.0,1.0,1.0,1.0,1.0	1.0,0.244,0.775,1.0,0.633,0.376	NA	SE	Downregulated	1	NA	6,96E-05	4,157516355	Lower
MSTRG.7406	0,022449415	0,146	1.0,1.0,0.267,0.474,1.0,0.675	1.0,1.0,0.593,0.696,1.0,1.0	SENP7	SE	Upregulated	1	NA	0,022449415	1,648794981	Higher
MSTRG.20968	0,008572775	0,137	1.0,0.139,0.858,0.861,0.886,1.0	1.0,1.0,0.739,1.0,1.0,0.829	NA	SE	Upregulated	1	NA	0,008572775	2,066878558	Higher
MSTRG.15926	1,14E-05	-0,105	0.227,0.262,0.149,0.238,0.298,0.03	0.023,0.056,0.252,0.195,0.017,0.029	NA	SE	Downregulated	1	NA	1,14E-05	4,942950357	Lower
MSTRG.18293	0,026084925	-0,119	0.532,0.46,0.561,0.299,0.338,0.0	0.434,0.0,0.0,0.0,0.043,1.0	NA	SE	Downregulated	1	NA	0,026084925	1,583610407	Lower
MSTRG.2107	0,001012548	-0,128	1.0,0.988,0.888,0.901,1.0,1.0	0.84,1.0,1.0,0.79,0.954,0.427	NA	SE	Downregulated	1	NA	0,001012548	2,994584264	Lower
MSTRG.20908	0,000412399	-0,125	0.271,0.286,0.138,0.063,0.149,0.349	0.0,0.026,0.218,0.174,0.067,0.021	NA	SE	Downregulated	1	NA	0,000412399	3,384682665	Lower
MSTRG.20064	1,73E-05	-0,307	1.0,1.0,1.0,0.832,1.0,1.0	0.291,0.451,1.0,0.904,0.578,0.767	MDM1	SE	Downregulated	1	NA	1,73E-05	4,761469621	Lower
MSTRG.17015	0,016268416	-0,176	1.0,1.0,0.768,1.0,1.0,1.0	1.0,0.905,1.0,0.595,1.0,0.21	NA	SE	Downregulated	1	NA	0,016268416	1,788654719	Lower
MSTRG.12953	0,002485845	-0,226	0.941,1.0,0.894,1.0,0.786,0.955	0.608,0.74,0.874,0.838,0.813,0.346	NA	SE	Downregulated	1	NA	0,002485845	2,60452592	Lower
MSTRG.4281	0,003756553	-0,126	0.289,0.221,0.1,0.426,0.161,0.262	0.053,0.035,0.207,0.291,0.06,0.056	HGS	SE	Downregulated	1	NA	0,003756553	2,425210537	Lower
MSTRG.19352	0,024274197	0,138	0.642,0.623,0.618,0.699,0.97,0.777	0.973,0.858,0.819,0.923,0.835,0.752	LMF2	SE	Upregulated	1	NA	0,024274197	1,614855123	Higher
MSTRG.5197	2,25E-07	0,159	0.51,0.58,0.614,0.594,0.555,0.577	0.812,0.763,0.695,0.653,0.716,0.743	ZNF207	SE	Upregulated	1	NA	2,25E-07	6,64777163	Higher
MSTRG.5713	6,19E-06	-0,129	1.0,1.0,1.0,1.0,1.0,1.0	0.785,1.0,1.0,0.787,0.816,0.836	SLC5A10	SE	Downregulated	1	NA	6,19E-06	5,208036625	Lower
MSTRG.12242	0,031654788	0,212	0.321,0.668,0.493,0.296,0.479,0.421	0.701,0.691,0.35,0.766,0.593,0.85	NA	SE	Upregulated	1	NA	0,031654788	1,499560595	Higher
MSTRG.22037	0,00050041	0,133	0.661,0.679,0.809,0.853,0.724,0.728	0.828,0.894,0.788,0.862,0.931,0.95	NA	SE	Upregulated	1	NA	0,00050041	3,300674096	Higher
MSTRG.13700	0,000627008	-0,162	1.0,0.818,1.0,1.0,1.0,1.0	0.636,0.413,1.0,0.799,1.0,1.0	C11orf95	SE	Downregulated	1	NA	0,000627008	3,202727147	Lower
MSTRG.20519	0,030816492	-0,128	0.866,1.0,0.926,0.882,0.845,0.927	0.897,0.586,0.757,0.894,0.688,0.857	NA	SE	Downregulated	1	NA	0,030816492	1,511216807	Lower
MSTRG.18482	0,006637482	-0,13	0.885,1.0,1.0,1.0,0.807,1.0	0.775,0.939,1.0,0.749,0.447,1.0	TADA1	SE	Downregulated	1	NA	0,006637482	2,177996635	Lower
MSTRG.24456	0,002787199	0,199	0.0,0.0,0.0,0.0,0.0,0.0	0.611,0.046,0.0,0.095,0.0,0.44	NA	SE	Upregulated	1	NA	0,002787199	2,554832039	Higher
MSTRG.17768	0,006478568	-0,145	1.0,1.0,0.822,0.846,0.82,1.0	0.611,0.606,1.0,0.873,0.806,0.725	NA	SE	Downregulated	1	NA	0,006478568	2,188520987	Lower
MSTRG.17768	0,041170709	-0,219	1.0,1.0,0.791,0.739,0.702,1.0	0.486,0.437,1.0,0.739,0.683,0.574	NA	SE	Downregulated	1	NA	0,041170709	1,385411649	Lower
MSTRG.1474	1,78E-05	0,201	0.483,0.671,0.743,0.659,0.62,0.675	0.799,0.935,0.786,0.804,0.92,0.816	AAGAB	SE	Upregulated	1	NA	1,78E-05	4,749469572	Higher
MSTRG.27448	1,68E-06	0,101	1.0,0.772,0.981,0.81,0.77,0.948	1.0,1.0,0.887,1.0,1.0,1.0	NA	SE	Upregulated	1	NA	1,68E-06	5,774738855	Higher
MSTRG.22745	7,50E-06	-0,378	1.0,1.0,1.0,1.0,1.0,0.0	0.335,0.0,0.799,0.0,0.596,1.0	NA	SE	Downregulated	1	NA	7,50E-06	5,124968688	Lower
MSTRG.21397	0,022563946	-0,133	1.0,1.0,0.849,1.0,1.0,1.0	1.0,0.902,1.0,0.366,0.783,1.0	NA	SE	Downregulated	1	NA	0,022563946	1,646584953	Lower
MSTRG.21397	0,042228875	-0,296	1.0,0.676,1.0,0.722,1.0,1.0	0.281,0.0,0.342,1.0,1.0,1.0	NA	SE	Downregulated	1	NA	0,042228875	1,374390485	Lower
MSTRG.21397	6,71E-05	-0,216	1.0,1.0,1.0,1.0,0.902,1.0	0.84,0.512,0.69,1.0,0.567,1.0	NA	SE	Downregulated	1	NA	6,71E-05	4,173486845	Lower
MSTRG.21397	6,96E-05	-0,162	1.0,1.0,1.0,1.0,0.797,1.0	0.837,0.83,0.688,1.0,0.473,1.0	NA	SE	Downregulated	1	NA	6,96E-05	4,157516355	Lower
MSTRG.327	0,001969363	-0,12	0.124,0.02,0.221,0.0,0.21,0.143	0.0,0.0,0.0,0.0,0.0,0.0	AHI1	SE	Downregulated	1	NA	0,001969363	2,70567419	Lower
MSTRG.1664	0,000478874	-0,134	1.0,1.0,1.0,1.0,1.0,0.981	1.0,0.75,0.796,1.0,1.0,0.633	NA	SE	Downregulated	1	NA	0,000478874	3,319778302	Lower
MSTRG.4772	0,027157275	0,151	0.474,0.564,0.634,0.594,0.532,0.804	0.85,0.771,0.648,0.744,0.59,0.906	NA	SE	Upregulated	1	NA	0,027157275	1,566113813	Higher
MSTRG.5260	0,012562435	-0,124	1.0,1.0,1.0,1.0,0.936,1.0	1.0,1.0,0.945,1.0,0.811,0.438	NEK8	SE	Downregulated	1	NA	0,012562435	1,900926169	Lower
MSTRG.1527	0,049285801	0,272	0.0,0.141,0.0,0.06,0.0,0.126	0.0,0.537,0.367,0.537,0.43,0.088	NA	SE	Upregulated	1	NA	0,049285801	1,307278183	Higher
MSTRG.15527	0,00675989	0,16	0.569,0.757,0.664,0.717,0.905,0.661	0.906,0.881,0.849,0.716,0.976,0.906	NA	SE	Upregulated	1	NA	0,00675989	2,170060365	Higher
MSTRG.1365	0,013059389	0,128	0.0,0.054,0.0,0.042,0.0,0.0	0.0,0.047,0.291,0.528,0.0,0.0	NA	SE	Upregulated	1	NA	0,013059389	1,884077129	Higher
MSTRG.16409	0,000137553	-0,249	0.287,0.475,0.092,0.165,0.078,0.591	0.068,0.0,0.123,0.0,0.0,0.0	NA	SE	Downregulated	1	NA	0,000137553	3,861529616	Lower
MSTRG.8487	0,022640852	-0,244	0.705,0.533,0.247,0.442,0.35,0.822	0.225,0.102,0.514,0.269,0.401,0.125	THOC5	SE	Downregulated	1	NA	0,022640852	1,645107234	Lower
MSTRG.115	0,000121468	-0,117	1.0,0.894,1.0,1.0,1.0,1.0	0.889,1.0,1.0,0.59,0.783,0.928	NA	SE	Downregulated	1	NA	0,000121468	3,915538115	Lower
MSTRG.1133	0,041825486	0,219	0.695,0.46,0.521,1.0,0.496,0.756	1.0,1.0,0.663,0.577,1.0,1.0	RPAP1	SE	Upregulated	1	NA	0,041825486	1,378559008	Higher
MSTRG.14964	0,005804927	-0,199	0.35,0.278,0.0,0.058,0.506,1.0	0.0,0.0,1.0,0.0,0.0,0.0	NA	SE	Downregulated	1	NA	0,005804927	2,236203266	Lower
MSTRG.13865	0,00715464	-0,144	0.0,0.275,0.039,0.45,0.274,0.216	0.107,0.021,0.073,0.01,0.164,0.014	NA	SE	Downregulated	1	NA	0,00715464	2,145412223	Lower
MSTRG.21952	0,03985082	0,193	0.458,0.381,1.0,1.0,1.0,1.0	1.0,1.0,1.0,1.0,1.0,1.0	ARHGAP35	SE	Upregulated	1	NA	0,03985082	1,399562736	Higher
MSTRG.4843	0,006627867	0,186	0.317,0.585,0.485,0.629,0.55,0.598	0.758,0.6,0.77,0.657,0.759,0.737	MSL1	SE	Upregulated	1	NA	0,006627867	2,178626221	Higher
MSTRG.9967	0,000189527	-0,191	1.0,1.0,1.0,0.805,1.0,0.736	1.0,0.442,0.512,0.44,1.0,1.0	NA	SE	Downregulated	1	NA	0,000189527	3,7223294	Lower
MSTRG.9967	0,000171611	-0,181	1.0,1.0,1.0,0.784,1.0,0.732	1.0,0.46,0.555,0.415,1.0,1.0	NA	SE	Downregulated	1	NA	0,000171611	3,765453777	Lower
MSTRG.11587	0,003718961	0,128	0.712,0.889,0.832,0.803,0.568,1.0	1.0,0.887,0.893,1.0,1.0,0.794	NA	SE	Upregulated	1	NA	0,003718961	2,429578392	Higher
MSTRG.11587	0,000745937	0,131	0.861,0.709,1.0,0.917,0.938,0.508	1.0,1.0,0.911,0.808,1.0,1.0	NA	SE	Upregulated	1	NA	0,000745937	3,127297992	Higher
MSTRG.2373	1,73E-05	0,163	1.0,1.0,0.921,0.594,0.633,0.776	1.0,1.0,1.0,1.0,1.0,0.901	NA	SE	Upregulated	1	NA	1,73E-05	4,761469621	Higher
MSTRG.6177	0,010683586	-0,274	0.196,0.0,0.161,0.744,0.17,0.704	0.03,0.121,0.022,0.066,0.067,0.022	APEH	SE	Downregulated	1	NA	0,010683586	1,971282939	Lower
MSTRG.6177	0,005963396	-0,214	0.324,0.187,0.221,0.675,0.103,0.257	0.14,0.06,0.028,0.103,0.03,0.119	APEH	SE	Downregulated	1	NA	0,005963396	2,224506384	Lower
MSTRG.25713	0,000100775	-0,209	1.0,1.0,1.0,0.657,1.0,1.0	1.0,0.615,1.0,0.298,0.489,1.0	NA	SE	Downregulated	1	NA	0,000100775	3,996647128	Lower
MSTRG.15747	1,06E-08	0,42	0.024,0.807,0.583,0.736,0.689,0.097	1.0,1.0,0.677,0.918,0.893,0.968	NA	SE	Upregulated	1	NA	1,06E-08	7,972951851	Higher
MSTRG.5499	0,000483471	0,174	0.705,1.0,0.393,0.856,1.0,1.0	1.0,1.0,1.0,1.0,1.0,1.0	NA	SE	Upregulated	1	NA	0,000483471	3,315629513	Higher
MSTRG.30132	9,82E-07	-0,197	0.456,0.077,0.0,0.317,0.058,0.358	0.029,0.0,0.0,0.0,0.056,0.0	NA	SE	Downregulated	1	NA	9,82E-07	6,007745091	Lower
MSTRG.4490	0,002768634	0,304	0.564,0.905,1.0,0.705,1.0,0.0	1.0,1.0,1.0,1.0,1.0,1.0	NA	SE	Upregulated	1	NA	0,002768634	2,557734498	Higher
MSTRG.619	0,025535761	-0,225	0.643,1.0,1.0,0.699,1.0,0.731	0.78,0.736,0.788,0.456,0.482,0.482	NA	SE	Downregulated	1	NA	0,025535761	1,592851202	Lower
MSTRG.13768	3,11E-05	-0,282	1.0,0.869,0.709,1.0,1.0,1.0	0.1,0.648,1.0,0.823,0.938,0.376	NA	SE	Downregulated	1	NA	3,11E-05	4,506900468	Lower
MSTRG.8813	0,043255818	0,12	0.0,0.069,0.148,0.167,0.026,0.0	0.313,0.319,0.0,0.138,0.247,0.113	NA	SE	Upregulated	1	NA	0,043255818	1,363955471	Higher
MSTRG.8813	0,03210859	0,352	0.0,0.324,0.716,0.684,0.59,0.0	0.812,1.0,0.0,1.0,0.92,0.694	NA	SE	Upregulated	1	NA	0,03210859	1,49337877	Higher
MSTRG.25420	6,11E-05	-0,207	0.54,0.453,0.441,0.438,0.452,0.528	0.224,0.282,0.183,0.396,0.349,0.179	NA	SE	Downregulated	1	NA	6,11E-05	4,213877412	Lower
MSTRG.5412	0,041083052	-0,107	0.911,1.0,1.0,1.0,1.0,1.0	1.0,1.0,1.0,0.397,0.873,1.0	SMTNL2	SE	Downregulated	1	NA	0,041083052	1,386337299	Lower
MSTRG.8583	1,50E-06	-0,109	0.136,0.075,0.311,0.113,0.165,0.0	0.0,0.0,0.145,0.0,0.0,0.0	NA	SE	Downregulated	1	NA	1,50E-06	5,823351052	Lower
MSTRG.8583	0,001451647	0,118	1.0,1.0,0.764,0.678,1.0,0.803	1.0,1.0,1.0,1.0,0.953,1.0	NA	SE	Upregulated	1	NA	0,001451647	2,838138896	Higher
MSTRG.8549	0,013818564	0,113	0.787,1.0,0.943,0.555,0.665,1.0	0.819,0.81,1.0,1.0,1.0,1.0	NA	SE	Upregulated	1	NA	0,013818564	1,859537083	Higher
MSTRG.22188	0,033564602	-0,216	1.0,0.371,1.0,1.0,1.0,1.0	0.534,1.0,0.826,0.577,1.0,0.141	NA	SE	Downregulated	1	NA	0,033564602	1,474118503	Lower
MSTRG.22294	1,61E-05	-0,542	1.0,1.0,1.0,1.0,1.0,1.0	0.0,1.0,0.544,1.0,0.0,0.206	ZFP28	SE	Downregulated	1	NA	1,61E-05	4,792195851	Lower
MSTRG.22294	0,00987697	-0,104	0.901,1.0,1.0,1.0,1.0,1.0	1.0,0.848,1.0,1.0,1.0,0.431	ZFP28	SE	Downregulated	1	NA	0,00987697	2,005376245	Lower
MSTRG.2869	0,01133927	0,116	0.0,0.0,0.0,0.0,0.0,0.635	0.258,0.0,0.246,0.118,0.367,0.343	AHCTF1	SE	Upregulated	1	NA	0,01133927	1,945414888	Higher
MSTRG.13246	0,005925636	0,117	0.185,0.05,0.0,0.066,0.0,0.0	0.444,0.0,0.0,0.074,0.188,0.298	NA	SE	Upregulated	1	NA	0,005925636	2,227265036	Higher
MSTRG.13246	3,65E-07	0,183	0.0,0.084,0.0,0.057,0.0,0.0	0.354,0.0,0.0,0.273,0.258,0.354	NA	SE	Upregulated	1	NA	3,65E-07	6,437811784	Higher
MSTRG.11330	0,000465514	0,112	0.951,0.92,1.0,0.808,0.944,0.623	1.0,0.917,1.0,1.0,1.0,1.0	NA	SE	Upregulated	1	NA	0,000465514	3,33206744	Higher
MSTRG.10609	0,005967548	0,168	0.0,0.0,0.173,0.0,0.071,0.381	0.377,0.299,0.289,0.187,0.48,0.0	CREB1	SE	Upregulated	1	NA	0,005967548	2,224204051	Higher
MSTRG.12194	6,11E-05	0,376	0.563,0.121,0.469,0.216,1.0,1.0	1.0,1.0,1.0,0.623,1.0,1.0	NA	SE	Upregulated	1	NA	6,11E-05	4,213917337	Higher
MSTRG.22875	0,031008374	-0,201	1.0,0.628,0.745,0.867,0.645,0.913	0.66,0.446,0.838,0.69,0.429,0.53	EYA3	SE	Downregulated	1	NA	0,031008374	1,508521012	Lower
MSTRG.25920	0,018056857	-0,279	0.829,0.669,0.263,0.241,0.236,0.647	0.0,0.108,0.557,0.039,0.157,0.35	NA	SE	Downregulated	1	NA	0,018056857	1,743357844	Lower
MSTRG.15612	0,009841369	0,246	1.0,1.0,1.0,0.291,1.0,0.13	1.0,0.895,1.0,1.0,1.0,1.0	NA	SE	Upregulated	1	NA	0,009841369	2,006944484	Higher
MSTRG.25461	0,000786802	0,317	0.444,0.401,0.527,0.701,0.123,0.441	0.679,0.706,0.812,0.752,0.901,0.69	EIF2B2	SE	Upregulated	1	NA	0,000786802	3,104134422	Higher
MSTRG.26138	0,024620199	-0,229	0.932,0.566,0.74,0.581,1.0,0.74	0.657,0.323,0.561,0.477,0.617,0.551	NA	SE	Downregulated	1	NA	0,024620199	1,608708447	Lower
MSTRG.6936	0,004554287	0,159	0.229,0.0,0.0,0.0,0.0,1.0	0.331,0.0,0.426,0.426,1.0,0.0	PHC3	SE	Upregulated	1	NA	0,004554287	2,341579601	Higher
MSTRG.5212	0,000189527	0,158	0.889,0.737,0.554,0.962,1.0,0.75	1.0,1.0,1.0,0.837,1.0,1.0	NA	SE	Upregulated	1	NA	0,000189527	3,7223294	Higher
MSTRG.13515	3,28E-06	-0,212	1.0,1.0,1.0,1.0,1.0,1.0	0.795,1.0,0.516,0.538,1.0,0.877	TMEM134	SE	Downregulated	1	NA	3,28E-06	5,483899347	Lower
MSTRG.22165	0,006385723	-0,119	0.926,0.923,1.0,0.894,1.0,1.0	1.0,1.0,0.817,1.0,0.788,0.426	NA	SE	Downregulated	1	NA	0,006385723	2,194789904	Lower
MSTRG.4530	0,019573899	0,114	0.955,0.569,0.742,0.824,1.0,0.904	0.902,1.0,0.776,1.0,1.0,1.0	AMZ2	SE	Upregulated	1	NA	0,019573899	1,708322649	Higher
MSTRG.4530	0,004642741	0,101	0.954,0.646,0.761,0.868,1.0,0.921	0.938,1.0,0.82,1.0,1.0,1.0	AMZ2	SE	Upregulated	1	NA	0,004642741	2,333225563	Higher
MSTRG.17020	0,002836485	-0,133	0.428,0.223,0.139,0.425,0.244,0.227	0.02,0.117,0.3,0.152,0.152,0.148	DUSP11	SE	Downregulated	1	NA	0,002836485	2,547219467	Lower
MSTRG.3391	0,000803029	0,126	0.681,0.736,0.811,0.878,0.787,0.537	0.928,0.911,0.752,0.859,0.822,0.912	ATP5F1C	SE	Upregulated	1	NA	0,000803029	3,095268621	Higher
MSTRG.29810	0,000184387	0,297	0.555,0.641,0.263,1.0,0.3,1.0	1.0,1.0,0.543,1.0,1.0,1.0	ARMCX4	SE	Upregulated	1	NA	0,000184387	3,734269297	Higher
MSTRG.5622	1,84E-06	0,149	0.963,0.778,0.667,0.842,0.783,0.983	1.0,1.0,1.0,0.908,1.0,1.0	NA	SE	Upregulated	1	NA	1,84E-06	5,735855407	Higher
MSTRG.7426	0,000385009	0,14	0.843,1.0,1.0,0.736,0.76,0.661	1.0,1.0,1.0,0.839,1.0,1.0	NA	SE	Upregulated	1	NA	0,000385009	3,414529032	Higher
MSTRG.19606	0,028154086	-0,182	1.0,1.0,1.0,0.821,0.873,1.0	0.667,1.0,0.837,0.774,1.0,0.323	NA	SE	Downregulated	1	NA	0,028154086	1,550458568	Lower
MSTRG.27651	0,008641349	-0,227	1.0,1.0,0.759,1.0,0.13,1.0	0.0,1.0,0.664,0.825,0.039,1.0	NA	SE	Downregulated	1	NA	0,008641349	2,063418475	Lower
MSTRG.24852	0,000324955	0,272	1.0,0.138,0.435,1.0,0.794,1.0	1.0,1.0,1.0,1.0,1.0,1.0	NA	SE	Upregulated	1	NA	0,000324955	3,488176835	Higher
MSTRG.14682	0,00208474	0,252	0.447,1.0,0.0,1.0,0.879,0.404	1.0,0.244,1.0,1.0,1.0,1.0	PLIN4	SE	Upregulated	1	NA	0,00208474	2,680948041	Higher
MSTRG.8582	0,003929906	0,123	0.0,0.0,0.0,0.269,0.0,0.0	0.0,0.038,0.525,0.256,0.191,0.0	NA	SE	Upregulated	1	NA	0,003929906	2,405617782	Higher
MSTRG.16802	0,030257545	0,193	1.0,0.266,0.154,1.0,0.421,1.0	1.0,0.0,1.0,1.0,1.0,1.0	IL1RL1	SE	Upregulated	1	NA	0,030257545	1,519166309	Higher
MSTRG.26882	3,40E-05	0,24	0.792,0.835,1.0,0.884,0.337,0.337	1.0,1.0,1.0,0.82,0.802,1.0	NA	SE	Upregulated	1	NA	3,40E-05	4,4679869	Higher
MSTRG.14806	4,09E-06	0,114	0.702,0.665,1.0,0.894,0.912,0.951	0.986,0.976,0.847,1.0,1.0,1.0	NA	SE	Upregulated	1	NA	4,09E-06	5,388729407	Higher
MSTRG.14806	0,004184728	0,154	0.544,0.686,0.942,0.684,0.663,0.89	0.922,0.894,0.651,0.955,0.959,0.952	NA	SE	Upregulated	1	NA	0,004184728	2,378332799	Higher
MSTRG.20791	0,036603826	0,183	0.525,0.592,0.431,0.743,0.468,0.518	0.68,0.666,0.725,0.9,0.734,0.669	NA	SE	Upregulated	1	NA	0,036603826	1,436473514	Higher
MSTRG.2303	0,010453624	-0,133	0.73,0.947,1.0,0.876,1.0,1.0	0.912,0.77,0.708,0.675,0.954,0.737	NA	SE	Downregulated	1	NA	0,010453624	1,980733107	Lower
MSTRG.27058	0,001154022	0,118	0.0,0.0,0.0,0.0,0.0,0.0	0.0,0.006,0.324,0.0,0.309,0.071	NA	SE	Upregulated	1	NA	0,001154022	2,937785768	Higher
MSTRG.23820	0,011821761	-0,11	1.0,1.0,1.0,1.0,0.947,1.0	1.0,0.974,0.591,1.0,0.723,1.0	NA	SE	Downregulated	1	NA	0,011821761	1,927317832	Lower
MSTRG.23143	6,11E-05	0,113	0.0,0.0,0.0,0.0,0.0,0.0	0.081,0.0,0.0,0.0,0.352,0.243	PPP4R1	SE	Upregulated	1	NA	6,11E-05	4,213877412	Higher
MSTRG.5128	6,64E-06	-0,124	0.049,0.25,0.141,0.204,0.0,0.344	0.021,0.173,0.025,0.022,0.0,0.0	NA	SE	Downregulated	1	NA	6,64E-06	5,177744911	Lower
MSTRG.30071	3,45E-06	0,291	0.591,0.755,1.0,0.743,0.391,0.658	1.0,1.0,1.0,1.0,0.882,1.0	INTS6L	SE	Upregulated	1	NA	3,45E-06	5,461981565	Higher
MSTRG.23407	0,02200694	0,128	0.587,1.0,1.0,0.635,1.0,0.624	1.0,1.0,0.613,1.0,1.0,1.0	NA	SE	Upregulated	1	NA	0,02200694	1,657440347	Higher
MSTRG.23407	0,002122526	0,256	0.223,1.0,1.0,1.0,0.431,0.317	1.0,1.0,1.0,1.0,0.51,1.0	NA	SE	Upregulated	1	NA	0,002122526	2,673146975	Higher
MSTRG.4561	0,017080199	-0,275	0.894,0.656,0.836,0.758,0.721,1.0	0.226,0.332,0.917,0.718,0.588,0.434	BPTF	SE	Downregulated	1	NA	0,017080199	1,767507071	Lower
MSTRG.10090	0,000504501	-0,313	0.832,0.748,1.0,0.938,1.0,1.0	0.613,1.0,0.632,0.331,0.062,1.0	NA	SE	Downregulated	1	NA	0,000504501	3,297137669	Lower
MSTRG.12122	0,027110643	-0,356	1.0,0.435,0.036,0.536,0.672,1.0	0.057,0.02,0.55,0.421,0.287,0.209	NA	SE	Downregulated	1	NA	0,027110643	1,566860183	Lower
MSTRG.4616	0,049618082	0,179	0.937,0.375,1.0,0.893,0.545,1.0	1.0,0.827,1.0,1.0,1.0,1.0	MAPT	SE	Upregulated	1	NA	0,049618082	1,30436003	Higher
MSTRG.9048	0,000102879	0,247	0.397,0.468,0.856,0.725,0.798,0.707	1.0,0.725,0.841,1.0,0.868,1.0	NA	SE	Upregulated	1	NA	0,000102879	3,987674326	Higher
MSTRG.28273	0,022449415	-0,102	0.295,0.352,0.266,0.295,0.261,0.399	0.167,0.14,0.319,0.257,0.154,0.218	SMG7	SE	Downregulated	1	NA	0,022449415	1,648794981	Lower
MSTRG.9466	0,014555467	0,118	0.87,0.87,0.89,0.746,0.909,0.548	0.963,0.94,1.0,0.754,1.0,0.884	NA	SE	Upregulated	1	NA	0,014555467	1,836973842	Higher
MSTRG.9466	0,019481312	0,102	0.869,0.904,0.88,0.767,0.901,0.579	0.965,0.931,1.0,0.748,1.0,0.868	NA	SE	Upregulated	1	NA	0,019481312	1,710381798	Higher
MSTRG.6016	0,015797827	0,216	0.829,1.0,1.0,0.688,0.595,0.595	1.0,1.0,1.0,1.0,1.0,1.0	SNRK	SE	Upregulated	1	NA	0,015797827	1,801402654	Higher
MSTRG.16827	0,000478874	0,111	0.775,0.836,0.909,0.829,0.865,0.807	0.899,1.0,0.95,0.894,0.943,1.0	TBC1D8	SE	Upregulated	1	NA	0,000478874	3,319778302	Higher
MSTRG.15539	0,012816563	0,165	0.485,0.744,0.544,0.685,0.464,0.654	0.804,0.7,0.858,0.659,0.7,0.848	NA	SE	Upregulated	1	NA	0,012816563	1,892228411	Higher
MSTRG.8112	0,015633854	-0,142	0.0,0.184,0.452,0.0,0.216,0.0	0.0,0.0,0.0,0.0,0.0,0.0	NA	SE	Downregulated	1	NA	0,015633854	1,805933943	Lower
MSTRG.8464	3,61E-07	0,262	0.269,0.0,0.0,0.0,0.0,0.0	0.431,0.249,0.0,0.768,0.131,0.26	NA	SE	Upregulated	1	NA	3,61E-07	6,442072533	Higher
MSTRG.14177	0,004537289	-0,261	1.0,1.0,1.0,1.0,1.0,0.551	1.0,0.626,0.487,0.673,0.637,0.562	NA	SE	Downregulated	1	NA	0,004537289	2,343203561	Lower
MSTRG.13276	0,000174284	-0,106	1.0,1.0,1.0,1.0,1.0,1.0	0.936,0.91,1.0,0.83,0.687,1.0	SUGCT	SE	Downregulated	1	NA	0,000174284	3,758742265	Lower
MSTRG.4384	4,16E-05	-0,126	0.943,0.93,1.0,1.0,1.0,1.0	0.886,1.0,0.829,0.666,0.833,0.905	NA	SE	Downregulated	1	NA	4,16E-05	4,381090275	Lower
MSTRG.23601	0,005805897	0,114	0.008,0.082,0.118,0.237,0.116,0.032	0.244,0.331,0.052,0.039,0.197,0.414	NA	SE	Upregulated	1	NA	0,005805897	2,236130685	Higher
MSTRG.18853	0,001306978	-0,125	0.738,0.698,1.0,1.0,1.0,1.0	0.782,1.0,0.506,0.562,0.837,1.0	NA	SE	Downregulated	1	NA	0,001306978	2,883731571	Lower
MSTRG.18853	0,000906855	-0,274	0.629,0.603,1.0,1.0,1.0,1.0	0.489,1.0,0.165,0.28,0.656,1.0	NA	SE	Downregulated	1	NA	0,000906855	3,042462247	Lower
MSTRG.18853	0,00412078	-0,205	0.907,0.909,1.0,1.0,1.0,1.0	0.775,1.0,0.297,0.613,0.9,1.0	NA	SE	Downregulated	1	NA	0,00412078	2,385020607	Lower
MSTRG.3055	0,015209047	-0,13	0.0,0.167,0.0,0.052,0.0,0.559	0.0,0.0,0.0,0.0,0.0,0.0	NA	SE	Downregulated	1	NA	0,015209047	1,817897986	Lower
MSTRG.15554	0,019967409	-0,111	0.771,1.0,1.0,1.0,1.0,1.0	1.0,0.843,0.582,0.679,1.0,1.0	NA	SE	Downregulated	1	NA	0,019967409	1,699678292	Lower
MSTRG.15554	0,021268219	-0,133	0.495,1.0,1.0,1.0,1.0,1.0	1.0,0.651,0.62,0.427,1.0,1.0	NA	SE	Downregulated	1	NA	0,021268219	1,672268875	Lower
MSTRG.27738	0,00106985	0,137	0.518,0.737,1.0,0.682,1.0,1.0	1.0,1.0,1.0,0.91,1.0,0.849	NA	SE	Upregulated	1	NA	0,00106985	2,970677261	Higher
MSTRG.27738	0,001074764	0,186	0.545,0.635,1.0,0.466,1.0,1.0	1.0,1.0,1.0,0.911,1.0,0.85	NA	SE	Upregulated	1	NA	0,001074764	2,968686918	Higher
MSTRG.9226	0,011011745	0,101	0.666,0.969,0.965,0.843,1.0,0.675	1.0,0.898,0.869,0.959,1.0,1.0	NA	SE	Upregulated	1	NA	0,011011745	1,958143846	Higher
MSTRG.17794	3,60E-09	-0,432	1.0,1.0,1.0,1.0,1.0,1.0	0.424,0.638,1.0,1.0,0.33,0.017	NA	SE	Downregulated	1	NA	3,60E-09	8,443351613	Lower
MSTRG.10140	3,24E-05	0,11	0.931,1.0,1.0,1.0,0.668,0.68	1.0,1.0,1.0,1.0,1.0,0.941	WDSUB1	SE	Upregulated	1	NA	3,24E-05	4,489527522	Higher
MSTRG.10140	0,031320712	-0,267	1.0,0.599,1.0,0.942,1.0,0.749	0.713,0.686,0.443,0.374,0.472,1.0	WDSUB1	SE	Downregulated	1	NA	0,031320712	1,504168377	Lower
MSTRG.29395	0,046392055	-0,235	0.805,1.0,1.0,0.579,0.821,1.0	0.44,0.647,0.299,0.408,1.0,1.0	NA	SE	Downregulated	1	NA	0,046392055	1,33355639	Lower
MSTRG.21643	0,000850036	0,4	0.145,0.531,0.459,0.718,0.158,0.22	1.0,0.0,0.629,1.0,1.0,1.0	NA	SE	Upregulated	1	NA	0,000850036	3,070562919	Higher
MSTRG.21643	0,009921636	0,436	0.033,0.037,0.047,0.37,0.0,0.22	1.0,0.236,0.298,0.057,0.734,1.0	NA	SE	Upregulated	1	NA	0,009921636	2,003416696	Higher
MSTRG.17837	0,003684379	0,14	0.831,0.825,0.53,0.775,0.978,0.806	0.902,0.956,1.0,0.881,0.865,0.983	NA	SE	Upregulated	1	NA	0,003684379	2,433635757	Higher
MSTRG.16999	0,00019966	0,264	0.365,0.633,0.515,0.476,0.783,0.586	0.852,0.833,0.697,0.866,0.892,0.803	NA	SE	Upregulated	1	NA	0,00019966	3,699709726	Higher
MSTRG.20148	0,049469079	0,183	0.106,1.0,0.129,1.0,1.0,1.0	0.794,1.0,0.542,1.0,1.0,1.0	NA	SE	Upregulated	1	NA	0,049469079	1,305666178	Higher
MSTRG.23656	0,040799829	-0,162	0.394,0.132,0.528,0.251,0.041,0.169	0.0,0.065,0.169,0.0,0.0,0.309	NA	SE	Downregulated	1	NA	0,040799829	1,389341658	Lower
MSTRG.5136	0,005982969	0,135	0.556,0.902,0.857,0.799,0.7,0.893	1.0,0.925,0.814,0.831,1.0,0.946	NA	SE	Upregulated	1	NA	0,005982969	2,223083243	Higher
MSTRG.23769	3,64E-05	0,125	0.921,0.698,0.933,1.0,0.906,0.793	1.0,1.0,1.0,1.0,1.0,1.0	NA	SE	Upregulated	1	NA	3,64E-05	4,43904179	Higher
MSTRG.8190	0,00675989	0,132	0.603,0.652,0.696,0.818,0.643,0.658	0.802,0.908,0.79,0.674,0.832,0.857	NA	SE	Upregulated	1	NA	0,00675989	2,170060365	Higher
MSTRG.8190	0,029548098	0,153	0.454,0.618,0.673,0.756,0.582,0.536	0.771,0.887,0.681,0.555,0.8,0.844	NA	SE	Upregulated	1	NA	0,029548098	1,529470464	Higher
MSTRG.20547	2,25E-05	-0,296	1.0,1.0,1.0,1.0,0.762,1.0	1.0,0.538,0.865,1.0,0.088,0.497	YAF2	SE	Downregulated	1	NA	2,25E-05	4,648230347	Lower
MSTRG.20547	0,012562435	0,118	0.037,0.0,0.0,0.086,0.082,0.0	0.0,0.032,0.107,0.0,0.535,0.242	YAF2	SE	Upregulated	1	NA	0,012562435	1,900926169	Higher
MSTRG.26100	0,003616647	-0,14	0.0,0.074,0.117,0.288,0.109,0.474	0.076,0.047,0.043,0.032,0.0,0.023	NA	SE	Downregulated	1	NA	0,003616647	2,44169389	Lower
MSTRG.5628	2,47E-05	-0,378	1.0,1.0,1.0,0.734,1.0,0.88	0.837,0.424,0.306,0.595,0.181,1.0	NA	SE	Downregulated	1	NA	2,47E-05	4,607170431	Lower
MSTRG.2634	0,000419621	-0,137	0.074,0.193,0.158,0.117,0.35,0.166	0.121,0.0,0.0,0.0,0.117,0.0	NA	SE	Downregulated	1	NA	0,000419621	3,377142504	Lower
MSTRG.6242	0,014995835	0,219	0.11,0.421,0.579,0.225,0.492,0.283	0.685,0.56,0.6,0.424,0.731,0.422	NA	SE	Upregulated	1	NA	0,014995835	1,824029339	Higher
MSTRG.6242	0,044454565	0,172	0.079,0.353,0.488,0.169,0.375,0.243	0.608,0.429,0.496,0.288,0.607,0.31	NA	SE	Upregulated	1	NA	0,044454565	1,352083638	Higher
MSTRG.6242	0,040232016	0,162	0.068,0.313,0.459,0.151,0.344,0.227	0.576,0.396,0.463,0.253,0.568,0.28	NA	SE	Upregulated	1	NA	0,040232016	1,3954282	Higher
MSTRG.26829	0,001472083	-0,197	0.454,1.0,1.0,1.0,1.0,1.0	1.0,0.603,0.217,1.0,1.0,0.454	THAP9	SE	Downregulated	1	NA	0,001472083	2,832067783	Lower
MSTRG.15983	0,000318238	0,269	1.0,0.422,0.448,0.514,1.0,1.0	1.0,1.0,1.0,1.0,1.0,1.0	STYXL1	SE	Upregulated	1	NA	0,000318238	3,497247327	Higher
MSTRG.15983	0,005166726	0,112	0.788,0.812,1.0,0.808,0.973,0.585	1.0,0.968,0.829,0.954,0.89,1.0	STYXL1	SE	Upregulated	1	NA	0,005166726	2,286784576	Higher
MSTRG.23662	1,79E-05	0,101	0.886,0.893,0.934,0.885,0.84,0.741	0.991,0.908,0.962,0.953,0.971,1.0	OSBPL9	SE	Upregulated	1	NA	1,79E-05	4,746028095	Higher
MSTRG.18722	1,56E-12	0,102	0.726,0.855,0.952,0.969,0.898,0.758	0.959,0.989,0.924,0.946,0.984,0.97	TPM3	SE	Upregulated	1	NA	1,56E-12	11,80802766	Higher
MSTRG.1957	0,012684129	-0,125	0.207,0.084,0.213,0.082,0.266,0.363	0.186,0.0,0.105,0.06,0.0,0.112	IL33	SE	Downregulated	1	NA	0,012684129	1,896739347	Lower
MSTRG.30096	0,000118844	-0,343	1.0,0.184,0.337,0.243,0.279,0.629	0.0,0.0,0.0,0.613,0.0,0.0	ATP11C	SE	Downregulated	1	NA	0,000118844	3,925022957	Lower
MSTRG.25635	0,001711461	-0,397	1.0,0.779,0.508,1.0,1.0,1.0	0.0,0.0,0.673,0.747,0.485,1.0	NA	SE	Downregulated	1	NA	0,001711461	2,766632942	Lower
MSTRG.9344	0,000903506	-0,294	1.0,1.0,1.0,1.0,1.0,0.625	0.65,0.207,0.881,0.819,0.303,1.0	NA	SE	Downregulated	1	NA	0,000903506	3,044069122	Lower
MSTRG.8659	0,003684379	-0,174	1.0,1.0,1.0,1.0,1.0,1.0	1.0,1.0,0.793,0.75,0.415,1.0	NA	SE	Downregulated	1	NA	0,003684379	2,433635757	Lower
MSTRG.8417	0,016763932	-0,456	1.0,1.0,0.0,1.0,0.2,1.0	0.103,0.0,0.169,0.578,0.615,0.0	NA	SE	Downregulated	1	NA	0,016763932	1,775624111	Lower
MSTRG.8417	0,000804046	-0,396	0.447,0.618,0.393,0.708,0.519,1.0	0.152,0.288,0.366,0.361,0.144,0.0	NA	SE	Downregulated	1	NA	0,000804046	3,094719008	Lower
MSTRG.8417	6,16E-09	0,522	0.399,1.0,0.333,0.8,0.0,0.333	1.0,1.0,1.0,1.0,1.0,1.0	NA	SE	Upregulated	1	NA	6,16E-09	8,210590034	Higher
MSTRG.25616	0,00222883	-0,108	0.159,0.33,0.187,0.081,0.0,0.236	0.057,0.123,0.113,0.0,0.054,0.0	NA	SE	Downregulated	1	NA	0,00222883	2,651923046	Lower
MSTRG.724	0,019747938	0,196	0.475,1.0,1.0,0.901,0.446,1.0	1.0,1.0,1.0,1.0,1.0,1.0	UBE3D	SE	Upregulated	1	NA	0,019747938	1,704478236	Higher
MSTRG.22575	0,000503373	-0,122	0.176,0.019,0.358,0.0,0.031,0.363	0.012,0.071,0.067,0.0,0.063,0.0	NA	SE	Downregulated	1	NA	0,000503373	3,29810997	Lower
MSTRG.29813	0,000435222	-0,155	0.869,0.66,0.816,0.788,0.772,0.747	0.647,0.716,0.575,0.634,0.632,0.518	NA	SE	Downregulated	1	NA	0,000435222	3,36128915	Lower
MSTRG.21446	0,012925193	-0,189	0.049,0.109,0.642,0.123,0.441,0.079	0.068,0.059,0.037,0.114,0.029,0.0	HEATR3	SE	Downregulated	1	NA	0,012925193	1,888562956	Lower
MSTRG.1090	0,004315443	-0,129	1.0,0.911,1.0,0.625,1.0,0.933	0.686,0.585,1.0,1.0,0.818,0.606	NA	SE	Downregulated	1	NA	0,004315443	2,364974631	Lower
MSTRG.14161	0,040093139	0,137	0.705,0.894,0.854,0.693,0.891,0.896	1.0,1.0,0.754,1.0,1.0,1.0	IRAG1	SE	Upregulated	1	NA	0,040093139	1,396929941	Higher
MSTRG.11217	5,24E-06	0,114	0.0,0.0,0.0,0.0,0.0,0.0	0.357,0.0,0.083,0.0,0.0,0.243	NA	SE	Upregulated	1	NA	5,24E-06	5,28073771	Higher
MSTRG.14546	0,003224884	0,199	0.402,0.528,1.0,0.711,0.843,1.0	1.0,1.0,0.819,0.858,1.0,1.0	NA	SE	Upregulated	1	NA	0,003224884	2,491485945	Higher
MSTRG.18555	5,38E-08	-0,27	1.0,1.0,1.0,1.0,1.0,1.0	0.661,1.0,0.753,0.768,0.429,0.768	LY9	SE	Downregulated	1	NA	5,38E-08	7,269455907	Lower
MSTRG.4393	0,000319812	-0,147	0.243,0.207,0.154,0.254,0.386,0.23	0.064,0.215,0.062,0.105,0.098,0.049	NA	SE	Downregulated	1	NA	0,000319812	3,495104905	Lower
MSTRG.4393	4,09E-06	-0,12	0.26,0.087,0.085,0.104,0.224,0.169	0.0,0.0,0.119,0.053,0.036,0.0	NA	SE	Downregulated	1	NA	4,09E-06	5,388729407	Lower
MSTRG.22939	4,50E-05	-0,144	0.354,0.219,0.276,0.258,0.26,0.299	0.084,0.122,0.031,0.157,0.069,0.336	NA	SE	Downregulated	1	NA	4,50E-05	4,346501245	Lower
MSTRG.15271	0,000630346	0,114	0.944,0.913,0.757,1.0,0.705,1.0	1.0,1.0,1.0,1.0,1.0,1.0	NA	SE	Upregulated	1	NA	0,000630346	3,20042105	Higher
MSTRG.25078	0,000400334	-0,122	1.0,1.0,1.0,1.0,1.0,1.0	0.938,1.0,0.659,1.0,1.0,0.672	NA	SE	Downregulated	1	NA	0,000400334	3,397577416	Lower
MSTRG.25634	0,004545144	0,349	0.0,0.255,0.0,0.255,0.22,1.0	0.687,0.485,0.631,0.482,0.54,1.0	NA	SE	Upregulated	1	NA	0,004545144	2,342452395	Higher
MSTRG.8527	0,000132142	-0,288	0.594,0.485,1.0,1.0,1.0,1.0	0.697,0.866,0.653,0.264,0.764,0.105	NA	SE	Downregulated	1	NA	0,000132142	3,878959105	Lower
MSTRG.1972	0,00020327	-0,414	0.595,0.562,0.0,0.328,0.423,1.0	0.0,0.155,0.0,0.268,0.0,0.0	SPATA6L	SE	Downregulated	1	NA	0,00020327	3,691927768	Lower
MSTRG.22897	0,019808386	0,114	0.858,0.876,1.0,1.0,0.794,0.79	1.0,1.0,1.0,1.0,1.0,1.0	SRSF4	SE	Upregulated	1	NA	0,019808386	1,703150911	Higher
MSTRG.24124	0,003221098	0,109	0.866,0.427,1.0,0.846,0.824,1.0	1.0,1.0,0.68,0.935,1.0,1.0	KDM1B	SE	Upregulated	1	NA	0,003221098	2,491996034	Higher
MSTRG.19362	0,001897921	-0,193	0.412,0.507,0.069,0.214,0.059,0.328	0.089,0.07,0.024,0.019,0.0,0.226	NA	SE	Downregulated	1	NA	0,001897921	2,721721788	Lower
MSTRG.20139	0,032178787	0,174	0.164,0.217,1.0,1.0,0.118,1.0	1.0,0.313,0.228,1.0,1.0,1.0	RESF1	SE	Upregulated	1	NA	0,032178787	1,492430336	Higher
MSTRG.20139	0,000483471	-0,164	0.921,1.0,1.0,0.96,1.0,0.532	0.493,0.882,0.405,0.877,0.798,0.971	RESF1	SE	Downregulated	1	NA	0,000483471	3,315629513	Lower
MSTRG.22355	9,05E-06	0,222	0.813,0.702,0.528,0.918,1.0,0.611	1.0,1.0,0.904,1.0,1.0,1.0	NA	SE	Upregulated	1	NA	9,05E-06	5,043544665	Higher
MSTRG.8974	0,00179336	0,109	0.093,0.023,0.1,0.038,0.018,0.011	0.02,0.119,0.099,0.308,0.39,0.0	NA	SE	Upregulated	1	NA	0,00179336	2,7463326	Higher
MSTRG.3841	0,046963378	0,286	0.24,0.777,0.0,1.0,1.0,1.0	1.0,1.0,1.0,1.0,0.733,1.0	KCNRG	SE	Upregulated	1	NA	0,046963378	1,328240672	Higher
MSTRG.25073	0,046552937	0,117	0.503,1.0,1.0,0.793,1.0,1.0	1.0,1.0,1.0,1.0,1.0,1.0	PCK2	SE	Upregulated	1	NA	0,046552937	1,332052918	Higher
MSTRG.19516	0,004173643	0,337	0.715,0.501,0.0,1.0,0.62,1.0	1.0,1.0,0.861,1.0,1.0,1.0	NA	SE	Upregulated	1	NA	0,004173643	2,3794847	Higher
MSTRG.14646	0,019099641	0,323	0.068,1.0,1.0,0.203,0.098,1.0	1.0,1.0,0.304,1.0,1.0,1.0	CAPS	SE	Upregulated	1	NA	0,019099641	1,718974789	Higher
MSTRG.2160	9,43E-06	-0,373	1.0,1.0,1.0,1.0,1.0,1.0	1.0,0.163,1.0,1.0,0.328,0.269	NA	SE	Downregulated	1	NA	9,43E-06	5,025536208	Lower
MSTRG.26958	0,010006102	0,128	1.0,1.0,0.969,0.702,0.563,1.0	1.0,1.0,1.0,1.0,1.0,1.0	NA	SE	Upregulated	1	NA	0,010006102	1,999735057	Higher
MSTRG.3418	3,89E-11	-0,212	0.355,0.143,0.252,0.081,0.326,0.221	0.021,0.051,0.0,0.035,0.0,0.0	ASB13	SE	Downregulated	1	NA	3,89E-11	10,41008765	Lower
MSTRG.6030	0,02156974	0,11	1.0,1.0,0.483,1.0,0.494,1.0	1.0,1.0,0.637,1.0,1.0,1.0	ACKR2	SE	Upregulated	1	NA	0,02156974	1,666155091	Higher
MSTRG.5752	7,72E-06	-0,104	0.929,0.909,0.822,0.857,0.94,0.959	0.739,0.8,0.911,0.872,0.774,0.694	NA	SE	Downregulated	1	NA	7,72E-06	5,112338411	Lower
MSTRG.19934	0,024340996	-0,159	0.756,1.0,0.925,1.0,1.0,1.0	1.0,1.0,0.685,0.729,0.453,0.857	NA	SE	Downregulated	1	NA	0,024340996	1,613661651	Lower
MSTRG.4075	1,24E-05	0,176	0.179,0.225,0.017,0.061,0.024,0.0	0.291,0.391,0.157,0.348,0.159,0.214	NA	SE	Upregulated	1	NA	1,24E-05	4,906577988	Higher
MSTRG.23642	0,041083052	0,359	0.0,0.362,1.0,0.0,1.0,1.0	0.515,1.0,1.0,1.0,1.0,1.0	NA	SE	Upregulated	1	NA	0,041083052	1,386337299	Higher
MSTRG.5040	0,000528439	-0,11	1.0,0.896,1.0,1.0,1.0,1.0	1.0,0.927,0.918,0.947,0.76,0.684	NA	SE	Downregulated	1	NA	0,000528439	3,277005202	Lower
MSTRG.9839	1,36E-05	-0,108	1.0,1.0,1.0,1.0,1.0,1.0	1.0,0.935,0.815,1.0,1.0,0.599	NA	SE	Downregulated	1	NA	1,36E-05	4,865248616	Lower
MSTRG.24301	2,93E-06	0,456	0.176,0.0,0.0,0.062,0.079,0.0	0.159,0.516,0.587,0.793,0.0,1.0	NA	SE	Upregulated	1	NA	2,93E-06	5,532575085	Higher
MSTRG.24301	0,001186953	0,367	0.167,0.0,0.0,0.11,0.0,0.0	0.151,0.0,0.547,0.783,0.0,1.0	NA	SE	Upregulated	1	NA	0,001186953	2,92556649	Higher
MSTRG.24301	0,00607147	0,279	0.118,0.0,0.0,1.0,0.0,0.0	1.0,0.0,0.547,0.247,0.0,1.0	NA	SE	Upregulated	1	NA	0,00607147	2,21670613	Higher
MSTRG.11527	0,006159046	-0,119	1.0,1.0,0.806,0.9,0.931,1.0	0.849,0.695,1.0,0.816,0.744,0.817	NA	SE	Downregulated	1	NA	0,006159046	2,210486527	Lower
MSTRG.3640	0,048134719	-0,12	0.957,0.876,1.0,1.0,1.0,1.0	1.0,1.0,0.525,0.59,1.0,1.0	NA	SE	Downregulated	1	NA	0,048134719	1,31754156	Lower
MSTRG.5978	0,024302776	-0,203	0.77,1.0,0.528,1.0,1.0,0.807	0.0,1.0,0.626,0.545,0.715,1.0	SLC25A38	SE	Downregulated	1	NA	0,024302776	1,614344109	Lower
MSTRG.24276	0,00675989	0,25	1.0,1.0,0.327,0.068,0.282,1.0	1.0,0.853,1.0,0.327,1.0,1.0	NA	SE	Upregulated	1	NA	0,00675989	2,170060365	Higher
MSTRG.17313	0,000504501	0,42	1.0,0.127,0.226,0.127,1.0,1.0	1.0,1.0,1.0,1.0,1.0,1.0	NA	SE	Upregulated	1	NA	0,000504501	3,297137669	Higher
MSTRG.23618	0,000971395	-0,13	0.384,0.334,0.165,0.228,0.234,0.115	0.105,0.036,0.275,0.065,0.101,0.1	NA	SE	Downregulated	1	NA	0,000971395	3,012603971	Lower
MSTRG.18036	0,002676909	-0,149	0.583,0.109,0.0,0.262,0.0,0.151	0.0,0.0,0.21,0.0,0.0,0.0	NA	SE	Downregulated	1	NA	0,002676909	2,57236641	Lower
MSTRG.29312	0,024515674	0,135	0.794,1.0,0.438,1.0,0.909,0.715	1.0,0.667,1.0,1.0,1.0,1.0	NA	SE	Upregulated	1	NA	0,024515674	1,610556156	Higher
MSTRG.26317	5,17E-06	0,11	0.007,0.006,0.02,0.018,0.026,0.063	0.097,0.294,0.017,0.026,0.072,0.294	SEPTIN11	SE	Upregulated	1	NA	5,17E-06	5,286858033	Higher
MSTRG.20496	0,041841564	-0,102	0.265,0.171,0.265,0.052,0.041,0.038	0.01,0.014,0.078,0.0,0.12,0.0	NA	SE	Downregulated	1	NA	0,041841564	1,378392095	Lower
MSTRG.3087	0,000307392	-0,124	1.0,1.0,1.0,1.0,1.0,1.0	1.0,1.0,0.692,0.826,0.736,1.0	NA	SE	Downregulated	1	NA	0,000307392	3,512307345	Lower
MSTRG.9545	0,000753508	0,521	0.566,0.758,0.056,0.042,0.0,0.495	1.0,0.646,0.395,1.0,1.0,1.0	UROS	SE	Upregulated	1	NA	0,000753508	3,122912372	Higher
MSTRG.2823	0,000263759	0,158	0.016,0.076,0.097,0.176,0.124,0.004	0.484,0.298,0.033,0.12,0.14,0.363	NA	SE	Upregulated	1	NA	0,000263759	3,578792487	Higher
MSTRG.7232	0,003925375	-0,106	0.061,0.415,0.066,0.262,0.184,0.109	0.031,0.0,0.362,0.066,0.0,0.0	NA	SE	Downregulated	1	NA	0,003925375	2,406118814	Lower
MSTRG.1442	0,02430401	0,296	0.062,0.19,0.244,0.143,0.107,0.0	0.594,0.342,0.358,0.193,0.122,0.916	DENND4A	SE	Upregulated	1	NA	0,02430401	1,614322058	Higher
MSTRG.18992	0,033564602	-0,172	0.377,0.318,0.189,0.214,0.068,0.7	0.041,0.016,0.54,0.016,0.178,0.043	MAGI3	SE	Downregulated	1	NA	0,033564602	1,474118503	Lower
MSTRG.29863	4,71E-06	0,16	0.959,0.876,1.0,0.724,0.714,0.717	0.952,1.0,1.0,1.0,1.0,1.0	NA	SE	Upregulated	1	NA	4,71E-06	5,327411202	Higher
MSTRG.29032	0,000861136	-0,171	0.281,0.562,0.085,0.295,0.213,0.34	0.159,0.091,0.208,0.189,0.05,0.053	SEC16A	SE	Downregulated	1	NA	0,000861136	3,064928367	Lower
MSTRG.29384	0,000324907	0,223	0.65,1.0,0.765,0.809,0.914,0.432	0.91,1.0,1.0,1.0,1.0,1.0	KDM6A	SE	Upregulated	1	NA	0,000324907	3,488240567	Higher
MSTRG.29384	0,001089184	0,153	0.885,1.0,0.822,0.586,0.809,0.895	0.916,1.0,1.0,1.0,1.0,1.0	KDM6A	SE	Upregulated	1	NA	0,001089184	2,962898592	Higher
MSTRG.17623	2,78E-08	-0,365	0.158,0.491,0.522,0.325,0.618,0.568	0.15,0.0,0.194,0.0,0.123,0.022	NA	SE	Downregulated	1	NA	2,78E-08	7,556325038	Lower
MSTRG.28178	0,012925193	0,11	1.0,0.894,0.815,0.74,0.877,0.679	1.0,0.96,0.809,1.0,1.0,0.895	KIAA0040	SE	Upregulated	1	NA	0,012925193	1,888562956	Higher
MSTRG.3951	0,000303557	-0,108	1.0,1.0,1.0,1.0,1.0,1.0	0.778,1.0,0.875,1.0,0.701,1.0	NA	SE	Downregulated	1	NA	0,000303557	3,517759154	Lower
MSTRG.14976	0,015725089	0,109	1.0,1.0,0.61,1.0,0.536,1.0	1.0,1.0,1.0,1.0,0.798,1.0	NA	SE	Upregulated	1	NA	0,015725089	1,803406886	Higher
MSTRG.10402	0,000476669	0,166	0.447,0.784,1.0,0.548,0.89,0.719	0.943,0.895,0.901,1.0,0.645,1.0	NA	SE	Upregulated	1	NA	0,000476669	3,321782646	Higher
MSTRG.10402	4,29E-06	0,132	1.0,0.516,0.739,0.707,0.767,1.0	0.523,1.0,1.0,1.0,1.0,1.0	NA	SE	Upregulated	1	NA	4,29E-06	5,367636336	Higher
MSTRG.22623	0,015964597	-0,304	1.0,1.0,1.0,1.0,1.0,1.0	1.0,1.0,0.058,0.115,1.0,1.0	PRDM2	SE	Downregulated	1	NA	0,015964597	1,796842028	Lower
MSTRG.17382	0,001931576	-0,156	0.845,1.0,1.0,1.0,1.0,0.646	0.63,0.785,0.406,1.0,1.0,0.732	NA	SE	Downregulated	1	NA	0,001931576	2,714088153	Lower
MSTRG.17382	0,018209068	-0,12	0.732,1.0,1.0,1.0,1.0,0.339	0.451,0.782,0.339,1.0,1.0,0.782	NA	SE	Downregulated	1	NA	0,018209068	1,739712292	Lower
MSTRG.20406	0,033444132	-0,112	0.545,0.491,0.424,0.405,0.373,0.552	0.29,0.313,0.422,0.35,0.413,0.332	ZNF384	SE	Downregulated	1	NA	0,033444132	1,475680073	Lower
MSTRG.23042	0,005308249	0,156	0.07,0.048,0.273,0.049,0.152,0.009	0.152,0.222,0.034,0.454,0.231,0.445	NA	A5SS	Upregulated	1	NA	0,005308249	2,275048699	Higher
MSTRG.16855	2,27E-05	0,174	0.023,0.0,0.0,0.131,0.069,0.116	0.484,0.189,0.166,0.411,0.062,0.068	NA	A5SS	Upregulated	1	NA	2,27E-05	4,643314916	Higher
MSTRG.17914	0,000914328	0,229	0.249,0.267,1.0,1.0,0.747,1.0	1.0,1.0,1.0,1.0,1.0,0.634	NA	A5SS	Upregulated	1	NA	0,000914328	3,038897763	Higher
MSTRG.29327	0,009927737	-0,198	0.521,0.494,0.258,0.447,0.498,0.617	0.465,0.465,0.0,0.08,0.0,0.635	NA	A5SS	Downregulated	1	NA	0,009927737	2,003149738	Lower
MSTRG.11107	0,029025971	-0,114	0.79,1.0,0.958,1.0,0.916,1.0	1.0,1.0,0.845,0.715,0.501,0.918	NIPBL	A5SS	Downregulated	1	NA	0,029025971	1,537213239	Lower
MSTRG.17744	0,043225549	0,124	0.513,0.551,0.832,0.914,0.827,0.953	0.838,0.815,0.734,0.981,0.967,1.0	NA	A5SS	Upregulated	1	NA	0,043225549	1,364259478	Higher
MSTRG.17744	0,02578246	0,188	0.097,0.298,0.097,0.139,0.365,0.195	0.46,0.574,0.422,0.233,0.317,0.31	NA	A5SS	Upregulated	1	NA	0,02578246	1,588675654	Higher
MSTRG.13451	0,000630793	-0,12	0.139,0.0,0.245,0.146,0.524,0.0	0.044,0.0,0.277,0.0,0.0,0.01	NA	A5SS	Downregulated	1	NA	0,000630793	3,200113179	Lower
MSTRG.3500	0,000178982	0,296	0.0,0.0,0.0,0.149,0.0,0.0	0.412,0.29,0.155,0.071,1.0,0.0	NA	A5SS	Upregulated	1	NA	0,000178982	3,74719033	Higher
MSTRG.4401	3,58E-05	0,164	0.547,0.813,0.868,0.906,0.885,0.746	0.78,1.0,1.0,0.967,1.0,1.0	NA	A5SS	Upregulated	1	NA	3,58E-05	4,446098365	Higher
MSTRG.2124	0,000235865	-0,132	0.842,0.937,1.0,1.0,1.0,1.0	0.527,1.0,1.0,0.831,0.807,0.822	NA	A5SS	Downregulated	1	NA	0,000235865	3,627335795	Lower
MSTRG.5872	0,001234672	-0,343	0.473,0.423,1.0,0.187,0.12,0.52	0.018,0.016,0.451,0.097,0.05,0.033	NA	A5SS	Downregulated	1	NA	0,001234672	2,908448432	Lower
MSTRG.5768	0,028825519	-0,116	1.0,1.0,0.939,1.0,0.873,1.0	1.0,0.618,1.0,1.0,0.65,0.847	NA	A5SS	Downregulated	1	NA	0,028825519	1,540222863	Lower
MSTRG.26999	1,09E-06	-0,298	1.0,1.0,1.0,1.0,1.0,1.0	0.409,0.384,1.0,1.0,1.0,0.416	NA	A5SS	Downregulated	1	NA	1,09E-06	5,963556375	Lower
MSTRG.16599	0,003244701	0,169	1.0,1.0,0.595,1.0,1.0,0.241	0.849,1.0,1.0,1.0,1.0,1.0	NA	A5SS	Upregulated	1	NA	0,003244701	2,488825307	Higher
MSTRG.2389	0,002260209	0,298	0.513,1.0,1.0,0.146,1.0,0.165	1.0,1.0,0.613,1.0,1.0,1.0	NA	A5SS	Upregulated	1	NA	0,002260209	2,645851329	Higher
MSTRG.8584	0,012968961	0,276	0.379,1.0,1.0,0.176,0.146,0.0	1.0,1.0,0.109,0.245,1.0,1.0	MIF	A5SS	Upregulated	1	NA	0,012968961	1,887094808	Higher
MSTRG.3917	0,002741184	-0,256	0.148,0.41,0.0,0.51,1.0,0.848	0.122,0.258,1.0,0.0,0.0,0.0	NA	A5SS	Downregulated	1	NA	0,002741184	2,562061841	Lower
MSTRG.9354	0,046254234	-0,194	0.942,1.0,1.0,1.0,0.759,0.669	0.73,0.278,1.0,1.0,0.89,0.31	STN1	A5SS	Downregulated	1	NA	0,046254234	1,334848502	Lower
MSTRG.24340	0,011301054	0,106	0.585,1.0,1.0,0.585,0.343,1.0	0.887,0.88,0.692,0.692,1.0,1.0	NA	A5SS	Upregulated	1	NA	0,011301054	1,946881041	Higher
MSTRG.11005	0,001471013	0,249	0.756,0.635,0.408,0.892,0.634,0.716	0.684,1.0,0.851,1.0,1.0,1.0	TRIO	A5SS	Upregulated	1	NA	0,001471013	2,832383543	Higher
MSTRG.17005	0,003778215	-0,286	1.0,1.0,0.463,0.0,0.795,1.0	0.335,0.365,0.147,1.0,0.284,0.409	NA	A5SS	Downregulated	1	NA	0,003778215	2,422713376	Lower
MSTRG.9989	0,001653938	-0,303	1.0,0.071,1.0,1.0,1.0,1.0	1.0,0.0,1.0,1.0,0.255,0.0	PLPP5	A5SS	Downregulated	1	NA	0,001653938	2,781480717	Lower
MSTRG.11177	0,00228813	-0,138	0.488,0.27,0.0,0.115,0.0,0.0	0.0,0.0,0.043,0.0,0.0,0.0	ZNF131	A5SS	Downregulated	1	NA	0,00228813	2,640519268	Lower
MSTRG.21857	5,62E-05	0,434	0.326,0.392,0.149,0.617,0.632,1.0	0.906,0.883,1.0,0.929,1.0,1.0	NA	A5SS	Upregulated	1	NA	5,62E-05	4,249941726	Higher
MSTRG.19918	0,001653938	0,171	0.034,0.138,0.323,0.207,0.255,0.083	0.304,0.596,0.161,0.23,0.32,0.452	NA	A5SS	Upregulated	1	NA	0,001653938	2,781480717	Higher
MSTRG.20784	0,000340116	0,116	0.723,0.929,0.813,0.809,0.673,0.679	0.753,0.823,0.857,0.96,0.928,1.0	NA	A5SS	Upregulated	1	NA	0,000340116	3,468373553	Higher
MSTRG.26417	0,008948087	-0,184	0.0,0.0,0.696,0.077,0.0,0.416	0.03,0.0,0.054,0.0,0.0,0.0	NA	A5SS	Downregulated	1	NA	0,008948087	2,048269779	Lower
MSTRG.24351	0,000740036	-0,108	0.0,0.143,0.213,0.201,0.245,0.177	0.0,0.1,0.132,0.027,0.008,0.065	NA	A5SS	Downregulated	1	NA	0,000740036	3,130747353	Lower
MSTRG.21228	0,001101091	0,128	0.466,1.0,0.578,1.0,0.871,1.0	0.904,1.0,0.777,1.0,1.0,1.0	NA	A5SS	Upregulated	1	NA	0,001101091	2,958176651	Higher
MSTRG.4031	0,047177431	-0,176	0.473,0.709,0.338,0.712,0.462,0.413	0.343,0.26,0.258,0.5,0.331,0.357	NA	A5SS	Downregulated	1	NA	0,047177431	1,326265716	Lower
MSTRG.24460	0,002706357	0,225	0.276,0.375,1.0,1.0,1.0,1.0	1.0,1.0,1.0,1.0,1.0,1.0	NA	A5SS	Upregulated	1	NA	0,002706357	2,567614909	Higher
MSTRG.19028	0,019575831	0,398	0.117,0.159,1.0,0.254,1.0,0.27	1.0,1.0,0.185,1.0,1.0,1.0	NA	A5SS	Upregulated	1	NA	0,019575831	1,70827979	Higher
MSTRG.408	0,002479929	-0,118	1.0,0.773,1.0,1.0,1.0,1.0	0.737,1.0,1.0,1.0,1.0,0.327	SMPDL3A	A5SS	Downregulated	1	NA	0,002479929	2,605560823	Lower
MSTRG.744	0,032422816	-0,165	0.347,0.51,0.415,0.367,0.321,0.208	0.334,0.181,0.35,0.05,0.086,0.179	NA	A5SS	Downregulated	1	NA	0,032422816	1,489149272	Lower
MSTRG.16525	0,000948872	-0,129	1.0,0.928,0.88,1.0,0.897,1.0	0.65,0.682,0.956,0.953,0.827,0.866	MAPK8IP3	A5SS	Downregulated	1	NA	0,000948872	3,022792281	Lower
MSTRG.21713	0,003778215	-0,267	1.0,1.0,0.51,1.0,1.0,1.0	0.32,0.511,1.0,0.484,1.0,0.593	NA	A5SS	Downregulated	1	NA	0,003778215	2,422713376	Lower
MSTRG.17713	0,039522675	0,211	0.521,0.605,0.625,0.839,0.479,0.655	0.887,0.672,1.0,0.885,0.925,0.624	NA	A5SS	Upregulated	1	NA	0,039522675	1,40315367	Higher
MSTRG.17486	0,0025913	-0,197	0.966,1.0,1.0,0.973,0.863,0.91	1.0,0.926,0.913,0.701,0.747,0.241	NA	A5SS	Downregulated	1	NA	0,0025913	2,586482252	Lower
MSTRG.17486	0,001765425	-0,178	0.968,1.0,1.0,0.974,0.797,0.828	1.0,0.833,0.881,0.641,0.833,0.314	NA	A5SS	Downregulated	1	NA	0,001765425	2,753150663	Lower
MSTRG.21734	8,69E-07	0,124	0.081,0.129,0.075,0.191,0.084,0.145	0.126,0.256,0.359,0.303,0.14,0.264	NA	A5SS	Upregulated	1	NA	8,69E-07	6,061169127	Higher
MSTRG.6655	0,040844154	-0,218	0.514,0.363,0.814,0.358,0.196,0.245	0.185,0.363,0.178,0.21,0.166,0.08	NA	A5SS	Downregulated	1	NA	0,040844154	1,388870097	Lower
MSTRG.16617	0,009830641	-0,176	0.442,0.078,0.209,0.442,0.229,0.0	0.0,0.047,0.198,0.0,0.0,0.097	NA	A5SS	Downregulated	1	NA	0,009830641	2,007418163	Lower
MSTRG.9536	0,000724533	-0,165	0.226,0.036,0.7,0.054,0.108,0.0	0.0,0.051,0.057,0.024,0.0,0.0	NA	A5SS	Downregulated	1	NA	0,000724533	3,139941624	Lower
MSTRG.5172	2,70E-05	0,265	0.29,0.836,0.664,0.873,0.645,0.876	1.0,0.775,1.0,1.0,1.0,1.0	NLE1	A5SS	Upregulated	1	NA	2,70E-05	4,569286989	Higher
MSTRG.1116	0,034365219	-0,195	1.0,1.0,1.0,0.264,1.0,1.0	1.0,1.0,0.075,1.0,1.0,0.021	NA	A5SS	Downregulated	1	NA	0,034365219	1,463880879	Lower
MSTRG.21237	0,002621465	-0,248	0.748,0.373,0.229,0.248,0.322,1.0	0.0,0.062,1.0,0.331,0.041,0.0	NA	A5SS	Downregulated	1	NA	0,002621465	2,581455867	Lower
MSTRG.7766	0,023554129	-0,14	0.126,0.514,0.017,0.503,0.074,0.163	0.162,0.085,0.263,0.037,0.0,0.011	NA	A5SS	Downregulated	1	NA	0,023554129	1,627932946	Lower
MSTRG.8186	2,61E-05	-0,147	0.356,0.165,0.213,0.334,0.0,0.103	0.0,0.0,0.0,0.29,0.0,0.0	TCTN2	A5SS	Downregulated	1	NA	2,61E-05	4,583865506	Lower
MSTRG.1645	0,001521609	-0,11	1.0,0.917,0.597,1.0,1.0,1.0	0.446,1.0,0.828,1.0,1.0,0.579	NA	A5SS	Downregulated	1	NA	0,001521609	2,817696964	Lower
MSTRG.7284	0,000202078	0,156	0.546,0.874,0.972,0.877,0.773,0.627	0.95,0.967,1.0,0.84,0.889,0.961	B4GALT4	A5SS	Upregulated	1	NA	0,000202078	3,694480355	Higher
MSTRG.17048	0,036532451	-0,117	1.0,1.0,1.0,1.0,0.879,1.0	0.843,0.966,0.748,0.618,1.0,1.0	NA	A5SS	Downregulated	1	NA	0,036532451	1,437321186	Lower
MSTRG.23394	0,011049728	0,192	1.0,1.0,0.44,0.168,0.668,1.0	1.0,1.0,0.818,1.0,1.0,0.612	NA	A5SS	Upregulated	1	NA	0,011049728	1,956648429	Higher
MSTRG.19318	7,43E-06	-0,443	1.0,1.0,1.0,1.0,1.0,1.0	0.263,0.241,0.442,1.0,1.0,0.395	NA	A5SS	Downregulated	1	NA	7,43E-06	5,129156785	Lower
MSTRG.16744	3,78E-06	-0,172	0.942,1.0,1.0,1.0,1.0,0.978	0.676,0.838,1.0,0.796,0.58,1.0	NA	A5SS	Downregulated	1	NA	3,78E-06	5,422353317	Lower
MSTRG.16346	0,047177431	-0,227	0.925,0.796,0.699,0.631,0.577,0.533	0.645,0.482,0.271,0.626,0.457,0.317	NA	A5SS	Downregulated	1	NA	0,047177431	1,326265716	Lower
MSTRG.5851	0,024894335	-0,26	1.0,0.305,1.0,1.0,0.824,1.0	0.432,1.0,1.0,0.0,1.0,0.134	NA	A5SS	Downregulated	1	NA	0,024894335	1,603899471	Lower
MSTRG.5851	0,004557019	-0,137	1.0,0.76,1.0,1.0,0.914,1.0	0.766,1.0,1.0,0.705,1.0,0.382	NA	A5SS	Downregulated	1	NA	0,004557019	2,341319172	Lower
MSTRG.15222	5,73E-05	-0,116	0.0,0.028,0.417,0.081,0.213,0.0	0.0,0.0,0.0,0.044,0.0,0.0	NA	A5SS	Downregulated	1	NA	5,73E-05	4,242005992	Lower
MSTRG.13225	2,12E-06	-0,227	1.0,0.887,1.0,1.0,1.0,1.0	0.825,0.733,0.443,0.522,1.0,1.0	NA	A5SS	Downregulated	1	NA	2,12E-06	5,67334447	Lower
MSTRG.13538	0,000871262	-0,163	1.0,0.703,1.0,0.733,1.0,1.0	0.889,0.789,0.555,0.769,0.458,1.0	NA	A5SS	Downregulated	1	NA	0,000871262	3,059851324	Lower
MSTRG.7149	0,036396633	0,103	1.0,1.0,0.739,0.643,1.0,1.0	1.0,1.0,1.0,1.0,1.0,1.0	NA	A5SS	Upregulated	1	NA	0,036396633	1,438938786	Higher
MSTRG.25786	0,007195182	0,117	0.0,0.0,0.033,0.0,0.194,0.0	0.0,0.0,0.297,0.183,0.449,0.0	ABLIM2	A5SS	Upregulated	1	NA	0,007195182	2,142958199	Higher
MSTRG.15379	0,001058817	0,312	0.0,0.0,0.0,0.0,0.07,0.0	1.0,0.574,0.0,0.0,0.166,0.204	NA	A5SS	Upregulated	1	NA	0,001058817	2,975179177	Higher
MSTRG.576	0,020219919	-0,115	1.0,1.0,1.0,1.0,1.0,0.0	0.832,1.0,0.623,0.713,0.142,1.0	NA	A5SS	Downregulated	1	NA	0,020219919	1,694220581	Lower
MSTRG.14316	1,13E-05	-0,28	0.571,0.25,0.286,0.538,0.286,0.304	0.0,0.05,0.375,0.127,0.0,0.0	NA	A5SS	Downregulated	1	NA	1,13E-05	4,946021416	Lower
MSTRG.26773	0,009259761	0,256	0.933,0.56,1.0,0.505,1.0,0.203	1.0,1.0,1.0,1.0,0.737,1.0	ABCG2	A5SS	Upregulated	1	NA	0,009259761	2,033400213	Higher
MSTRG.4880	0,028815313	-0,181	0.032,0.475,0.201,0.475,0.0,0.07	0.0,0.0,0.0,0.0,0.168,0.0	NA	A5SS	Downregulated	1	NA	0,028815313	1,540376664	Lower
MSTRG.24770	0,039639797	-0,156	1.0,1.0,0.908,0.755,1.0,0.85	0.88,0.708,0.867,0.729,0.764,0.63	NA	A5SS	Downregulated	1	NA	0,039639797	1,401868573	Lower
MSTRG.9074	0,037740547	-0,343	0.477,1.0,1.0,0.734,0.293,1.0	0.469,0.57,0.181,0.221,0.604,0.399	PARG	A5SS	Downregulated	1	NA	0,037740547	1,423191808	Lower
MSTRG.26780	0,03825572	0,121	0.869,0.68,0.685,0.958,0.654,0.678	0.983,0.793,0.739,1.0,0.772,0.961	NA	A5SS	Upregulated	1	NA	0,03825572	1,417303622	Higher
MSTRG.17781	0,022217752	-0,279	1.0,1.0,0.49,1.0,1.0,1.0	0.806,1.0,1.0,0.365,0.187,0.458	NA	A5SS	Downregulated	1	NA	0,022217752	1,653299882	Lower
MSTRG.4454	6,39E-05	-0,25	0.597,0.526,0.021,0.307,0.198,0.0	0.055,0.027,0.047,0.02,0.0,0.0	FDXR	A5SS	Downregulated	1	NA	6,39E-05	4,194469684	Lower
MSTRG.29814	3,65E-05	0,271	0.21,1.0,1.0,0.651,0.713,0.383	1.0,1.0,1.0,0.583,1.0,1.0	ARMCX2	A5SS	Upregulated	1	NA	3,65E-05	4,438020548	Higher
MSTRG.1253	0,000128613	-0,35	1.0,1.0,0.879,0.613,1.0,1.0	0.532,0.19,0.382,0.285,1.0,1.0	NA	A5SS	Downregulated	1	NA	0,000128613	3,890714047	Lower
MSTRG.18293	0,004557019	-0,313	0.483,0.0,1.0,0.157,1.0,0.237	0.0,0.0,1.0,0.0,0.0,0.0	NA	A5SS	Downregulated	1	NA	0,004557019	2,341319172	Lower
MSTRG.29349	0,008017521	-0,112	1.0,0.378,1.0,1.0,1.0,1.0	0.336,0.371,1.0,1.0,1.0,1.0	NA	A5SS	Downregulated	1	NA	0,008017521	2,095959888	Lower
MSTRG.22780	0,00759699	0,159	0.761,0.597,0.923,0.754,0.899,0.709	0.781,0.883,0.931,1.0,1.0,1.0	NA	A5SS	Upregulated	1	NA	0,00759699	2,119358422	Higher
MSTRG.4591	0,002483536	0,198	1.0,0.46,0.419,0.758,1.0,1.0	0.824,1.0,1.0,1.0,1.0,1.0	NA	A5SS	Upregulated	1	NA	0,002483536	2,604929492	Higher
MSTRG.29661	0,000252317	0,194	0.747,0.372,1.0,0.461,1.0,1.0	1.0,1.0,0.745,1.0,1.0,1.0	NA	A5SS	Upregulated	1	NA	0,000252317	3,598053045	Higher
MSTRG.3014	0,022217752	0,13	1.0,1.0,0.904,0.668,0.878,0.334	0.938,1.0,0.626,1.0,1.0,1.0	NA	A5SS	Upregulated	1	NA	0,022217752	1,653299882	Higher
MSTRG.27486	0,035034019	-0,256	0.842,0.625,0.625,0.635,0.546,0.346	0.294,0.327,0.478,0.379,0.604,0.0	CENATAC	A5SS	Downregulated	1	NA	0,035034019	1,455510038	Lower
MSTRG.5542	1,19E-06	-0,101	0.972,1.0,0.984,0.965,0.841,0.985	0.787,0.812,0.941,0.851,0.89,0.859	CHD3	A5SS	Downregulated	1	NA	1,19E-06	5,92621871	Lower
MSTRG.7054	0,046533969	0,116	0.17,0.337,0.387,0.392,0.238,0.276	0.425,0.559,0.282,0.349,0.403,0.477	NA	A5SS	Upregulated	1	NA	0,046533969	1,332229902	Higher
MSTRG.5941	2,81E-05	-0,131	1.0,1.0,1.0,1.0,1.0,0.868	1.0,0.676,0.762,0.641,1.0,1.0	MLH1	A5SS	Downregulated	1	NA	2,81E-05	4,55093178	Lower
MSTRG.2784	0,000760433	0,202	1.0,1.0,0.874,0.27,0.833,0.725	0.913,1.0,1.0,1.0,1.0,1.0	NA	A5SS	Upregulated	1	NA	0,000760433	3,118938914	Higher
MSTRG.20462	0,01077687	0,25	1.0,0.298,0.2,1.0,1.0,1.0	1.0,1.0,1.0,1.0,1.0,1.0	ITFG2	A5SS	Upregulated	1	NA	0,01077687	1,967507351	Higher
MSTRG.6177	0,006154055	-0,125	0.206,0.183,0.152,0.36,0.015,0.123	0.104,0.0,0.023,0.053,0.013,0.099	APEH	A5SS	Downregulated	1	NA	0,006154055	2,210838628	Lower
MSTRG.22432	0,043247623	0,134	0.201,0.375,0.461,0.329,0.302,0.159	0.444,0.559,0.283,0.363,0.395,0.59	UBE2J2	A5SS	Upregulated	1	NA	0,043247623	1,364037759	Higher
MSTRG.1994	0,039465119	0,16	0.713,1.0,1.0,0.489,1.0,0.444	1.0,1.0,1.0,0.605,1.0,1.0	SMARCA2	A5SS	Upregulated	1	NA	0,039465119	1,403786588	Higher
MSTRG.28587	0,000178982	0,125	0.469,1.0,0.736,1.0,0.931,1.0	1.0,1.0,1.0,0.885,1.0,1.0	NA	A5SS	Upregulated	1	NA	0,000178982	3,74719033	Higher
MSTRG.1095	0,005951229	0,259	1.0,0.039,1.0,0.092,0.547,1.0	1.0,0.232,1.0,1.0,1.0,1.0	CATSPER2	A5SS	Upregulated	1	NA	0,005951229	2,225393362	Higher
MSTRG.5691	0,000230903	-0,257	0.679,0.653,0.68,0.786,0.62,0.745	0.268,0.453,0.663,0.438,0.547,0.252	NA	A5SS	Downregulated	1	NA	0,000230903	3,636570676	Lower
MSTRG.15612	0,003072099	0,263	1.0,1.0,1.0,0.101,1.0,0.041	1.0,0.717,1.0,1.0,1.0,1.0	NA	A5SS	Upregulated	1	NA	0,003072099	2,512564786	Higher
MSTRG.2158	4,01E-05	0,248	0.507,1.0,1.0,0.382,0.436,0.563	1.0,0.507,0.87,1.0,1.0,1.0	NA	A5SS	Upregulated	1	NA	4,01E-05	4,396844947	Higher
MSTRG.22478	0,003330798	-0,25	1.0,1.0,1.0,0.19,0.61,1.0	1.0,0.073,1.0,0.073,0.154,1.0	NA	A5SS	Downregulated	1	NA	0,003330798	2,477451708	Lower
MSTRG.20878	0,002017983	0,341	0.67,0.295,1.0,0.319,0.422,0.413	0.866,1.0,0.608,0.858,0.832,1.0	NA	A5SS	Upregulated	1	NA	0,002017983	2,695082493	Higher
MSTRG.13515	4,35E-06	-0,187	1.0,1.0,1.0,1.0,1.0,1.0	0.91,1.0,0.565,0.489,1.0,0.914	TMEM134	A5SS	Downregulated	1	NA	4,35E-06	5,361979395	Lower
MSTRG.24852	0,028803407	-0,12	0.545,0.0,0.0,0.0,0.067,0.259	0.0,0.065,0.085,0.0,0.0,0.0	NA	A5SS	Downregulated	1	NA	0,028803407	1,540556143	Lower
MSTRG.14806	0,0025913	0,26	0.354,0.318,1.0,0.659,0.696,0.819	0.943,0.907,0.557,1.0,1.0,1.0	NA	A5SS	Upregulated	1	NA	0,0025913	2,586482252	Higher
MSTRG.6914	0,020456672	0,125	0.057,0.22,0.029,0.097,0.145,0.284	0.247,0.205,0.177,0.279,0.326,0.349	NA	A5SS	Upregulated	1	NA	0,020456672	1,689165008	Higher
MSTRG.16581	0,01475326	0,119	0.073,0.0,0.149,0.079,0.0,0.045	0.334,0.043,0.0,0.167,0.447,0.066	NA	A5SS	Upregulated	1	NA	0,01475326	1,831112018	Higher
MSTRG.12594	0,000383746	-0,111	0.768,1.0,0.853,0.949,0.938,1.0	0.917,0.646,1.0,0.752,0.641,0.885	ABCB8	A5SS	Downregulated	1	NA	0,000383746	3,415956334	Lower
MSTRG.23820	4,03E-06	0,43	0.09,0.099,1.0,0.292,0.762,0.181	1.0,0.896,0.398,1.0,1.0,0.712	NA	A5SS	Upregulated	1	NA	4,03E-06	5,394553197	Higher
MSTRG.23820	0,044979051	0,239	0.084,0.047,1.0,0.624,0.762,1.0	1.0,0.896,0.052,1.0,1.0,1.0	NA	A5SS	Upregulated	1	NA	0,044979051	1,346989713	Higher
MSTRG.19612	0,023094793	0,24	0.853,0.441,0.591,0.266,1.0,0.521	1.0,1.0,0.772,0.858,0.482,1.0	NA	A5SS	Upregulated	1	NA	0,023094793	1,636485927	Higher
MSTRG.11729	0,03935299	0,16	0.0,0.097,0.25,0.0,0.156,0.0	0.353,0.212,0.0,0.587,0.071,0.239	NA	A5SS	Upregulated	1	NA	0,03935299	1,405022262	Higher
MSTRG.16098	0,037174327	0,185	0.539,1.0,0.845,1.0,0.522,0.385	1.0,1.0,1.0,1.0,0.701,0.701	NA	A5SS	Upregulated	1	NA	0,037174327	1,429756884	Higher
MSTRG.22402	0,001660223	-0,19	0.883,1.0,1.0,1.0,0.887,0.706	0.613,0.29,1.0,0.831,1.0,0.604	NA	A5SS	Downregulated	1	NA	0,001660223	2,77983369	Lower
MSTRG.23181	0,041765776	-0,319	1.0,1.0,1.0,1.0,1.0,1.0	0.0,0.364,0.72,1.0,1.0,1.0	NA	A5SS	Downregulated	1	NA	0,041765776	1,379179445	Lower
MSTRG.17328	2,33E-08	0,295	1.0,0.711,0.648,0.596,0.485,0.721	1.0,1.0,1.0,0.928,1.0,1.0	NA	A5SS	Upregulated	1	NA	2,33E-08	7,632221278	Higher
MSTRG.17328	2,27E-07	0,188	1.0,0.854,0.795,0.76,0.543,0.795	1.0,1.0,1.0,0.872,1.0,1.0	NA	A5SS	Upregulated	1	NA	2,27E-07	6,643678047	Higher
MSTRG.17328	0,000345849	-0,142	0.0,0.059,0.122,0.085,0.555,0.049	0.0,0.0,0.0,0.021,0.0,0.0	NA	A5SS	Downregulated	1	NA	0,000345849	3,461113255	Lower
MSTRG.13123	1,58E-05	0,138	0.0,0.0,0.0,0.0,0.0,0.0	0.216,0.0,0.157,0.0,0.0,0.453	NA	A5SS	Upregulated	1	NA	1,58E-05	4,801955462	Higher
MSTRG.7541	0,005083407	0,256	0.669,0.688,0.0,0.855,0.746,0.595	0.746,0.746,1.0,1.0,0.595,1.0	NA	A5SS	Upregulated	1	NA	0,005083407	2,293845077	Higher
MSTRG.12500	0,005578395	-0,193	1.0,1.0,1.0,1.0,1.0,1.0	1.0,1.0,1.0,0.778,0.541,0.522	NA	A5SS	Downregulated	1	NA	0,005578395	2,253490765	Lower
MSTRG.21994	0,006148345	-0,194	0.463,0.205,0.082,0.341,0.134,0.475	0.041,0.069,0.137,0.205,0.084,0.0	NA	A5SS	Downregulated	1	NA	0,006148345	2,211241785	Lower
MSTRG.16100	0,005308249	-0,12	0.05,0.374,0.271,0.074,0.364,0.0	0.029,0.0,0.276,0.0,0.107,0.0	NA	A5SS	Downregulated	1	NA	0,005308249	2,275048699	Lower
MSTRG.2916	0,001320501	0,124	0.852,0.525,0.639,0.718,1.0,1.0	1.0,1.0,0.883,0.861,0.737,1.0	NA	A5SS	Upregulated	1	NA	0,001320501	2,879261419	Higher
MSTRG.16175	0,003511021	-0,102	0.427,0.102,0.096,0.021,0.038,0.0	0.015,0.0,0.0,0.0,0.0,0.059	NA	A5SS	Downregulated	1	NA	0,003511021	2,454566612	Lower
MSTRG.29857	0,002939148	0,166	1.0,0.908,1.0,0.634,0.871,0.588	1.0,1.0,1.0,1.0,1.0,1.0	NA	A5SS	Upregulated	1	NA	0,002939148	2,531778471	Higher
MSTRG.15825	0,012503077	-0,102	0.346,0.181,0.319,0.183,0.181,0.193	0.161,0.152,0.212,0.101,0.1,0.068	NA	A5SS	Downregulated	1	NA	0,012503077	1,902983094	Lower
MSTRG.11002	0,001320501	0,155	0.547,0.832,0.531,0.95,0.949,0.978	0.9,0.969,0.91,0.971,1.0,0.964	NA	A5SS	Upregulated	1	NA	0,001320501	2,879261419	Higher
MSTRG.8417	0,017252096	-0,249	1.0,1.0,0.355,1.0,0.554,1.0	0.319,0.687,0.454,0.846,0.708,0.398	NA	A5SS	Downregulated	1	NA	0,017252096	1,763158133	Lower
MSTRG.8417	0,025013271	-0,334	0.179,0.277,0.462,0.315,0.352,1.0	0.307,0.0,0.149,0.0,0.019,0.109	NA	A5SS	Downregulated	1	NA	0,025013271	1,601829518	Lower
MSTRG.16492	1,21E-05	-0,297	0.819,0.327,0.66,0.21,0.135,0.0	0.0,0.0,0.0,0.368,0.0,0.0	E4F1	A5SS	Downregulated	1	NA	1,21E-05	4,917705299	Lower
MSTRG.21754	0,012503077	0,492	0.0,0.029,1.0,0.231,0.048,0.07	1.0,1.0,0.13,0.2,1.0,1.0	NA	A5SS	Upregulated	1	NA	0,012503077	1,902983094	Higher
MSTRG.21335	0,002161925	-0,117	0.103,0.0,0.0,0.595,0.0,0.269	0.155,0.0,0.0,0.109,0.0,0.0	NA	A5SS	Downregulated	1	NA	0,002161925	2,66515932	Lower
MSTRG.2216	1,29E-05	0,233	0.615,0.614,0.4,0.878,0.773,0.885	1.0,1.0,1.0,0.885,1.0,0.68	NIPSNAP3A	A5SS	Upregulated	1	NA	1,29E-05	4,888356419	Higher
MSTRG.12234	0,027555387	-0,396	0.71,0.676,1.0,0.82,1.0,0.375	0.0,0.363,0.441,0.37,0.414,0.616	NA	A5SS	Downregulated	1	NA	0,027555387	1,559793493	Lower
MSTRG.22897	4,89E-06	0,335	0.544,0.588,1.0,1.0,0.417,0.44	1.0,1.0,1.0,1.0,1.0,1.0	SRSF4	A5SS	Upregulated	1	NA	4,89E-06	5,31107081	Higher
MSTRG.21753	3,78E-06	-0,203	1.0,1.0,1.0,1.0,1.0,1.0	0.712,0.811,0.826,1.0,0.433,1.0	NA	A5SS	Downregulated	1	NA	3,78E-06	5,422353317	Lower
MSTRG.12191	6,62E-07	-0,261	1.0,1.0,1.0,1.0,1.0,1.0	0.63,0.46,1.0,1.0,0.536,0.81	NA	A5SS	Downregulated	1	NA	6,62E-07	6,179197492	Lower
MSTRG.27477	0,001755969	-0,164	0.307,0.0,0.709,0.0,0.0,0.317	0.0,0.0,0.0,0.351,0.0,0.0	DDX6	A5SS	Downregulated	1	NA	0,001755969	2,755483173	Lower
MSTRG.4390	0,006664951	-0,395	0.939,0.607,1.0,0.939,0.743,0.185	0.525,0.162,0.194,0.088,0.584,0.491	NA	A5SS	Downregulated	1	NA	0,006664951	2,176203014	Lower
MSTRG.2501	0,001637011	0,121	1.0,0.508,1.0,0.764,1.0,1.0	1.0,1.0,1.0,1.0,1.0,1.0	NA	A5SS	Upregulated	1	NA	0,001637011	2,785948442	Higher
MSTRG.16312	0,002482272	-0,185	1.0,1.0,0.77,0.814,0.973,1.0	0.514,0.773,0.829,0.708,0.773,0.848	NA	A5SS	Downregulated	1	NA	0,002482272	2,605150626	Lower
MSTRG.14569	0,000434937	0,172	0.373,0.757,1.0,0.654,1.0,1.0	1.0,1.0,0.817,1.0,1.0,1.0	NA	A5SS	Upregulated	1	NA	0,000434937	3,36157409	Higher
MSTRG.29863	5,26E-07	0,312	0.927,0.74,1.0,0.297,0.523,0.547	0.903,1.0,1.0,1.0,1.0,1.0	NA	A5SS	Upregulated	1	NA	5,26E-07	6,278635809	Higher
MSTRG.29032	0,023554129	-0,115	0.0,0.044,0.0,0.135,0.603,0.0	0.0,0.033,0.056,0.0,0.0,0.0	SEC16A	A5SS	Downregulated	1	NA	0,023554129	1,627932946	Lower
MSTRG.2617	0,03785349	-0,217	0.0,0.578,0.478,0.0,0.379,0.0	0.0,0.132,0.0,0.0,0.0,0.0	NA	A5SS	Downregulated	1	NA	0,03785349	1,421894071	Lower
MSTRG.11908	0,003589402	0,16	0.808,0.539,1.0,0.859,0.947,0.884	1.0,1.0,1.0,1.0,1.0,1.0	NA	A5SS	Upregulated	1	NA	0,003589402	2,444977919	Higher
MSTRG.12571	0,035428332	-0,145	0.813,0.639,0.697,0.702,0.616,0.782	0.467,0.683,0.487,0.514,0.604,0.625	KMT2C	A5SS	Downregulated	1	NA	0,035428332	1,4506493	Lower
MSTRG.30179	0,010323951	0,119	0.437,1.0,0.818,0.967,0.969,0.853	0.956,1.0,1.0,0.916,0.886,1.0	NA	A5SS	Upregulated	1	NA	0,010323951	1,98615405	Higher
MSTRG.27495	0,013758357	0,123	0.7,0.792,1.0,0.651,0.86,0.921	1.0,0.914,0.915,0.863,0.97,1.0	NA	A3SS	Upregulated	1	NA	0,013758357	1,861433418	Higher
MSTRG.29606	0,006639473	-0,226	1.0,1.0,1.0,0.493,1.0,1.0	1.0,1.0,1.0,0.128,1.0,0.01	STARD8	A3SS	Downregulated	1	NA	0,006639473	2,177866382	Lower
MSTRG.15754	0,000547435	0,132	1.0,0.949,0.804,0.9,0.593,0.556	0.851,1.0,0.744,1.0,1.0,1.0	NA	A3SS	Upregulated	1	NA	0,000547435	3,261667602	Higher
MSTRG.701	0,000828192	-0,308	1.0,0.938,1.0,0.603,1.0,1.0	0.919,0.202,0.924,1.0,0.648,0.0	LAMA4	A3SS	Downregulated	1	NA	0,000828192	3,081869116	Lower
MSTRG.21352	0,004987393	0,445	0.0,0.244,0.0,0.726,0.307,0.0	1.0,0.861,0.347,0.1,1.0,0.639	TMEM208	A3SS	Upregulated	1	NA	0,004987393	2,302126391	Higher
MSTRG.14388	0,038905371	-0,101	0.461,0.101,0.044,0.093,0.187,0.068	0.021,0.075,0.059,0.056,0.074,0.065	NA	A3SS	Downregulated	1	NA	0,038905371	1,409990438	Lower
MSTRG.16543	0,013722489	0,164	0.094,0.038,0.067,0.11,0.055,0.021	0.186,0.535,0.124,0.207,0.319,0.0	NA	A3SS	Upregulated	1	NA	0,013722489	1,862567104	Higher
MSTRG.7482	0,040969819	-0,189	1.0,0.733,1.0,0.673,1.0,1.0	0.314,1.0,1.0,0.262,0.696,1.0	ROBO1	A3SS	Downregulated	1	NA	0,040969819	1,38753596	Lower
MSTRG.12224	0,016183429	0,179	1.0,0.577,1.0,0.346,1.0,1.0	1.0,1.0,1.0,1.0,1.0,1.0	SGK2	A3SS	Upregulated	1	NA	0,016183429	1,790929444	Higher
MSTRG.26730	0,01639989	0,309	0.052,0.216,0.552,0.488,0.368,0.072	0.678,0.766,0.087,0.88,0.687,0.505	NA	A3SS	Upregulated	1	NA	0,01639989	1,785159065	Higher
MSTRG.21212	6,66E-06	0,103	0.925,0.773,1.0,0.949,0.866,0.84	1.0,1.0,1.0,1.0,0.973,1.0	NA	A3SS	Upregulated	1	NA	6,66E-06	5,176215112	Higher
MSTRG.5221	0,000641549	-0,158	0.302,0.54,0.35,0.285,0.182,0.191	0.067,0.138,0.257,0.195,0.072,0.173	NA	A3SS	Downregulated	1	NA	0,000641549	3,19276985	Lower
MSTRG.1012	0,000107545	0,121	0.897,0.876,0.75,0.95,0.779,0.768	0.829,1.0,0.964,0.951,1.0,1.0	NA	A3SS	Upregulated	1	NA	0,000107545	3,968408261	Higher
MSTRG.30117	4,33E-06	0,285	0.394,1.0,0.547,0.719,1.0,0.489	1.0,1.0,1.0,0.861,1.0,1.0	FMR1	A3SS	Upregulated	1	NA	4,33E-06	5,363457177	Higher
MSTRG.30117	0,049095808	0,146	0.131,0.196,0.268,0.25,0.033,0.087	0.322,0.32,0.441,0.224,0.363,0.173	FMR1	A3SS	Upregulated	1	NA	0,049095808	1,308955585	Higher
MSTRG.19652	0,003133098	0,173	0.0,0.0,0.0,0.0,0.0,0.0	0.703,0.0,0.029,0.112,0.057,0.136	NA	A3SS	Upregulated	1	NA	0,003133098	2,504026057	Higher
MSTRG.16179	0,022350802	-0,196	0.641,0.49,0.928,0.917,0.882,0.934	0.579,0.516,0.794,0.644,0.625,0.458	NA	A3SS	Downregulated	1	NA	0,022350802	1,650706896	Lower
MSTRG.14735	0,000261141	-0,167	0.343,0.364,0.442,0.384,0.32,0.495	0.301,0.257,0.109,0.291,0.178,0.211	NCLN	A3SS	Downregulated	1	NA	0,000261141	3,583124439	Lower
MSTRG.25094	0,005014908	-0,242	0.927,0.977,0.791,0.927,0.891,1.0	0.704,0.495,0.566,1.0,0.756,0.54	NA	A3SS	Downregulated	1	NA	0,005014908	2,299737046	Lower
MSTRG.21444	0,004987393	-0,123	0.968,0.935,1.0,0.959,0.965,0.919	0.595,0.791,0.784,0.906,1.0,0.933	ADCY7	A3SS	Downregulated	1	NA	0,004987393	2,302126391	Lower
MSTRG.17150	0,001084155	0,17	0.892,1.0,1.0,0.645,1.0,0.445	1.0,1.0,1.0,1.0,1.0,1.0	NA	A3SS	Upregulated	1	NA	0,001084155	2,964908637	Higher
MSTRG.10914	0,008842209	-0,229	1.0,1.0,1.0,1.0,1.0,1.0	0.412,0.216,1.0,1.0,1.0,1.0	ASB1	A3SS	Downregulated	1	NA	0,008842209	2,053439218	Lower
MSTRG.10977	1,84E-06	0,16	1.0,0.902,0.473,0.833,0.761,0.921	1.0,1.0,1.0,1.0,1.0,0.853	D2HGDH	A3SS	Upregulated	1	NA	1,84E-06	5,734099522	Higher
MSTRG.29034	0,023159566	-0,121	1.0,1.0,1.0,0.715,1.0,0.625	1.0,1.0,0.388,0.226,1.0,1.0	NA	A3SS	Downregulated	1	NA	0,023159566	1,635269589	Lower
MSTRG.8272	0,003611144	-0,101	0.095,0.0,0.0,0.109,0.495,0.078	0.0,0.134,0.038,0.0,0.0,0.0	NA	A3SS	Downregulated	1	NA	0,003611144	2,442355223	Lower
MSTRG.21047	6,74E-05	-0,175	1.0,1.0,1.0,1.0,0.805,0.868	0.746,0.724,0.537,0.878,1.0,0.739	NA	A3SS	Downregulated	1	NA	6,74E-05	4,171460691	Lower
MSTRG.12615	0,000997865	0,244	0.076,0.0,0.0,0.024,0.0,0.0	0.495,0.746,0.185,0.106,0.0,0.034	NA	A3SS	Upregulated	1	NA	0,000997865	3,00092818	Higher
MSTRG.17503	1,48E-05	0,382	0.209,0.2,0.25,1.0,0.262,1.0	0.214,1.0,1.0,1.0,1.0,1.0	NA	A3SS	Upregulated	1	NA	1,48E-05	4,830733697	Higher
MSTRG.19863	1,11E-07	-0,125	0.228,0.116,0.238,0.1,0.02,0.097	0.0,0.0,0.0,0.048,0.0,0.0	NA	A3SS	Downregulated	1	NA	1,11E-07	6,954519852	Lower
MSTRG.27613	0,026339097	-0,138	1.0,1.0,1.0,1.0,0.902,1.0	0.848,1.0,1.0,0.686,0.543,1.0	FOXRED1	A3SS	Downregulated	1	NA	0,026339097	1,579399115	Lower
MSTRG.22028	0,029711589	0,266	1.0,1.0,0.48,0.395,0.468,0.344	1.0,1.0,1.0,1.0,0.283,1.0	ALDH16A1	A3SS	Upregulated	1	NA	0,029711589	1,527074117	Higher
MSTRG.8132	0,000378333	0,145	0.659,0.951,1.0,0.57,0.772,0.889	0.966,1.0,0.885,1.0,0.859,1.0	NA	A3SS	Upregulated	1	NA	0,000378333	3,422125702	Higher
MSTRG.8090	0,008013211	-0,107	1.0,0.943,1.0,0.927,1.0,0.747	0.787,0.922,0.742,1.0,0.805,0.717	NA	A3SS	Downregulated	1	NA	0,008013211	2,096193425	Lower
MSTRG.28749	0,000111048	-0,118	1.0,1.0,1.0,0.914,0.679,1.0	0.787,1.0,0.966,0.523,1.0,0.61	PLD4	A3SS	Downregulated	1	NA	0,000111048	3,954490893	Lower
MSTRG.18696	0,000905631	0,257	0.407,0.624,0.818,0.557,0.861,0.66	0.706,0.926,0.84,1.0,1.0,1.0	NA	A3SS	Upregulated	1	NA	0,000905631	3,043048587	Higher
MSTRG.18679	8,80E-07	-0,117	0.207,0.232,0.174,0.185,0.251,0.05	0.011,0.115,0.09,0.126,0.02,0.033	NA	A3SS	Downregulated	1	NA	8,80E-07	6,055432668	Lower
MSTRG.3317	0,000569881	-0,31	1.0,0.549,1.0,1.0,1.0,1.0	0.354,1.0,0.267,0.63,0.438,1.0	NA	A3SS	Downregulated	1	NA	0,000569881	3,244215714	Lower
MSTRG.6163	0,001210122	-0,126	0.956,0.846,0.942,0.972,0.971,0.953	0.877,0.591,0.95,0.722,0.987,0.76	NA	A3SS	Downregulated	1	NA	0,001210122	2,917170854	Lower
MSTRG.24595	0,007611339	-0,101	0.13,0.171,0.0,0.03,0.079,0.327	0.0,0.0,0.017,0.073,0.0,0.04	NA	A3SS	Downregulated	1	NA	0,007611339	2,118538949	Lower
MSTRG.6625	0,047589691	0,134	1.0,0.717,0.524,1.0,0.435,0.687	1.0,1.0,0.841,0.326,1.0,1.0	NA	A3SS	Upregulated	1	NA	0,047589691	1,322487119	Higher
MSTRG.21619	1,56E-06	0,236	0.843,0.672,0.429,0.944,0.852,0.636	1.0,0.846,1.0,1.0,0.944,1.0	NA	A3SS	Upregulated	1	NA	1,56E-06	5,808206507	Higher
MSTRG.14756	0,00198794	0,101	1.0,0.403,0.695,1.0,0.506,1.0	1.0,1.0,0.818,1.0,0.61,0.783	NA	A3SS	Upregulated	1	NA	0,00198794	2,701596791	Higher
MSTRG.23368	0,000545982	0,318	0.701,1.0,0.0,0.936,1.0,0.29	1.0,1.0,0.864,1.0,1.0,0.971	NA	A3SS	Upregulated	1	NA	0,000545982	3,262821649	Higher
MSTRG.12484	0,034054374	0,157	0.695,0.484,0.753,0.456,0.751,0.618	0.722,0.788,0.823,0.797,0.806,0.763	TCFL5	A3SS	Upregulated	1	NA	0,034054374	1,467827093	Higher
MSTRG.17721	0,00404146	0,125	1.0,1.0,0.705,0.388,0.449,1.0	1.0,1.0,1.0,0.553,0.741,1.0	CYHR1	A3SS	Upregulated	1	NA	0,00404146	2,393461762	Higher
MSTRG.28768	0,014490011	0,116	0.585,0.675,0.689,0.538,0.601,0.789	0.828,0.807,0.672,0.598,0.841,0.827	NA	A3SS	Upregulated	1	NA	0,014490011	1,838931292	Higher
MSTRG.13560	0,012135824	-0,327	0.951,0.786,1.0,0.915,1.0,0.769	0.246,0.893,0.439,0.55,1.0,0.329	NA	A3SS	Downregulated	1	NA	0,012135824	1,915930746	Lower
MSTRG.14725	0,000389037	-0,275	1.0,0.215,1.0,1.0,1.0,1.0	0.049,0.369,1.0,0.149,1.0,1.0	MFSD12	A3SS	Downregulated	1	NA	0,000389037	3,410008894	Lower
MSTRG.14725	0,000768117	-0,14	1.0,1.0,0.802,1.0,1.0,0.771	0.73,1.0,0.574,0.924,0.876,0.628	MFSD12	A3SS	Downregulated	1	NA	0,000768117	3,114572768	Lower
MSTRG.5341	0,005969277	0,147	0.771,0.847,1.0,0.61,1.0,0.723	1.0,1.0,0.83,1.0,1.0,1.0	NA	A3SS	Upregulated	1	NA	0,005969277	2,224078258	Higher
MSTRG.24302	0,000201638	-0,12	0.0,0.103,0.213,0.119,0.296,0.119	0.0,0.0,0.127,0.0,0.0,0.0	NA	A3SS	Downregulated	1	NA	0,000201638	3,695427505	Lower
MSTRG.22513	0,006760833	-0,134	0.917,0.869,1.0,0.855,1.0,0.905	0.688,0.815,0.815,0.786,1.0,0.638	NA	A3SS	Downregulated	1	NA	0,006760833	2,169999788	Lower
MSTRG.4664	1,48E-05	0,22	0.394,1.0,0.494,0.731,1.0,0.845	1.0,0.781,1.0,1.0,1.0,1.0	NA	A3SS	Upregulated	1	NA	1,48E-05	4,829011798	Higher
MSTRG.6008	0,000997865	0,201	0.796,0.645,0.82,1.0,0.89,0.464	1.0,1.0,1.0,1.0,1.0,0.82	NKTR	A3SS	Upregulated	1	NA	0,000997865	3,00092818	Higher
MSTRG.24423	0,032658573	0,214	0.475,1.0,0.747,0.668,0.365,1.0	0.789,1.0,1.0,1.0,0.749,1.0	NA	A3SS	Upregulated	1	NA	0,032658573	1,486002796	Higher
MSTRG.26575	0,031658072	-0,13	0.967,0.869,0.518,0.719,0.827,0.94	0.645,0.477,0.828,0.742,0.649,0.719	CAMK2D	A3SS	Downregulated	1	NA	0,031658072	1,499515535	Lower
MSTRG.19625	1,48E-05	0,268	0.772,0.794,0.743,0.293,0.68,0.78	1.0,1.0,0.902,0.885,0.885,1.0	ANKRD54	A3SS	Upregulated	1	NA	1,48E-05	4,829011798	Higher
MSTRG.4422	1,23E-05	0,113	0.876,0.893,0.741,0.744,0.947,0.869	1.0,0.946,0.982,0.821,1.0,1.0	NA	A3SS	Upregulated	1	NA	1,23E-05	4,911747805	Higher
MSTRG.29239	0,047415957	0,412	0.295,0.35,0.0,0.259,0.208,0.0	0.759,0.677,0.583,0.0,1.0,0.562	BCLAF3	A3SS	Upregulated	1	NA	0,047415957	1,324075478	Higher
MSTRG.6130	0,036546597	0,121	1.0,1.0,0.747,1.0,1.0,0.525	1.0,1.0,1.0,1.0,1.0,1.0	NA	A3SS	Upregulated	1	NA	0,036546597	1,437153054	Higher
MSTRG.24261	6,78E-06	-0,202	1.0,0.865,0.926,1.0,0.881,1.0	0.899,0.603,0.806,0.758,0.466,0.929	NA	A3SS	Downregulated	1	NA	6,78E-06	5,168741415	Lower
MSTRG.10736	0,038676356	0,139	0.913,0.584,0.889,0.664,0.889,0.844	0.806,1.0,1.0,0.812,1.0,1.0	ANKZF1	A3SS	Upregulated	1	NA	0,038676356	1,412554456	Higher
MSTRG.5235	0,010538081	0,175	0.706,0.226,0.937,1.0,1.0,0.806	1.0,0.875,1.0,0.85,1.0,1.0	NA	A3SS	Upregulated	1	NA	0,010538081	1,977238482	Higher
MSTRG.5235	0,013221202	0,146	0.693,0.324,0.937,1.0,1.0,0.842	1.0,0.868,1.0,0.804,1.0,1.0	NA	A3SS	Upregulated	1	NA	0,013221202	1,878729068	Higher
MSTRG.18786	8,19E-05	0,3	0.394,0.562,0.315,0.754,0.52,0.497	0.77,0.898,0.715,0.715,0.89,0.857	POGZ	A3SS	Upregulated	1	NA	8,19E-05	4,086965161	Higher
MSTRG.24755	0,022838875	0,178	1.0,1.0,0.041,0.913,1.0,0.959	1.0,1.0,0.978,1.0,1.0,1.0	NA	A3SS	Upregulated	1	NA	0,022838875	1,641325297	Higher
MSTRG.28573	0,046570041	-0,154	1.0,0.338,1.0,1.0,0.472,1.0	0.229,0.223,0.434,1.0,1.0,1.0	NA	A3SS	Downregulated	1	NA	0,046570041	1,33189338	Lower
MSTRG.25732	6,01E-10	0,243	1.0,0.604,0.72,0.572,0.727,0.918	1.0,1.0,1.0,1.0,1.0,1.0	NA	A3SS	Upregulated	1	NA	6,01E-10	9,221185281	Higher
MSTRG.20128	1,05E-05	0,365	0.484,1.0,0.0,0.343,0.868,1.0	0.883,1.0,1.0,1.0,1.0,1.0	NA	A3SS	Upregulated	1	NA	1,05E-05	4,978043098	Higher
MSTRG.2515	0,034054374	0,108	0.716,0.71,0.962,0.819,0.664,0.939	0.859,1.0,0.793,1.0,0.806,1.0	NA	A3SS	Upregulated	1	NA	0,034054374	1,467827093	Higher
MSTRG.18831	0,000521237	-0,118	0.943,1.0,1.0,1.0,0.875,0.957	0.94,0.771,0.924,0.739,0.977,0.716	NA	A3SS	Downregulated	1	NA	0,000521237	3,282964979	Lower
MSTRG.10737	0,000808202	0,126	0.865,0.899,0.656,0.834,0.874,0.647	0.905,0.929,0.895,0.96,0.896,0.945	STK16	A3SS	Upregulated	1	NA	0,000808202	3,092479835	Higher
MSTRG.13225	0,019569025	-0,181	0.555,0.592,0.367,0.278,0.533,0.257	0.18,0.329,0.348,0.107,0.34,0.192	NA	A3SS	Downregulated	1	NA	0,019569025	1,708430807	Lower
MSTRG.20092	0,000937266	-0,129	0.906,0.972,0.912,0.911,1.0,1.0	0.983,0.82,0.666,0.696,0.765,1.0	NA	A3SS	Downregulated	1	NA	0,000937266	3,028137266	Lower
MSTRG.12028	0,045853722	0,115	1.0,1.0,0.431,0.876,1.0,1.0	1.0,1.0,1.0,1.0,1.0,1.0	NA	A3SS	Upregulated	1	NA	0,045853722	1,338625409	Higher
MSTRG.3110	0,034054374	0,196	0.578,0.756,0.686,0.605,1.0,0.501	0.885,0.861,0.831,0.808,0.92,1.0	APTX	A3SS	Upregulated	1	NA	0,034054374	1,467827093	Higher
MSTRG.4452	0,027097652	0,232	0.898,0.833,0.351,0.762,0.76,0.487	1.0,0.737,1.0,1.0,0.871,0.874	NA	A3SS	Upregulated	1	NA	0,027097652	1,567068339	Higher
MSTRG.110	0,000612038	0,114	0.626,0.906,1.0,0.886,0.849,0.789	1.0,1.0,0.881,0.858,1.0,1.0	NA	A3SS	Upregulated	1	NA	0,000612038	3,213221802	Higher
MSTRG.13895	0,000129328	-0,413	1.0,1.0,1.0,0.0,1.0,1.0	0.0,0.667,0.0,0.222,0.632,1.0	PHF21A	A3SS	Downregulated	1	NA	0,000129328	3,888306915	Lower
MSTRG.19555	2,41E-06	-0,356	1.0,0.848,1.0,0.805,0.925,0.937	0.553,0.746,0.801,0.382,0.604,0.292	NA	A3SS	Downregulated	1	NA	2,41E-06	5,617718286	Lower
MSTRG.25779	0,020730308	0,309	0.371,0.178,0.166,0.0,0.249,0.094	0.216,0.389,0.332,0.768,0.355,0.853	NA	A3SS	Upregulated	1	NA	0,020730308	1,68339425	Higher
MSTRG.24129	0,001256645	0,228	1.0,0.47,1.0,0.249,0.899,0.888	0.876,1.0,1.0,1.0,1.0,1.0	E2F3	A3SS	Upregulated	1	NA	0,001256645	2,900787278	Higher
MSTRG.8533	0,0448098	0,188	0.199,0.362,0.562,0.495,0.329,0.449	0.706,0.6,0.524,0.54,0.764,0.391	EIF4ENIF1	A3SS	Upregulated	1	NA	0,0448098	1,348626992	Higher
MSTRG.28739	0,000855305	0,112	0.968,0.845,0.691,0.795,0.914,0.874	0.985,1.0,0.913,0.886,1.0,0.977	NA	A3SS	Upregulated	1	NA	0,000855305	3,067878796	Higher
MSTRG.10794	0,000282723	0,179	0.548,1.0,1.0,0.735,0.424,0.398	1.0,0.457,1.0,1.0,0.723,1.0	NA	A3SS	Upregulated	1	NA	0,000282723	3,548639555	Higher
MSTRG.9273	0,049095808	0,142	0.843,0.913,0.473,0.752,0.818,0.827	1.0,0.734,1.0,0.745,1.0,1.0	NA	A3SS	Upregulated	1	NA	0,049095808	1,308955585	Higher
MSTRG.10708	0,018280663	-0,177	0.743,0.933,0.746,0.935,0.818,0.855	0.724,0.736,0.54,0.465,0.813,0.688	NA	A3SS	Downregulated	1	NA	0,018280663	1,738008053	Lower
MSTRG.15569	0,007611339	-0,127	0.862,0.937,1.0,1.0,1.0,1.0	1.0,0.833,0.609,0.593,1.0,1.0	NA	A3SS	Downregulated	1	NA	0,007611339	2,118538949	Lower
MSTRG.23020	0,000515603	0,238	0.481,1.0,0.882,0.865,0.343,1.0	1.0,1.0,1.0,1.0,1.0,1.0	NA	A3SS	Upregulated	1	NA	0,000515603	3,287684666	Higher
MSTRG.27530	0,019883359	0,129	0.705,0.817,1.0,0.444,1.0,1.0	0.737,1.0,1.0,1.0,1.0,1.0	TECTA	A3SS	Upregulated	1	NA	0,019883359	1,701510238	Higher
MSTRG.24314	0,014948153	0,33	0.073,0.0,0.219,0.0,0.662,0.0	0.495,0.0,0.746,1.0,0.495,0.197	NA	A3SS	Upregulated	1	NA	0,014948153	1,825412452	Higher
MSTRG.2107	0,049095808	-0,181	1.0,0.971,0.657,0.755,1.0,1.0	0.667,1.0,1.0,0.56,0.865,0.203	NA	A3SS	Downregulated	1	NA	0,049095808	1,308955585	Lower
MSTRG.28377	0,032308692	0,337	0.659,0.575,1.0,0.914,0.42,0.0	0.889,0.871,1.0,0.828,1.0,1.0	NA	A3SS	Upregulated	1	NA	0,032308692	1,490680623	Higher
MSTRG.25381	0,001207062	0,142	1.0,0.454,0.53,0.511,1.0,1.0	1.0,1.0,1.0,0.601,0.747,1.0	NA	A3SS	Upregulated	1	NA	0,001207062	2,918270539	Higher
MSTRG.13756	0,011864063	0,309	0.407,0.263,0.093,0.449,0.187,0.54	0.495,0.943,0.524,0.459,0.71,0.662	NA	A3SS	Upregulated	1	NA	0,011864063	1,925766546	Higher
MSTRG.14215	0,00574598	0,142	0.901,0.892,0.887,0.924,0.859,0.635	0.95,1.0,1.0,1.0,1.0,1.0	NA	A3SS	Upregulated	1	NA	0,00574598	2,240635928	Higher
MSTRG.21242	0,03310289	0,127	0.289,0.492,0.246,0.451,0.196,0.241	0.434,0.394,0.424,0.37,0.517,0.536	NA	A3SS	Upregulated	1	NA	0,03310289	1,480134087	Higher
MSTRG.5260	0,00868874	-0,175	1.0,1.0,1.0,1.0,0.795,1.0	1.0,1.0,0.873,1.0,0.647,0.222	NEK8	A3SS	Downregulated	1	NA	0,00868874	2,061043208	Lower
MSTRG.22446	0,016066953	-0,106	0.362,0.427,0.347,0.457,0.473,0.437	0.316,0.286,0.288,0.334,0.192,0.448	NA	A3SS	Downregulated	1	NA	0,016066953	1,794066464	Lower
MSTRG.28734	0,014948153	-0,119	0.359,0.209,0.107,0.081,0.25,0.081	0.0,0.081,0.134,0.042,0.117,0.0	NA	A3SS	Downregulated	1	NA	0,014948153	1,825412452	Lower
MSTRG.14830	0,030488367	-0,139	0.103,1.0,0.478,0.422,0.286,0.407	1.0,0.0,0.164,0.0,0.696,0.0	NA	A3SS	Downregulated	1	NA	0,030488367	1,515865832	Lower
MSTRG.18854	0,018981045	-0,11	0.814,0.785,0.921,1.0,0.936,0.944	0.647,0.88,0.861,0.866,1.0,0.485	FCGR1A	A3SS	Downregulated	1	NA	0,018981045	1,721679889	Lower
MSTRG.2723	0,041392118	-0,122	0.538,0.438,0.569,0.398,0.321,0.442	0.359,0.313,0.425,0.236,0.353,0.286	NA	A3SS	Downregulated	1	NA	0,041392118	1,38308235	Lower
MSTRG.15959	0,000674228	-0,279	1.0,0.833,1.0,1.0,1.0,0.534	0.534,0.401,0.135,0.748,1.0,0.873	NA	A3SS	Downregulated	1	NA	0,000674228	3,171193078	Lower
MSTRG.20792	0,006269665	-0,136	0.139,0.094,0.0,0.187,0.504,0.25	0.017,0.172,0.0,0.0,0.0,0.167	NA	A3SS	Downregulated	1	NA	0,006269665	2,202755678	Lower
MSTRG.16893	0,001090273	-0,114	0.915,0.979,0.953,0.941,1.0,0.862	0.928,0.862,0.699,0.712,0.928,0.837	KRCC1	A3SS	Downregulated	1	NA	0,001090273	2,962464799	Lower
MSTRG.15482	0,004230799	-0,14	0.236,0.179,0.353,0.064,0.483,0.054	0.028,0.147,0.174,0.177,0.0,0.0	NA	A3SS	Downregulated	1	NA	0,004230799	2,373577569	Lower
MSTRG.13246	0,015230031	-0,128	0.429,0.32,0.137,0.104,0.316,0.0	0.0,0.064,0.059,0.131,0.0,0.286	NA	A3SS	Downregulated	1	NA	0,015230031	1,81729922	Lower
MSTRG.12698	0,049095808	0,137	0.797,0.53,0.662,0.823,0.841,0.767	0.759,0.942,0.967,0.878,0.825,0.869	NA	A3SS	Upregulated	1	NA	0,049095808	1,308955585	Higher
MSTRG.13493	0,033430468	0,163	0.726,1.0,1.0,0.897,0.692,0.706	1.0,1.0,1.0,1.0,1.0,1.0	NA	A3SS	Upregulated	1	NA	0,033430468	1,47585754	Higher
MSTRG.25461	0,000620065	0,166	0.722,0.664,0.586,0.781,0.555,0.611	0.727,0.786,0.8,0.845,0.938,0.817	EIF2B2	A3SS	Upregulated	1	NA	0,000620065	3,207562974	Higher
MSTRG.22165	0,014425139	-0,274	1.0,1.0,1.0,0.757,1.0,0.0	0.115,1.0,1.0,1.0,0.0,0.0	NA	A3SS	Downregulated	1	NA	0,014425139	1,840879989	Lower
MSTRG.22165	0,041986472	-0,216	1.0,1.0,1.0,0.887,1.0,0.589	0.0,1.0,1.0,1.0,0.417,0.763	NA	A3SS	Downregulated	1	NA	0,041986472	1,376890614	Lower
MSTRG.7834	0,000569881	-0,157	1.0,1.0,1.0,0.841,0.953,0.731	0.74,0.87,0.786,0.436,0.749,1.0	NA	A3SS	Downregulated	1	NA	0,000569881	3,244215714	Lower
MSTRG.7834	0,001627718	-0,233	1.0,1.0,1.0,0.675,0.916,0.63	0.579,0.734,0.73,0.27,0.509,1.0	NA	A3SS	Downregulated	1	NA	0,001627718	2,788420802	Lower
MSTRG.28195	0,000681342	-0,146	0.0,0.131,0.388,0.137,0.312,0.096	0.131,0.0,0.06,0.0,0.0,0.0	NA	A3SS	Downregulated	1	NA	0,000681342	3,166635148	Lower
MSTRG.14328	0,030001335	0,167	0.473,0.234,0.458,0.356,0.378,0.506	0.59,0.586,0.637,0.495,0.658,0.44	NA	A3SS	Upregulated	1	NA	0,030001335	1,522859422	Higher
MSTRG.22957	4,20E-06	-0,277	0.836,1.0,1.0,1.0,1.0,1.0	0.348,1.0,0.907,0.71,0.465,0.746	S100PBP	A3SS	Downregulated	1	NA	4,20E-06	5,376325936	Lower
MSTRG.17121	0,013182908	-0,295	0.398,0.443,0.838,0.514,0.522,0.761	0.137,0.427,0.359,0.284,0.237,0.265	NA	A3SS	Downregulated	1	NA	0,013182908	1,879988774	Lower
MSTRG.12400	0,004987393	0,168	0.61,0.662,0.584,0.53,0.462,0.665	0.843,0.787,0.86,0.683,0.595,0.755	NA	A3SS	Upregulated	1	NA	0,004987393	2,302126391	Higher
MSTRG.5179	0,030001335	0,115	1.0,0.85,1.0,0.693,0.762,0.762	1.0,1.0,0.858,1.0,0.9,1.0	LIG3	A3SS	Upregulated	1	NA	0,030001335	1,522859422	Higher
MSTRG.8843	0,049207196	-0,187	0.908,0.527,0.937,0.95,1.0,0.761	1.0,0.367,0.571,0.641,0.575,0.809	NA	A3SS	Downregulated	1	NA	0,049207196	1,307971384	Lower
MSTRG.9227	0,000780109	-0,21	0.743,1.0,0.789,1.0,1.0,1.0	1.0,0.761,0.405,0.827,0.732,0.548	MMS19	A3SS	Downregulated	1	NA	0,000780109	3,107844768	Lower
MSTRG.23818	0,000184131	0,186	1.0,0.785,0.96,0.842,0.647,0.647	1.0,1.0,1.0,1.0,1.0,1.0	NA	A3SS	Upregulated	1	NA	0,000184131	3,734874185	Higher
MSTRG.12713	0,00348952	-0,327	0.18,0.436,1.0,1.0,1.0,1.0	0.0,0.382,1.0,0.236,0.037,1.0	NA	A3SS	Downregulated	1	NA	0,00348952	2,45723427	Lower
MSTRG.4854	0,015648402	-0,219	0.475,0.298,0.776,0.502,0.51,0.526	0.217,0.504,0.217,0.225,0.359,0.252	THRA	A3SS	Downregulated	1	NA	0,015648402	1,805530011	Lower
MSTRG.14539	3,26E-05	-0,112	1.0,1.0,1.0,1.0,1.0,1.0	0.984,1.0,1.0,0.653,0.689,1.0	NA	A3SS	Downregulated	1	NA	3,26E-05	4,486347146	Lower
MSTRG.25449	0,002894491	-0,267	1.0,0.375,1.0,1.0,1.0,0.706	0.394,0.572,0.8,0.167,1.0,0.546	AREL1	A3SS	Downregulated	1	NA	0,002894491	2,538427845	Lower
MSTRG.3730	0,002954537	-0,337	0.76,0.777,0.487,0.834,0.734,0.479	0.195,0.245,0.336,0.224,0.745,0.302	SUPT20H	A3SS	Downregulated	1	NA	0,002954537	2,529510587	Lower
MSTRG.3730	1,25E-05	0,174	0.504,0.888,0.775,0.906,0.881,1.0	1.0,1.0,1.0,1.0,1.0,1.0	SUPT20H	A3SS	Upregulated	1	NA	1,25E-05	4,904594278	Higher
MSTRG.20207	0,049207196	0,195	0.608,0.459,0.38,0.421,0.41,0.636	0.778,0.7,0.583,0.681,0.683,0.66	NA	A3SS	Upregulated	1	NA	0,049207196	1,307971384	Higher
MSTRG.14177	4,20E-05	0,371	0.614,1.0,1.0,0.117,0.389,0.0	1.0,1.0,1.0,0.347,1.0,1.0	NA	A3SS	Upregulated	1	NA	4,20E-05	4,376641253	Higher
MSTRG.14177	0,000129328	0,132	0.854,1.0,1.0,0.745,0.737,0.783	1.0,1.0,1.0,0.911,1.0,1.0	NA	A3SS	Upregulated	1	NA	0,000129328	3,888306915	Higher
MSTRG.21371	2,93E-05	0,116	0.869,0.775,1.0,0.863,0.862,0.787	1.0,1.0,0.933,1.0,1.0,0.919	RIPOR1	A3SS	Upregulated	1	NA	2,93E-05	4,533763373	Higher
MSTRG.17794	4,95E-10	-0,453	1.0,1.0,1.0,1.0,1.0,1.0	0.377,0.598,1.0,1.0,0.293,0.015	NA	A3SS	Downregulated	1	NA	4,95E-10	9,305446053	Lower
MSTRG.21908	0,045853722	-0,177	0.9,0.819,1.0,0.459,0.817,0.875	0.47,0.581,0.735,0.749,0.682,0.589	NA	A3SS	Downregulated	1	NA	0,045853722	1,338625409	Lower
MSTRG.2081	0,000410015	0,326	1.0,0.873,0.88,0.109,0.123,0.898	0.887,1.0,0.951,1.0,1.0,1.0	TLE1	A3SS	Upregulated	1	NA	0,000410015	3,387200543	Higher
MSTRG.28530	0,003611144	0,261	0.638,0.395,1.0,1.0,0.329,1.0	1.0,1.0,1.0,1.0,0.927,1.0	NA	A3SS	Upregulated	1	NA	0,003611144	2,442355223	Higher
MSTRG.23419	0,030655568	0,134	0.482,0.65,0.602,0.713,0.592,0.76	0.824,0.747,0.665,0.674,0.782,0.91	MSH4	A3SS	Upregulated	1	NA	0,030655568	1,513490631	Higher
MSTRG.5653	0,048896298	-0,168	0.638,0.786,0.873,0.842,0.836,1.0	0.633,0.72,0.83,0.521,0.397,0.867	NA	A3SS	Downregulated	1	NA	0,048896298	1,310724019	Lower
MSTRG.23769	4,37E-08	0,41	0.735,0.148,0.839,1.0,0.696,0.122	1.0,1.0,1.0,1.0,1.0,1.0	NA	A3SS	Upregulated	1	NA	4,37E-08	7,359613053	Higher
MSTRG.23651	1,84E-06	-0,336	1.0,1.0,0.84,1.0,1.0,1.0	0.86,0.226,0.611,0.814,0.636,0.677	NA	A3SS	Downregulated	1	NA	1,84E-06	5,734099522	Lower
MSTRG.23651	2,39E-08	0,135	0.0,0.021,0.064,0.0,0.0,0.0	0.251,0.189,0.227,0.045,0.068,0.115	NA	A3SS	Upregulated	1	NA	2,39E-08	7,620727388	Higher
MSTRG.28032	0,021034562	0,147	0.778,0.56,0.709,0.715,0.815,0.824	0.67,0.753,0.946,0.912,1.0,1.0	DNAJC2	A3SS	Upregulated	1	NA	0,021034562	1,677066532	Higher
MSTRG.8417	0,045976062	-0,392	0.304,1.0,1.0,0.226,0.567,0.919	0.0,0.466,0.396,0.338,0.466,0.0	NA	A3SS	Downregulated	1	NA	0,045976062	1,337468229	Lower
MSTRG.17731	0,000618037	0,202	0.448,0.655,0.709,0.83,1.0,1.0	1.0,1.0,0.89,0.965,1.0,1.0	NA	A3SS	Upregulated	1	NA	0,000618037	3,208985727	Higher
MSTRG.29813	0,004530942	-0,182	0.658,0.373,0.581,0.548,0.501,0.44	0.349,0.437,0.304,0.359,0.355,0.207	NA	A3SS	Downregulated	1	NA	0,004530942	2,343811461	Lower
MSTRG.4057	0,00868874	0,2	0.49,0.975,0.742,0.601,0.757,0.494	0.849,0.87,0.951,0.745,0.869,0.977	NA	A3SS	Upregulated	1	NA	0,00868874	2,061043208	Higher
MSTRG.26158	0,016183429	0,191	0.374,0.523,0.523,0.199,1.0,1.0	0.402,0.364,1.0,1.0,1.0,1.0	NA	A3SS	Upregulated	1	NA	0,016183429	1,790929444	Higher
MSTRG.14546	0,008387802	0,26	0.481,0.394,1.0,0.565,1.0,1.0	1.0,1.0,1.0,1.0,1.0,1.0	NA	A3SS	Upregulated	1	NA	0,008387802	2,076351839	Higher
MSTRG.6833	0,049095808	0,178	0.561,1.0,1.0,0.372,1.0,1.0	1.0,1.0,1.0,1.0,1.0,1.0	NA	A3SS	Upregulated	1	NA	0,049095808	1,308955585	Higher
MSTRG.14649	0,002486761	-0,124	0.43,0.172,0.141,0.182,0.199,0.064	0.091,0.049,0.152,0.049,0.075,0.027	NA	A3SS	Downregulated	1	NA	0,002486761	2,604365987	Lower
MSTRG.14646	0,005997787	0,327	0.067,1.0,1.0,0.2,0.067,1.0	1.0,1.0,0.299,1.0,1.0,1.0	CAPS	A3SS	Upregulated	1	NA	0,005997787	2,22200898	Higher
MSTRG.374	0,027557069	0,137	0.587,0.894,0.873,0.874,0.873,0.573	0.849,0.876,1.0,0.888,0.95,0.931	PTPRK	A3SS	Upregulated	1	NA	0,027557069	1,559766974	Higher
MSTRG.26958	0,000473135	0,308	1.0,1.0,0.755,0.263,0.131,1.0	1.0,1.0,1.0,1.0,1.0,1.0	NA	A3SS	Upregulated	1	NA	0,000473135	3,325015219	Higher
MSTRG.2535	1,23E-05	0,104	1.0,0.895,0.771,0.746,0.932,1.0	1.0,1.0,1.0,1.0,1.0,0.971	GLE1	A3SS	Upregulated	1	NA	1,23E-05	4,911747805	Higher
MSTRG.26317	0,000901446	0,517	0.019,0.03,0.03,0.058,0.089,1.0	0.122,1.0,0.208,1.0,1.0,1.0	SEPTIN11	A3SS	Upregulated	1	NA	0,000901446	3,045060216	Higher
MSTRG.26317	1,78E-06	0,109	0.006,0.005,0.02,0.018,0.025,0.056	0.094,0.288,0.016,0.025,0.07,0.288	SEPTIN11	A3SS	Upregulated	1	NA	1,78E-06	5,749148024	Higher
MSTRG.12520	0,000874692	-0,112	1.0,0.841,1.0,0.677,1.0,1.0	0.598,0.768,1.0,0.721,1.0,0.759	NA	A3SS	Downregulated	1	NA	0,000874692	3,058145064	Lower
MSTRG.1029	0,011592056	0,284	0.268,0.245,0.594,0.138,0.385,0.318	0.88,0.687,0.268,0.83,0.543,0.442	NA	A3SS	Upregulated	1	NA	0,011592056	1,935839515	Higher
MSTRG.4303	6,35E-06	-0,189	1.0,1.0,1.0,1.0,1.0,0.964	0.662,1.0,1.0,1.0,0.583,0.583	NA	A3SS	Downregulated	1	NA	6,35E-06	5,197545147	Lower
MSTRG.4656	0,018810572	-0,301	0.83,0.595,0.587,0.269,0.723,0.638	0.303,0.239,0.281,0.115,0.259,0.638	NA	A3SS	Downregulated	1	NA	0,018810572	1,725598006	Lower
MSTRG.14457	0,013858762	-0,127	0.509,0.268,0.26,0.356,0.332,0.182	0.055,0.133,0.463,0.198,0.0,0.295	NA	A3SS	Downregulated	1	NA	0,013858762	1,858275579	Lower
MSTRG.22894	0,000132152	0,127	0.0,0.0,0.0,0.093,0.0,0.0	0.33,0.052,0.052,0.0,0.248,0.171	NA	A3SS	Upregulated	1	NA	0,000132152	3,878926247	Higher
MSTRG.12330	0,001356417	0,318	0.135,1.0,1.0,0.13,0.827,1.0	1.0,1.0,1.0,1.0,1.0,1.0	NA	A3SS	Upregulated	1	NA	0,001356417	2,867606841	Higher
MSTRG.16862	0,035385864	0,111	0.107,0.0,0.0,0.0,0.0,0.0	0.277,0.0,0.07,0.133,0.0,0.296	NA	A3SS	Upregulated	1	NA	0,035385864	1,451170198	Higher
MSTRG.29204	0,020730308	-0,136	1.0,1.0,1.0,0.702,1.0,0.896	1.0,0.938,0.617,0.712,0.904,0.609	NA	A3SS	Downregulated	1	NA	0,020730308	1,68339425	Lower
MSTRG.18866	2,53E-05	0,238	0.053,0.0,0.0,0.142,0.319,0.0	0.273,0.36,0.429,0.174,0.319,0.39	NA	MXE	Upregulated	1	NA	2,53E-05	4,596577243	Higher
MSTRG.5554	0,000744588	-0,127	0.0,0.0,0.516,0.165,0.08,0.581	0.0,0.0,0.0,0.581,0.0,0.0	NA	MXE	Downregulated	1	NA	0,000744588	3,12808422	Lower
MSTRG.7434	0,046511522	0,169	0.225,0.233,0.176,0.447,0.251,0.316	0.483,0.382,0.291,0.386,0.66,0.458	NA	MXE	Upregulated	1	NA	0,046511522	1,33243945	Higher
MSTRG.20673	0,012594349	-0,159	0.253,0.205,0.485,0.159,0.164,0.392	0.126,0.189,0.084,0.133,0.17,0.0	NA	MXE	Downregulated	1	NA	0,012594349	1,899824266	Lower
MSTRG.15607	0,001423148	0,234	0.453,0.713,0.843,0.398,0.948,1.0	1.0,1.0,1.0,1.0,0.759,1.0	NA	MXE	Upregulated	1	NA	0,001423148	2,846750041	Higher
MSTRG.21341	0,033639514	-0,186	0.521,0.537,0.466,0.469,0.652,0.531	0.315,0.518,0.317,0.208,0.35,0.355	NA	MXE	Downregulated	1	NA	0,033639514	1,473150284	Lower
MSTRG.1788	0,000160457	0,154	0.909,0.855,0.661,0.74,0.783,0.659	1.0,1.0,0.962,0.915,1.0,0.655	NA	MXE	Upregulated	1	NA	0,000160457	3,794641119	Higher
MSTRG.26831	0,006368216	0,129	0.578,0.461,0.648,0.484,0.584,0.515	0.727,0.777,0.521,0.657,0.669,0.696	NA	MXE	Upregulated	1	NA	0,006368216	2,195982225	Higher
MSTRG.15842	0,000727307	-0,405	0.207,0.522,1.0,0.359,0.662,0.0	0.0,0.0,0.322,0.0,0.0,0.0	NA	MXE	Downregulated	1	NA	0,000727307	3,138282009	Lower
MSTRG.2443	0,039119274	-0,233	0.954,0.452,1.0,0.491,0.641,0.702	0.608,0.657,0.633,0.301,0.267,0.373	DENND1A	MXE	Downregulated	1	NA	0,039119274	1,407609214	Lower
MSTRG.26999	0,000185483	0,111	0.178,0.17,0.222,0.152,0.168,0.17	0.263,0.346,0.222,0.227,0.269,0.4	NA	MXE	Upregulated	1	NA	0,000185483	3,731696518	Higher
MSTRG.26999	9,07E-05	0,152	0.0,0.0,0.0,0.0,0.0,0.0	0.0,0.442,0.0,0.0,0.331,0.142	NA	MXE	Upregulated	1	NA	9,07E-05	4,042289066	Higher
MSTRG.7254	0,010780086	-0,103	0.229,0.0,0.296,0.057,0.271,0.115	0.015,0.067,0.048,0.111,0.064,0.047	RABL3	MXE	Downregulated	1	NA	0,010780086	1,967377766	Lower
MSTRG.12057	0,034622963	0,143	0.316,0.266,0.21,0.191,0.266,0.244	0.33,0.499,0.176,0.405,0.385,0.557	NA	MXE	Upregulated	1	NA	0,034622963	1,460635769	Higher
MSTRG.3245	0,000442162	0,25	0.0,0.322,0.0,0.0,0.0,0.0	0.24,0.851,0.143,0.119,0.0,0.467	SUV39H2	MXE	Upregulated	1	NA	0,000442162	3,354418993	Higher
MSTRG.8407	0,033963084	0,112	0.488,0.703,0.763,0.74,0.707,0.69	0.826,0.886,0.701,0.631,0.85,0.871	GIT2	MXE	Upregulated	1	NA	0,033963084	1,468992885	Higher
MSTRG.8407	0,03262899	0,114	0.478,0.678,0.669,0.727,0.655,0.56	0.805,0.791,0.672,0.652,0.77,0.763	GIT2	MXE	Upregulated	1	NA	0,03262899	1,486396369	Higher
MSTRG.8407	0,014481697	0,122	0.48,0.683,0.695,0.72,0.66,0.58	0.81,0.836,0.699,0.675,0.748,0.784	GIT2	MXE	Upregulated	1	NA	0,014481697	1,83918055	Higher
MSTRG.8407	0,001675712	0,214	0.27,0.356,0.477,0.458,0.436,0.198	0.687,0.641,0.523,0.474,0.497,0.659	GIT2	MXE	Upregulated	1	NA	0,001675712	2,775800548	Higher
MSTRG.1729	0,039937907	0,198	0.342,0.494,0.427,0.332,0.315,0.505	0.47,0.546,0.618,0.876,0.653,0.442	NA	MXE	Upregulated	1	NA	0,039937907	1,3986147	Higher
MSTRG.14123	0,016142064	-0,104	0.949,0.89,0.892,0.866,0.887,1.0	0.745,0.76,0.967,0.908,0.76,0.722	FAR1	MXE	Downregulated	1	NA	0,016142064	1,792040938	Lower
MSTRG.14123	0,00982661	-0,112	0.979,0.867,0.935,0.899,0.921,1.0	0.744,0.766,0.991,0.942,0.763,0.721	FAR1	MXE	Downregulated	1	NA	0,00982661	2,007596297	Lower
MSTRG.8479	0,027172322	0,186	0.507,0.541,0.323,0.305,0.451,0.45	0.713,0.661,0.663,0.484,0.489,0.685	NA	MXE	Upregulated	1	NA	0,027172322	1,565873251	Higher
MSTRG.8513	0,018716422	0,364	0.0,0.0,0.0,0.0,0.0,0.0	0.213,0.486,1.0,0.0,0.486,0.0	NA	MXE	Upregulated	1	NA	0,018716422	1,727777164	Higher
MSTRG.5279	0,001740254	0,106	0.0,0.0,0.123,0.0,0.0,0.0	0.143,0.15,0.0,0.0,0.212,0.252	NA	MXE	Upregulated	1	NA	0,001740254	2,759387439	Higher
MSTRG.17503	8,42E-06	0,145	0.76,0.922,0.846,1.0,0.705,0.791	0.894,1.0,1.0,1.0,1.0,1.0	NA	MXE	Upregulated	1	NA	8,42E-06	5,074690972	Higher
MSTRG.16395	0,028748404	0,281	0.593,0.21,0.547,0.858,0.876,0.502	1.0,0.561,0.711,1.0,1.0,1.0	ANKS3	MXE	Upregulated	1	NA	0,028748404	1,541386255	Higher
MSTRG.3530	0,037027759	0,115	0.041,0.122,0.025,0.085,0.158,0.077	0.133,0.111,0.11,0.347,0.439,0.056	ZDHHC20	MXE	Upregulated	1	NA	0,037027759	1,43147257	Higher
MSTRG.26051	0,032637885	-0,183	0.43,0.516,0.753,0.505,0.644,0.539	0.32,0.356,0.46,0.428,0.3,0.423	OCIAD2	MXE	Downregulated	1	NA	0,032637885	1,486277988	Lower
MSTRG.12111	0,019783625	0,257	0.41,0.089,0.467,0.443,0.291,0.156	0.578,0.519,0.474,0.593,0.545,0.691	NA	MXE	Upregulated	1	NA	0,019783625	1,703694137	Higher
MSTRG.2991	4,16E-06	-0,339	0.466,0.346,0.0,0.368,0.437,0.636	0.0,0.0,0.0,0.152,0.0,0.068	NA	MXE	Downregulated	1	NA	4,16E-06	5,380513699	Lower
MSTRG.4356	0,000339637	0,143	0.0,0.026,0.087,0.067,0.176,0.0	0.216,0.164,0.0,0.133,0.232,0.469	NA	MXE	Upregulated	1	NA	0,000339637	3,468984632	Higher
MSTRG.19730	0,003230115	-0,19	0.417,0.575,0.238,0.123,0.0,0.358	0.043,0.0,0.141,0.0,0.101,0.283	NA	MXE	Downregulated	1	NA	0,003230115	2,490782067	Lower
MSTRG.3660	0,046511522	0,231	0.384,0.363,0.669,0.682,0.618,0.366	0.761,0.904,0.585,1.0,0.692,0.525	NA	MXE	Upregulated	1	NA	0,046511522	1,33243945	Higher
MSTRG.6890	0,003153806	0,159	0.468,0.369,0.324,0.494,0.366,0.444	0.615,0.545,0.591,0.653,0.471,0.545	KPNA4	MXE	Upregulated	1	NA	0,003153806	2,50116505	Higher
MSTRG.21228	0,033588095	-0,104	0.111,0.345,0.074,0.0,0.438,0.193	0.0,0.0,0.0,0.0,0.0,0.535	NA	MXE	Downregulated	1	NA	0,033588095	1,473814623	Lower
MSTRG.13999	0,000311865	0,365	0.408,0.529,0.235,0.282,0.597,0.444	1.0,0.732,0.451,0.85,0.943,0.711	NA	MXE	Upregulated	1	NA	0,000311865	3,506033834	Higher
MSTRG.7920	0,001108248	0,26	0.605,0.158,0.816,0.729,0.714,0.759	0.864,0.882,0.829,0.937,0.97,0.857	NA	MXE	Upregulated	1	NA	0,001108248	2,95536324	Higher
MSTRG.5023	0,000110165	-0,286	0.35,0.282,0.643,0.276,0.1,0.49	0.242,0.181,0.0,0.0,0.0,0.0	MBTD1	MXE	Downregulated	1	NA	0,000110165	3,957958269	Lower
MSTRG.3259	0,049289092	-0,172	0.68,0.432,0.394,0.464,0.27,0.641	0.237,0.293,0.381,0.32,0.317,0.298	NA	MXE	Downregulated	1	NA	0,049289092	1,307249179	Lower
MSTRG.28724	0,007916191	-0,213	0.616,0.479,0.714,0.585,0.803,0.818	0.462,0.482,0.42,0.448,0.6,0.322	NA	MXE	Downregulated	1	NA	0,007916191	2,101483709	Lower
MSTRG.226	0,00450902	0,144	0.052,0.223,0.037,0.18,0.243,0.113	0.32,0.228,0.35,0.244,0.133,0.44	TAB2	MXE	Upregulated	1	NA	0,00450902	2,345917867	Higher
MSTRG.5153	0,010521755	0,108	0.09,0.228,0.004,0.244,0.0,0.052	0.353,0.215,0.123,0.002,0.238,0.338	NA	MXE	Upregulated	1	NA	0,010521755	1,977911795	Higher
MSTRG.21388	0,014435449	0,114	0.31,0.343,0.325,0.398,0.391,0.338	0.535,0.392,0.378,0.418,0.532,0.534	NA	MXE	Upregulated	1	NA	0,014435449	1,840569709	Higher
MSTRG.14974	0,04945556	0,145	0.399,0.6,0.581,0.441,0.48,0.391	0.57,0.762,0.547,0.664,0.662,0.555	NA	MXE	Upregulated	1	NA	0,04945556	1,305784872	Higher
MSTRG.18473	0,000861176	-0,193	0.299,0.0,0.63,0.196,0.196,0.299	0.46,0.0,0.0,0.0,0.0,0.0	NA	MXE	Downregulated	1	NA	0,000861176	3,064908214	Lower
MSTRG.4948	0,00070552	0,177	0.784,0.461,1.0,0.675,1.0,0.811	0.96,1.0,1.0,0.958,0.94,0.935	NA	MXE	Upregulated	1	NA	0,00070552	3,151490713	Higher
MSTRG.11180	0,004246716	-0,159	0.266,0.148,0.644,0.25,0.279,0.0	0.0,0.0,0.0,0.057,0.0,0.576	TMEM267	MXE	Downregulated	1	NA	0,004246716	2,371946762	Lower
MSTRG.15757	0,021905915	0,102	0.233,0.32,0.418,0.36,0.289,0.187	0.397,0.453,0.361,0.408,0.347,0.45	NA	MXE	Upregulated	1	NA	0,021905915	1,659438604	Higher
MSTRG.1031	0,000744588	-0,214	0.45,0.186,0.265,0.247,0.199,0.419	0.187,0.136,0.0,0.059,0.062,0.037	NA	MXE	Downregulated	1	NA	0,000744588	3,12808422	Lower
MSTRG.1008	0,014942518	0,416	0.0,0.228,0.222,0.432,0.461,0.0	0.522,0.3,0.498,0.522,1.0,1.0	AP4E1	MXE	Upregulated	1	NA	0,014942518	1,825576219	Higher
MSTRG.22896	0,002552945	-0,102	0.142,0.132,0.074,0.073,0.06,0.38	0.07,0.041,0.05,0.042,0.0,0.043	NA	MXE	Downregulated	1	NA	0,002552945	2,592958458	Lower
MSTRG.16476	0,000125784	-0,153	1.0,1.0,1.0,1.0,1.0,1.0	1.0,0.764,0.895,0.77,0.785,0.87	NA	MXE	Downregulated	1	NA	0,000125784	3,900376095	Lower
MSTRG.22082	0,001334259	-0,135	0.949,0.933,0.902,0.944,0.931,1.0	0.949,0.803,1.0,0.689,0.677,0.734	NA	MXE	Downregulated	1	NA	0,001334259	2,874759879	Lower
MSTRG.22082	0,001572327	0,214	0.117,0.051,0.096,0.067,0.102,0.0	0.069,0.373,0.0,0.438,0.594,0.241	NA	MXE	Upregulated	1	NA	0,001572327	2,803457104	Higher
MSTRG.21359	2,66E-05	-0,156	1.0,0.858,0.958,0.889,0.912,0.923	0.649,0.762,0.693,0.772,0.8,0.929	NA	MXE	Downregulated	1	NA	2,66E-05	4,574589262	Lower
MSTRG.28211	0,016944152	0,112	0.112,0.062,0.13,0.07,0.097,0.048	0.088,0.122,0.412,0.269,0.156,0.142	NA	MXE	Upregulated	1	NA	0,016944152	1,770980168	Higher
MSTRG.21090	3,16E-05	-0,134	0.065,0.341,0.171,0.084,0.374,0.043	0.0,0.0,0.184,0.088,0.0,0.0	NA	MXE	Downregulated	1	NA	3,16E-05	4,50013777	Lower
MSTRG.8278	0,017703719	-0,25	0.872,0.708,0.611,0.578,0.847,0.539	0.232,0.58,0.711,0.511,0.291,0.328	NA	MXE	Downregulated	1	NA	0,017703719	1,751935482	Lower
MSTRG.953	0,03262899	0,122	0.429,0.413,0.397,0.423,0.365,0.352	0.482,0.603,0.642,0.424,0.488,0.473	NA	MXE	Upregulated	1	NA	0,03262899	1,486396369	Higher
MSTRG.6191	0,016718441	0,101	0.372,0.386,0.291,0.299,0.322,0.33	0.435,0.329,0.409,0.484,0.425,0.524	NA	MXE	Upregulated	1	NA	0,016718441	1,776804229	Higher
MSTRG.29584	0,043476364	-0,243	0.867,0.864,0.736,0.808,0.717,0.64	0.219,0.344,0.529,0.619,0.658,0.805	NA	MXE	Downregulated	1	NA	0,043476364	1,361746789	Lower
MSTRG.18786	0,049289092	0,136	0.437,0.78,0.696,0.852,0.735,0.821	0.81,0.922,0.893,0.804,0.9,0.81	POGZ	MXE	Upregulated	1	NA	0,049289092	1,307249179	Higher
MSTRG.24901	0,010039522	-0,207	0.833,0.748,0.679,0.572,0.614,0.813	0.547,0.401,0.524,0.455,0.448,0.642	ULK3	MXE	Downregulated	1	NA	0,010039522	1,998286961	Lower
MSTRG.14914	0,000339637	-0,123	0.105,0.115,0.499,0.109,0.33,0.0	0.216,0.073,0.094,0.037,0.0,0.0	NA	MXE	Downregulated	1	NA	0,000339637	3,468984632	Lower
MSTRG.14914	4,99E-05	-0,128	0.079,0.0,0.484,0.129,0.178,0.0	0.0,0.0,0.077,0.023,0.0,0.0	NA	MXE	Downregulated	1	NA	4,99E-05	4,301960004	Lower
MSTRG.24282	0,014268466	-0,229	0.895,0.465,0.746,0.32,0.82,0.493	0.395,0.409,0.347,0.284,0.582,0.345	NA	MXE	Downregulated	1	NA	0,014268466	1,845622721	Lower
MSTRG.24282	0,015678293	-0,144	0.458,0.093,0.391,0.0,0.371,0.292	0.085,0.429,0.0,0.062,0.101,0.062	NA	MXE	Downregulated	1	NA	0,015678293	1,804701219	Lower
MSTRG.24282	0,033509949	-0,139	0.426,0.106,0.411,0.0,0.408,0.294	0.105,0.467,0.0,0.066,0.113,0.06	NA	MXE	Downregulated	1	NA	0,033509949	1,474826236	Lower
MSTRG.6024	0,001675712	0,219	0.0,0.206,0.342,0.115,0.565,0.302	0.0,0.684,0.464,0.509,0.493,0.694	NA	MXE	Upregulated	1	NA	0,001675712	2,775800548	Higher
MSTRG.3583	0,018324945	0,192	0.12,0.183,0.248,0.141,0.12,0.213	0.351,0.307,0.114,0.531,0.325,0.547	NA	MXE	Upregulated	1	NA	0,018324945	1,736957332	Higher
MSTRG.4608	0,043476364	-0,253	0.462,0.569,0.851,0.717,0.799,0.565	0.517,0.472,0.282,0.396,0.613,0.163	NA	MXE	Downregulated	1	NA	0,043476364	1,361746789	Lower
MSTRG.29184	0,048794186	0,323	0.0,1.0,0.31,0.0,1.0,0.0	0.677,0.265,0.782,1.0,0.706,0.818	TCEANC	MXE	Upregulated	1	NA	0,048794186	1,311631919	Higher
MSTRG.24942	0,000386993	-0,142	0.948,0.985,0.861,0.973,0.927,0.948	0.779,0.49,0.886,1.0,0.76,0.873	NA	MXE	Downregulated	1	NA	0,000386993	3,412297273	Lower
MSTRG.24942	0,00037639	0,296	1.0,0.783,0.0,0.95,0.599,0.66	1.0,1.0,1.0,1.0,0.769,1.0	NA	MXE	Upregulated	1	NA	0,00037639	3,424362275	Higher
MSTRG.16027	0,01634411	0,186	0.686,0.668,0.546,0.5,0.471,0.598	0.728,0.884,1.0,0.596,0.644,0.731	NA	MXE	Upregulated	1	NA	0,01634411	1,786638724	Higher
MSTRG.22083	0,019783625	0,112	0.0,0.0,0.0,0.0,0.052,0.0	0.439,0.0,0.173,0.114,0.0,0.0	NA	MXE	Upregulated	1	NA	0,019783625	1,703694137	Higher
MSTRG.26989	0,010521755	-0,113	0.343,0.092,0.194,0.229,0.049,0.3	0.011,0.139,0.091,0.07,0.191,0.026	NA	MXE	Downregulated	1	NA	0,010521755	1,977911795	Lower
MSTRG.5204	0,005549236	0,158	0.0,0.194,0.077,0.03,0.278,0.029	0.304,0.471,0.097,0.105,0.281,0.298	NA	MXE	Upregulated	1	NA	0,005549236	2,255766809	Higher
MSTRG.7412	0,026807965	-0,229	0.226,0.408,0.399,0.252,0.482,0.437	0.0,0.0,0.47,0.135,0.028,0.195	NA	MXE	Downregulated	1	NA	0,026807965	1,571736146	Lower
MSTRG.7412	0,011366467	0,127	0.912,0.683,0.6,0.813,0.835,0.909	0.902,0.863,0.976,0.86,0.915,1.0	NA	MXE	Upregulated	1	NA	0,011366467	1,944374516	Higher
MSTRG.7412	0,027823152	0,293	0.0,0.0,0.0,0.0,0.07,0.0	0.31,0.0,0.077,0.032,0.412,1.0	NA	MXE	Upregulated	1	NA	0,027823152	1,555593676	Higher
MSTRG.28272	0,00113183	0,331	0.0,0.168,0.066,0.297,0.351,0.297	0.345,0.462,0.387,0.487,0.703,0.778	NA	MXE	Upregulated	1	NA	0,00113183	2,946218852	Higher
MSTRG.9958	0,00136744	0,175	0.358,0.369,0.315,0.344,0.268,0.438	0.549,0.424,0.624,0.488,0.566,0.492	UFSP2	MXE	Upregulated	1	NA	0,00136744	2,864091759	Higher
MSTRG.10794	6,21E-05	-0,101	0.329,0.323,0.259,0.2,0.231,0.213	0.117,0.122,0.249,0.167,0.2,0.096	NA	MXE	Downregulated	1	NA	6,21E-05	4,206951886	Lower
MSTRG.17781	0,000140646	-0,121	1.0,0.819,0.965,1.0,1.0,1.0	0.717,0.765,1.0,0.744,0.872,0.962	NA	MXE	Downregulated	1	NA	0,000140646	3,851872729	Lower
MSTRG.8219	0,029027848	-0,352	0.78,0.0,1.0,0.865,0.85,0.51	0.508,0.069,0.519,0.191,0.398,0.205	NA	MXE	Downregulated	1	NA	0,029027848	1,537185153	Lower
MSTRG.8406	0,009899895	0,179	0.309,0.443,0.253,0.453,0.263,0.328	0.434,0.543,0.442,0.596,0.701,0.404	NA	MXE	Upregulated	1	NA	0,009899895	2,004369416	Higher
MSTRG.5945	0,000234579	0,24	0.941,0.744,0.426,0.745,0.47,0.751	0.94,0.898,0.857,1.0,0.942,0.88	NA	MXE	Upregulated	1	NA	0,000234579	3,629711579	Higher
MSTRG.7011	0,036581214	0,111	0.691,0.807,0.772,0.894,0.864,0.936	0.871,0.936,0.957,0.869,1.0,1.0	NA	MXE	Upregulated	1	NA	0,036581214	1,436741886	Higher
MSTRG.18293	0,007562286	-0,18	0.302,0.448,0.236,0.351,0.302,0.0	0.294,0.0,0.0,0.0,0.265,0.0	NA	MXE	Downregulated	1	NA	0,007562286	2,121346875	Lower
MSTRG.17015	0,021879632	0,104	0.633,1.0,1.0,0.455,1.0,1.0	1.0,1.0,0.818,1.0,0.892,1.0	NA	MXE	Upregulated	1	NA	0,021879632	1,659959991	Higher
MSTRG.17015	0,018299323	-0,172	1.0,0.905,0.861,0.897,1.0,1.0	1.0,0.885,0.835,0.695,0.771,0.443	NA	MXE	Downregulated	1	NA	0,018299323	1,737564969	Lower
MSTRG.19511	0,011162179	-0,152	0.559,0.19,0.376,0.0,0.0,0.0	0.095,0.0,0.0,0.116,0.0,0.0	NA	MXE	Downregulated	1	NA	0,011162179	1,952251012	Lower
MSTRG.5713	7,26E-06	-0,137	1.0,1.0,1.0,1.0,1.0,1.0	0.9,0.797,1.0,0.732,0.868,0.883	SLC5A10	MXE	Downregulated	1	NA	7,26E-06	5,139151083	Lower
MSTRG.21397	0,042672317	-0,156	0.428,0.442,0.484,0.557,0.528,0.577	0.445,0.433,0.355,0.224,0.393,0.233	NA	MXE	Downregulated	1	NA	0,042672317	1,369853771	Lower
MSTRG.21397	0,000179974	0,105	0.0,0.032,0.059,0.0,0.021,0.0	0.224,0.216,0.0,0.23,0.052,0.019	NA	MXE	Upregulated	1	NA	0,000179974	3,744789374	Higher
MSTRG.1664	0,019783625	-0,14	0.0,0.0,0.654,0.033,0.262,0.147	0.0,0.0,0.063,0.191,0.0,0.0	NA	MXE	Downregulated	1	NA	0,019783625	1,703694137	Lower
MSTRG.17142	0,001176833	0,496	0.0,0.416,0.0,0.0,0.0,0.0	0.877,0.0,0.0,0.517,1.0,1.0	NA	MXE	Upregulated	1	NA	0,001176833	2,92928508	Higher
MSTRG.1133	0,014042912	0,204	0.414,0.377,0.337,0.618,0.616,0.469	0.551,0.675,0.677,0.779,0.543,0.829	RPAP1	MXE	Upregulated	1	NA	0,014042912	1,852542821	Higher
MSTRG.1133	0,045280488	0,206	0.691,0.437,0.424,1.0,0.564,0.75	1.0,1.0,0.622,0.478,1.0,1.0	RPAP1	MXE	Upregulated	1	NA	0,045280488	1,344088904	Higher
MSTRG.30132	4,24E-05	0,243	0.264,0.951,1.0,0.765,0.718,0.583	0.859,1.0,1.0,1.0,0.877,1.0	NA	MXE	Upregulated	1	NA	4,24E-05	4,372523433	Higher
MSTRG.27962	0,031088264	0,102	0.136,0.213,0.269,0.294,0.372,0.268	0.433,0.428,0.29,0.405,0.247,0.358	TRA2A	MXE	Upregulated	1	NA	0,031088264	1,507403535	Higher
MSTRG.13534	0,032637885	0,151	0.228,0.132,0.077,0.31,0.315,0.258	0.435,0.393,0.247,0.363,0.401,0.384	NA	MXE	Upregulated	1	NA	0,032637885	1,486277988	Higher
MSTRG.18610	0,025159764	-0,149	0.477,0.399,0.385,0.41,0.541,0.463	0.355,0.303,0.46,0.319,0.179,0.166	NA	MXE	Downregulated	1	NA	0,025159764	1,599293433	Lower
MSTRG.23219	0,008342555	-0,15	1.0,1.0,1.0,1.0,1.0,1.0	0.697,1.0,1.0,0.497,0.908,1.0	NA	MXE	Downregulated	1	NA	0,008342555	2,078700903	Lower
MSTRG.23219	0,016149784	-0,17	0.931,1.0,1.0,0.921,1.0,1.0	1.0,1.0,0.794,0.42,0.617,1.0	NA	MXE	Downregulated	1	NA	0,016149784	1,791833275	Lower
MSTRG.13691	0,041564367	0,176	0.245,0.088,0.292,0.15,0.086,0.336	0.385,0.437,0.358,0.191,0.271,0.612	NA	MXE	Upregulated	1	NA	0,041564367	1,381278824	Higher
MSTRG.2726	0,038353848	-0,128	0.398,0.637,0.486,0.619,0.463,0.614	0.435,0.438,0.329,0.43,0.459,0.357	KCTD3	MXE	Downregulated	1	NA	0,038353848	1,416191059	Lower
MSTRG.15612	0,049054798	-0,219	0.0,0.062,0.166,0.669,0.065,0.787	0.0,0.085,0.11,0.0,0.241,0.0	NA	MXE	Downregulated	1	NA	0,049054798	1,309318513	Lower
MSTRG.5347	0,000170329	-0,323	0.726,0.548,0.643,0.567,0.572,0.552	0.204,0.411,0.163,0.217,0.06,0.615	SMYD4	MXE	Downregulated	1	NA	0,000170329	3,768711569	Lower
MSTRG.7834	0,016525907	-0,143	1.0,1.0,1.0,0.75,0.949,0.687	0.844,0.863,0.757,0.487,0.574,1.0	NA	MXE	Downregulated	1	NA	0,016525907	1,781834688	Lower
MSTRG.29810	0,033416561	0,142	0.707,1.0,0.256,1.0,0.644,1.0	1.0,1.0,0.858,1.0,1.0,0.601	ARMCX4	MXE	Upregulated	1	NA	0,033416561	1,47603824	Higher
MSTRG.27841	0,001675712	-0,107	0.567,0.598,0.574,0.574,0.555,0.608	0.52,0.5,0.531,0.466,0.409,0.406	NA	MXE	Downregulated	1	NA	0,001675712	2,775800548	Lower
MSTRG.9038	0,033840095	0,218	0.336,0.0,0.0,0.296,0.0,0.0	0.0,0.0,0.336,0.219,1.0,0.387	SHLD2	MXE	Upregulated	1	NA	0,033840095	1,470568424	Higher
MSTRG.17121	0,00982661	0,238	0.226,0.206,0.034,0.387,0.194,0.073	0.441,0.437,0.23,0.387,0.708,0.345	NA	MXE	Upregulated	1	NA	0,00982661	2,007596297	Higher
MSTRG.26882	0,000110165	-0,157	0.029,0.231,0.518,0.295,0.0,0.109	0.043,0.0,0.151,0.043,0.0,0.0	NA	MXE	Downregulated	1	NA	0,000110165	3,957958269	Lower
MSTRG.1121	0,01440964	0,146	0.584,0.452,0.54,0.443,0.461,0.387	0.677,0.486,0.503,0.681,0.731,0.668	NA	MXE	Upregulated	1	NA	0,01440964	1,841346883	Higher
MSTRG.14806	0,00070223	-0,167	0.554,0.411,0.104,0.296,0.229,0.217	0.092,0.087,0.298,0.154,0.104,0.074	NA	MXE	Downregulated	1	NA	0,00070223	3,153520403	Lower
MSTRG.14806	0,019804546	-0,155	0.622,0.487,0.197,0.314,0.267,0.296	0.081,0.127,0.379,0.248,0.221,0.198	NA	MXE	Downregulated	1	NA	0,019804546	1,703235104	Lower
MSTRG.14806	0,04379366	-0,142	0.909,1.0,0.851,0.911,1.0,0.955	0.616,0.801,0.919,0.624,0.816,1.0	NA	MXE	Downregulated	1	NA	0,04379366	1,358588762	Lower
MSTRG.13561	0,003743885	0,17	0.802,0.888,0.628,0.591,0.794,0.91	0.853,1.0,0.828,0.949,1.0,1.0	NA	MXE	Upregulated	1	NA	0,003743885	2,426677543	Higher
MSTRG.26281	0,031088264	0,101	0.149,0.048,0.0,0.0,0.05,0.0	0.211,0.0,0.092,0.193,0.0,0.357	NA	MXE	Upregulated	1	NA	0,031088264	1,507403535	Higher
MSTRG.4561	0,010296701	-0,207	0.526,0.442,0.471,0.621,0.5,0.568	0.125,0.263,0.467,0.452,0.462,0.119	BPTF	MXE	Downregulated	1	NA	0,010296701	1,987301878	Lower
MSTRG.3791	0,044692912	0,206	0.337,0.364,0.08,0.574,0.331,0.328	0.637,0.397,0.469,0.519,0.574,0.654	THSD1	MXE	Upregulated	1	NA	0,044692912	1,349761351	Higher
MSTRG.11882	0,042602497	0,276	0.314,0.429,0.186,0.177,0.291,0.314	0.336,0.616,0.583,0.508,0.361,0.965	DZANK1	MXE	Upregulated	1	NA	0,042602497	1,370564947	Higher
MSTRG.671	0,020435089	0,303	0.462,0.431,0.445,0.459,0.365,0.131	0.495,0.409,0.535,0.943,0.893,0.838	NA	MXE	Upregulated	1	NA	0,020435089	1,689623467	Higher
MSTRG.29958	0,037027759	-0,233	0.455,0.333,0.654,0.55,0.571,0.625	0.176,0.289,0.262,0.333,0.27,0.457	UPF3B	MXE	Downregulated	1	NA	0,037027759	1,43147257	Lower
MSTRG.24357	0,001072018	-0,124	1.0,1.0,1.0,1.0,1.0,0.909	0.909,0.756,1.0,1.0,0.5,1.0	NA	MXE	Downregulated	1	NA	0,001072018	2,96979808	Lower
MSTRG.2845	0,004233718	0,351	0.143,0.365,0.077,0.287,0.125,0.334	0.418,0.572,0.386,0.751,0.751,0.557	LIN9	MXE	Upregulated	1	NA	0,004233718	2,373278047	Higher
MSTRG.11108	3,65E-06	-0,249	0.199,0.557,0.371,0.122,0.371,0.0	0.0,0.0,0.0,0.0,0.0,0.124	NA	MXE	Downregulated	1	NA	3,65E-06	5,437635228	Lower
MSTRG.10140	0,003743885	0,171	0.899,1.0,1.0,1.0,0.406,0.554	1.0,1.0,1.0,1.0,1.0,0.887	WDSUB1	MXE	Upregulated	1	NA	0,003743885	2,426677543	Higher
MSTRG.21643	0,011597515	-0,376	0.889,0.847,0.552,0.17,1.0,0.812	0.198,0.381,0.301,0.812,0.322,0.0	NA	MXE	Downregulated	1	NA	0,011597515	1,935635054	Lower
MSTRG.21643	0,010521755	-0,387	0.946,0.946,0.791,0.722,0.767,0.807	0.193,0.868,0.545,0.893,0.156,0.0	NA	MXE	Downregulated	1	NA	0,010521755	1,977911795	Lower
MSTRG.21643	0,007562286	-0,407	0.917,0.957,0.935,0.767,0.893,0.842	0.233,1.0,0.58,0.914,0.144,0.0	NA	MXE	Downregulated	1	NA	0,007562286	2,121346875	Lower
MSTRG.23749	0,010704302	-0,353	1.0,0.622,0.736,0.714,0.632,0.651	0.382,0.29,0.301,0.88,0.169,0.212	NA	MXE	Downregulated	1	NA	0,010704302	1,970441644	Lower
MSTRG.23749	0,000364336	-0,161	1.0,1.0,1.0,1.0,1.0,1.0	0.947,0.621,1.0,1.0,0.466,1.0	NA	MXE	Downregulated	1	NA	0,000364336	3,438498471	Lower
MSTRG.19217	0,00062323	0,158	0.023,0.128,0.091,0.105,0.269,0.05	0.293,0.335,0.107,0.287,0.228,0.362	NA	MXE	Upregulated	1	NA	0,00062323	3,20535176	Higher
MSTRG.19353	0,027389854	0,122	0.515,0.579,0.681,0.593,0.536,0.449	0.69,0.82,0.593,0.639,0.622,0.721	NA	MXE	Upregulated	1	NA	0,027389854	1,562410288	Higher
MSTRG.21663	0,007562286	-0,118	0.432,0.247,0.354,0.298,0.367,0.386	0.313,0.192,0.246,0.252,0.156,0.217	FAM98C	MXE	Downregulated	1	NA	0,007562286	2,121346875	Lower
MSTRG.22923	0,028324057	0,106	0.483,0.541,0.473,0.445,0.601,0.518	0.566,0.614,0.572,0.587,0.632,0.726	COL16A1	MXE	Upregulated	1	NA	0,028324057	1,547844534	Higher
MSTRG.8417	0,002037767	0,442	0.105,0.171,0.673,0.0,0.43,0.056	0.875,0.852,0.622,0.37,0.366,1.0	NA	MXE	Upregulated	1	NA	0,002037767	2,690845581	Higher
MSTRG.11327	0,019660768	0,372	0.422,0.539,0.0,0.291,0.28,0.72	0.438,0.636,0.7,0.887,0.824,1.0	ADAMTS6	MXE	Upregulated	1	NA	0,019660768	1,706399527	Higher
MSTRG.18955	0,04379366	-0,22	0.0,0.279,0.0,0.73,0.72,0.142	0.436,0.114,0.0,0.0,0.0,0.0	NA	MXE	Downregulated	1	NA	0,04379366	1,358588762	Lower
MSTRG.10821	0,022486905	0,16	0.565,0.523,0.556,0.654,0.727,0.886	0.888,0.808,0.886,0.816,0.863,0.609	NA	MXE	Upregulated	1	NA	0,022486905	1,64807032	Higher
MSTRG.9411	0,00487408	-0,352	0.517,0.545,0.891,0.788,0.61,0.614	0.182,0.527,0.441,0.444,0.0,0.256	TCF7L2	MXE	Downregulated	1	NA	0,00487408	2,312107365	Lower
MSTRG.9411	3,16E-05	-0,4	0.612,0.626,0.605,0.527,0.722,0.691	0.079,0.079,0.472,0.614,0.0,0.137	TCF7L2	MXE	Downregulated	1	NA	3,16E-05	4,50013777	Lower
MSTRG.8575	0,001650734	0,263	1.0,0.557,0.257,0.65,0.683,0.386	1.0,1.0,1.0,0.495,1.0,0.618	NA	MXE	Upregulated	1	NA	0,001650734	2,782322993	Higher
MSTRG.2550	0,014970918	-0,178	0.631,0.55,0.56,0.593,0.418,0.528	0.339,0.395,0.299,0.504,0.386,0.289	DOLPP1	MXE	Downregulated	1	NA	0,014970918	1,824751557	Lower
MSTRG.2864	0,000626475	0,194	0.87,0.413,1.0,0.71,0.723,0.832	1.0,0.765,1.0,0.948,1.0,1.0	NA	MXE	Upregulated	1	NA	0,000626475	3,203096261	Higher
MSTRG.7061	0,019783625	-0,179	0.548,0.753,0.511,0.562,0.527,0.661	0.338,0.478,0.346,0.342,0.528,0.459	EHHADH	MXE	Downregulated	1	NA	0,019783625	1,703694137	Lower
MSTRG.15847	0,000345076	0,138	1.0,0.556,0.821,0.727,1.0,1.0	0.972,1.0,1.0,1.0,0.958,1.0	CYP3A29	MXE	Upregulated	1	NA	0,000345076	3,462085558	Higher
MSTRG.25111	0,011821065	-0,238	0.771,0.746,0.691,0.659,0.714,0.809	0.654,0.628,0.567,0.369,0.252,0.491	NA	MXE	Downregulated	1	NA	0,011821065	1,927343383	Lower
MSTRG.24276	0,001497542	0,174	0.0,0.065,0.037,0.133,0.044,0.055	0.11,0.437,0.0,0.126,0.174,0.53	NA	MXE	Upregulated	1	NA	0,001497542	2,824621121	Higher
MSTRG.24276	0,001334259	0,146	0.055,0.0,0.0,0.03,0.105,0.0	0.404,0.342,0.159,0.045,0.114,0.0	NA	MXE	Upregulated	1	NA	0,001334259	2,874759879	Higher
MSTRG.23618	0,001132378	0,234	0.413,0.487,0.656,0.609,0.613,0.717	0.867,0.898,0.613,0.95,0.746,0.825	NA	MXE	Upregulated	1	NA	0,001132378	2,946008655	Higher
MSTRG.27164	0,008342555	0,243	0.419,0.62,0.631,0.474,0.356,0.225	0.856,0.866,0.638,0.622,0.721,0.478	NA	MXE	Upregulated	1	NA	0,008342555	2,078700903	Higher
MSTRG.16370	0,00136744	-0,172	0.815,0.921,0.69,0.718,0.714,0.696	0.67,0.596,0.574,0.655,0.488,0.537	NA	MXE	Downregulated	1	NA	0,00136744	2,864091759	Lower
MSTRG.3417	0,000705379	0,111	0.0,0.059,0.0,0.084,0.0,0.0	0.336,0.027,0.0,0.356,0.0,0.088	NA	MXE	Upregulated	1	NA	0,000705379	3,151577332	Higher
MSTRG.27092	0,016755883	0,423	0.664,0.0,0.18,0.684,0.0,0.0	0.856,0.685,0.472,0.599,0.823,0.629	EMSY	MXE	Upregulated	1	NA	0,016755883	1,775832684	Higher
MSTRG.20496	0,021854741	0,12	0.552,0.769,0.852,0.874,0.961,0.94	0.953,1.0,0.935,1.0,0.925,0.855	NA	MXE	Upregulated	1	NA	0,021854741	1,660454338	Higher
MSTRG.29032	0,026865887	0,202	0.423,0.391,0.788,0.453,0.496,0.363	0.694,0.685,0.617,0.685,0.573,0.869	SEC16A	MXE	Upregulated	1	NA	0,026865887	1,570798812	Higher
MSTRG.3783	0,000994497	0,145	0.374,0.434,0.287,0.273,0.286,0.395	0.448,0.472,0.44,0.572,0.521,0.463	NA	MXE	Upregulated	1	NA	0,000994497	3,002396379	Higher
