# Supplementary material for: Transcriptomic Characterization of the Porcine Urinary Bladder Trigone Following Intravesical Administration of Resiniferatoxin: Insights from High-Throughput Sequencing
Source: Toxins (Basel). 2025 Mar 9;17(3):127. doi: 10.3390/toxins17030127 (PMC11946646; doi:10.3390/toxins17030127)
Supplement: Supplementary file 1 [file toxins-17-00127-s001.zip › Supplemental Table S6.csv]

	Category	ID	Term	Genes	adj_pval	intersection_size	term_size
1	GO:BP	GO:0006338	chromatin remodeling	MYSM1,EZH2,C6orf89,METTL8,PRMT7,MSL3,MSL1,EYA3,BPTF,KDM1B,RESF1,KDM6A,PRDM2,NIPBL,CHD3,SMARCA2,KMT2C	0,003518758	17	483
2	GO:BP	GO:0071824	protein-DNA complex organization	MYSM1,TAF5,EZH2,C6orf89,MBTD1,METTL8,PRMT7,MSL3,MSL1,EYA3,BPTF,KDM1B,RESF1,KDM6A,PRDM2,NIPBL,CHD3,SMARCA2,KMT2C,POGZ,THRA,SUV39H2	0,003518758	22	616
3	GO:BP	GO:0006325	chromatin organization	MYSM1,EZH2,C6orf89,MBTD1,METTL8,PRMT7,MSL3,MSL1,EYA3,BPTF,KDM1B,RESF1,KDM6A,PRDM2,NIPBL,CHD3,SMARCA2,KMT2C	0,00418149	18	560
4	GO:CC	GO:0005654	nucleoplasm	MYSM1,OGT,NONO,SMOX,FUT10,ZNF638,TAF5,GIT2,TAF1D,OBSCN,EZH2,CDKL1,APEX2,SEC13,HCFC1R1,DDX46,SLTM,PHF21A,PRMT7,ZNF322,EHBP1,PDS5B,ZNF207,TADA1,AAGAB,THOC5,MSL1,AHCTF1,CREB1,EYA3,PHC3,DUSP11,BPTF,MAPT,YAF2,IL33,SRSF4,KDM1B,CAPS,ACKR2,KDM6A,PRDM2,NIPBL,MIF,STN1,ZNF131,NLE1,PARG,CHD3,MLH1,ITFG2,ABCB8,E4F1,KMT2C,SGK2,FMR1,POGZ,STK16,APTX,S100PBP,LIG3,MMS19,TLE1,KPNA4,TRA2A,SHLD2,UPF3B,LIN9,TCF7L2,EMSY	2,04E-05	70	3133
5	GO:CC	GO:1902493	acetyltransferase complex	OGT,TAF5,MBTD1,MSL3,TADA1,MSL1	0,000425704	6	94
6	GO:CC	GO:0031248	protein acetyltransferase complex	OGT,TAF5,MBTD1,MSL3,TADA1,MSL1	0,000425704	6	94
7	GO:CC	GO:0000123	histone acetyltransferase complex	OGT,TAF5,MBTD1,MSL3,TADA1,MSL1	0,000425704	6	85
8	GO:CC	GO:0005694	chromosome	OGT,TAF5,EZH2,MBTD1,SEC13,PDS5B,MSL3,ZNF207,TADA1,THOC5,MSL1,AHCTF1,CREB1,BPTF,IL33,KDM1B,NIPBL,STN1,CHD3,MLH1,SMARCA2,FMR1,POGZ,APTX,SUPT20H,MSH4,SUV39H2,SHLD2,TCF7L2	0,001603301	29	1079
9	GO:CC	GO:1902562	H4 histone acetyltransferase complex	OGT,MBTD1,MSL3,MSL1	0,001603301	4	37
10	GO:CC	GO:0000785	chromatin	OGT,TAF5,EZH2,MBTD1,PDS5B,MSL3,TADA1,MSL1,AHCTF1,CREB1,BPTF,KDM1B,NIPBL,CHD3,SMARCA2,POGZ,APTX,SUPT20H,SUV39H2	0,002840996	19	633
11	GO:CC	GO:0031981	nuclear lumen	MYSM1,OGT,NONO,SMOX,PRKCD,FUT10,ZNF638,TAF5,GIT2,TAF1D,OBSCN,EZH2,CDKL1,APEX2,SEC13,HCFC1R1,DDX46,SLTM,PHF21A,PRMT7,ZNF322,EHBP1,PDS5B,ZNF207,TADA1,AAGAB,THOC5,MSL1,AHCTF1,CREB1,EYA3,PHC3,DUSP11,BPTF,MAPT,YAF2,IL33,SRSF4,KDM1B,CAPS,ACKR2,KDM6A,PRDM2,NIPBL,MIF,STN1,ZNF131,NLE1,PARG,CHD3,MLH1,ITFG2,ABCB8,E4F1,KMT2C,SGK2,FMR1,POGZ,STK16,APTX,S100PBP,LIG3,MMS19,TLE1,MSH4,DNAJC2,GLE1,KPNA4,TRA2A,SHLD2…	0,002878433	72	4087
12	GO:CC	GO:0032993	protein-DNA complex	OGT,TAF5,EZH2,MBTD1,PDS5B,MSL3,TADA1,MSL1,AHCTF1,CREB1,BPTF,KDM1B,NIPBL,STN1,CHD3,SMARCA2,POGZ,APTX,SUPT20H,SUV39H2	0,003358608	20	710
13	GO:CC	GO:0005713	recombination nodule	MLH1,MSH4	0,003984221	2	2
14	GO:CC	GO:0072487	MSL complex	MSL3,MSL1	0,004160295	2	4
15	GO:CC	GO:0017122	protein N-acetylglucosaminyltransferase complex	OGT	0,004603593	1	1
16	GO:CC	GO:0005622	intracellular anatomical structure	CDS2,MYSM1,OGT,NONO,DENND6B,ULK3,CYBC1,CSAD,STARD8,ZNF280C,SMOX,BMERB1,FUZ,RELCH,PRKCD,FUT10,CSNK1G3,TBC1D13,ZNF638,TAF5,GPSM2,LUC7L,GIT2,STXBP4,ALG8,LNX1,TAF1D,OBSCN,TBC1D31,LYRM7,FAM126A,ANKS3,EZH2,C6orf89,MBTD1,PPIP5K1,CDKL1,LRRCC1,QTRT1,APEX2,TMEM65,DCUN1D2,CSNK1G1,SEC13,PHACTR1,LMF1,HCFC1R1,WNK2,KIF16B,DDX46,SLTM,CPQ,METTL8,TCEANC,PHF21A,PRMT7,NPLOC4,DHX32,ZNF322,EHBP1,SLC8B1,ST3GAL2,PDS5B,U…	0,008562114	85	13805
17	GO:CC	GO:0031974	membrane-enclosed lumen	MYSM1,OGT,NONO,SMOX,PRKCD,FUT10,ZNF638,TAF5,GIT2,TAF1D,OBSCN,LYRM7,EZH2,CDKL1,APEX2,SEC13,HCFC1R1,DDX46,SLTM,PHF21A,PRMT7,ZNF322,EHBP1,PDS5B,ZNF207,TADA1,AAGAB,THOC5,MSL1,AHCTF1,CREB1,EYA3,PHC3,DUSP11,BPTF,MAPT,YAF2,IL33,SRSF4,KDM1B,CAPS,ACKR2,KDM6A,PRDM2,NIPBL,MIF,STN1,ZNF131,NLE1,PARG,CHD3,MLH1,ITFG2,ABCB8,E4F1,KMT2C,SGK2,FMR1,POGZ,STK16,APTX,S100PBP,LIG3,MMS19,TLE1,MSH4,DNAJC2,GLE1	0,008578361	68	4411
18	GO:CC	GO:0043233	organelle lumen	MYSM1,OGT,NONO,SMOX,PRKCD,FUT10,ZNF638,TAF5,GIT2,TAF1D,OBSCN,LYRM7,EZH2,CDKL1,APEX2,SEC13,HCFC1R1,DDX46,SLTM,PHF21A,PRMT7,ZNF322,EHBP1,PDS5B,ZNF207,TADA1,AAGAB,THOC5,MSL1,AHCTF1,CREB1,EYA3,PHC3,DUSP11,BPTF,MAPT,YAF2,IL33,SRSF4,KDM1B,CAPS,ACKR2,KDM6A,PRDM2,NIPBL,MIF,STN1,ZNF131,NLE1,PARG,CHD3,MLH1,ITFG2,ABCB8,E4F1,KMT2C,SGK2,FMR1,POGZ,STK16,APTX,S100PBP,LIG3,MMS19,TLE1,MSH4,DNAJC2,GLE1	0,008578361	68	4411
19	GO:CC	GO:0070013	intracellular organelle lumen	MYSM1,OGT,NONO,SMOX,PRKCD,FUT10,ZNF638,TAF5,GIT2,TAF1D,OBSCN,LYRM7,EZH2,CDKL1,APEX2,SEC13,HCFC1R1,DDX46,SLTM,PHF21A,PRMT7,ZNF322,EHBP1,PDS5B,ZNF207,TADA1,AAGAB,THOC5,MSL1,AHCTF1,CREB1,EYA3,PHC3,DUSP11,BPTF,MAPT,YAF2,IL33,SRSF4,KDM1B,CAPS,ACKR2,KDM6A,PRDM2,NIPBL,MIF,STN1,ZNF131,NLE1,PARG,CHD3,MLH1,ITFG2,ABCB8,E4F1,KMT2C,SGK2,FMR1,POGZ,STK16,APTX,S100PBP,LIG3,MMS19,TLE1,MSH4,DNAJC2,GLE1	0,008578361	68	4411
20	GO:CC	GO:0005829	cytosol	OGT,SMOX,PRKCD,TBC1D13,GPSM2,TAF1D,OBSCN,FAM126A,PPIP5K1,CSNK1G1,PHACTR1,WNK2,KIF16B,PRMT7,ZNF322,EHBP1,MDM1,HGS,TADA1,AAGAB,ARHGAP35,APEH,TMEM134,PLIN4,IL1RL1,MAPT,SMG7,YAF2,OSBPL9,PCK2,CAPS,ACKR2,SEC16A,NIPBL,MIF,PARG,ITFG2,DDX6,KMT2C,FMR1,NCLN,POGZ,STK16,EIF4ENIF1,S100PBP,MMS19,THRA,AREL1,TLE1,DNAJC2,GLE1,DENND1A	0,008578361	52	3086
21	GO:CC	GO:0001650	fibrillar center	NONO,APEX2,DDX46,PRMT7,DUSP11,STN1	0,011889723	6	138
22	GO:CC	GO:0031080	nuclear pore outer ring	SEC13,AHCTF1	0,015494959	2	9
23	GO:CC	GO:0016363	nuclear matrix	NONO,PRKCD	0,016065614	2	59
24	GO:CC	GO:0044545	NSL complex	OGT	0,02400799	1	10
25	GO:CC	GO:1990234	transferase complex	OGT,TAF5,EZH2,MBTD1,QTRT1,DCUN1D2,MSL3,TADA1,MSL1,PHC3,UBE3D,KDM6A,UBE2J2,KMT2C,ASB1,SUPT20H,MSH4	0,02400799	17	720
26	GO:CC	GO:0034399	nuclear periphery	NONO,PRKCD	0,02400799	2	75
27	GO:CC	GO:0005815	microtubule organizing center	GPSM2,TAF1D,TBC1D31,LRRCC1,ZNF322,MDM1,AHI1,ARHGAP35,SMTNL2,EYA3	0,026841267	10	682
28	GO:CC	GO:0042382	paraspeckles	NONO	0,026841267	1	9
29	GO:CC	GO:0044666	MLL3/4 complex	KDM6A,KMT2C	0,028709434	2	8
30	GO:CC	GO:0097575	lateral cell cortex	GPSM2	0,030235622	1	2
31	GO:CC	GO:0031090	organelle membrane	CDS2,OGT,CYBC1,SMOX,FUT10,ALG8,LYRM7,C6orf89,QTRT1,TMEM65,SEC13,LMF1,NPLOC4,SLC8B1,ST3GAL2,HGS,LMF2,APEH,AHCTF1,ATP5F1C,ACKR2,SLC25A38,SEC16A,STN1,MAPK8IP3,B4GALT4,ITFG2,ABCB8,TMEM208,NCLN,FOXRED1,PLD4,LIG3,DNAJC2,GLE1,DENND1A,FAR1,ZDHHC20,KPNA4	0,030235622	39	2249
32	GO:CC	GO:0043227	membrane-bounded organelle	CDS2,MYSM1,OGT,NONO,DENND6B,CYBC1,ZNF280C,SMOX,RELCH,PRKCD,FUT10,CSNK1G3,ZNF638,TAF5,LUC7L,GIT2,STXBP4,ALG8,TAF1D,OBSCN,TBC1D31,LYRM7,ANKS3,EZH2,C6orf89,MBTD1,CDKL1,QTRT1,APEX2,TMEM65,DCUN1D2,SEC13,PHACTR1,LMF1,HCFC1R1,KIF16B,DDX46,SLTM,TSSK4,CPQ,METTL8,TCEANC,PHF21A,PRMT7,NPLOC4,DHX32,ZNF322,EHBP1,SLC8B1,ST3GAL2,PDS5B,UBE2W,MSL3,SENP7,MDM1,HGS,LMF2,ZNF207,TADA1,AAGAB,AHI1,NEK8,THOC5,ARHGAP35,MSL…	0,031622141	70	11485
33	GO:CC	GO:0043226	organelle	CDS2,MYSM1,OGT,NONO,DENND6B,CYBC1,ZNF280C,SMOX,BMERB1,FUZ,RELCH,PRKCD,FUT10,CSNK1G3,ZNF638,TAF5,GPSM2,LUC7L,GIT2,STXBP4,ALG8,TAF1D,OBSCN,TBC1D31,LYRM7,ANKS3,EZH2,C6orf89,MBTD1,CDKL1,LRRCC1,QTRT1,APEX2,TMEM65,DCUN1D2,SEC13,PHACTR1,LMF1,HCFC1R1,KIF16B,DDX46,SLTM,TSSK4,CPQ,METTL8,TCEANC,PHF21A,PRMT7,NPLOC4,DHX32,ZNF322,EHBP1,SLC8B1,ST3GAL2,PDS5B,UBE2W,MSL3,SENP7,MDM1,HGS,LMF2,ZNF207,TADA1,AAGAB,AHI1…	0,035191406	75	12647
34	GO:CC	GO:0005737	cytoplasm	CDS2,OGT,DENND6B,ULK3,CYBC1,CSAD,STARD8,SMOX,FUZ,RELCH,PRKCD,FUT10,TBC1D13,GPSM2,STXBP4,ALG8,LNX1,TAF1D,OBSCN,LYRM7,FAM126A,ANKS3,C6orf89,PPIP5K1,QTRT1,APEX2,TMEM65,DCUN1D2,CSNK1G1,SEC13,PHACTR1,LMF1,WNK2,KIF16B,CPQ,METTL8,PRMT7,NPLOC4,ZNF322,EHBP1,SLC8B1,ST3GAL2,SENP7,MDM1,HGS,LMF2,TADA1,AAGAB,ARHGAP35,APEH,AHCTF1,EIF2B2,TMEM134,ATP5F1C,PLIN4,IL1RL1,MAPT,SMG7,SUGCT,YAF2,STYXL1,OSBPL9,IL33,IRAG1,…	0,04201119	120	8969
35	GO:CC	GO:0031984	organelle subcompartment	CDS2,CYBC1,RELCH,FUT10	0,042737147	4	847
36	GO:CC	GO:0055037	recycling endosome	DENND6B,RELCH	0,042737147	2	134
37	GO:CC	GO:1990047	spindle matrix	ZNF207	0,044952734	1	1
38	GO:MF	GO:0140993	histone modifying activity	MYSM1,EZH2,METTL8,PRMT7,MSL3,EYA3,KDM1B,KDM6A,PRDM2,KMT2C	0,006797624	10	181
39	GO:MF	GO:0030695	GTPase regulator activity	DENND6B,STARD8,TBC1D13,GPSM2,GIT2,OBSCN	0,007028886	6	376
40	GO:MF	GO:0060589	nucleoside-triphosphatase regulator activity	DENND6B,STARD8,TBC1D13,GPSM2,GIT2,OBSCN	0,007028886	6	376
41	GO:MF	GO:0004674	protein serine/threonine kinase activity	ULK3,PRKCD,CSNK1G3,OBSCN,CDKL1,CSNK1G1,WNK2,TSSK4	0,007028886	8	371
42	GO:MF	GO:0016740	transferase activity	CDS2,OGT,ULK3,PRKCD,FUT10,CSNK1G3,TARBP1,ALG8,LNX1,OBSCN,EZH2,PPIP5K1,CDKL1,QTRT1,CSNK1G1,WNK2,TSSK4,METTL8,PRMT7,ST3GAL2,UBE2W,MSL3	0,009750496	22	2134
43	GO:MF	GO:0140097	catalytic activity, acting on DNA	APEX2,BPTF,THAP9,NIPBL,CHD3,MLH1,PLD4,APTX,LIG3,MSH4	0,011973342	10	214
44	GO:MF	GO:0140640	catalytic activity, acting on a nucleic acid	TARBP1,QTRT1,APEX2,DDX46,METTL8,DHX32,BPTF,THAP9,NIPBL,CHD3,MLH1,DDX6,PLD4,ANKZF1,APTX,LIG3,MSH4	0,011973342	17	545
45	GO:MF	GO:0000810	diacylglycerol diphosphate phosphatase activity	PLPP1,PLPP5	0,011973342	2	3
46	GO:MF	GO:0004605	phosphatidate cytidylyltransferase activity	CDS2	0,011973342	1	3
47	GO:MF	GO:0042393	histone binding	MYSM1,MBTD1,PRMT7,MSL3,PHC3,KDM1B,CHD3,KMT2C,FMR1,DNAJC2	0,011973342	10	208
48	GO:MF	GO:0003824	catalytic activity	CDS2,MYSM1,OGT,ULK3,CSAD,SMOX,PRKCD,FUT10,CSNK1G3,ASTE1,PLPP1,TARBP1,ALG8,LNX1,OBSCN,EZH2,PPIP5K1,CDKL1,QTRT1,APEX2,CSNK1G1,RASL11B,WNK2,DDX46,TSSK4,CPQ,METTL8,PRMT7,DHX32,ST3GAL2,UBE2W,MSL3,SENP7,NEK8,ARHGAP35,APEH,EYA3,AMZ2,DUSP11,ATP5F1C,IL1RL1,BPTF,SNRK,SUGCT,WDSUB1,THAP9,STYXL1,ATP11C,UBE3D,KDM1B,PCK2,SEPTIN11,UROS,KDM6A,PRDM2,NIPBL,MIF,TRIO,PLPP5,SMPDL3A,MAPK8IP3,B4GALT4,ABCG2,PARG,FDXR,CHD…	0,011973342	83	5333
49	GO:MF	GO:0030983	mismatched DNA binding	MLH1,APTX,MSH4	0,011973342	3	11
50	GO:MF	GO:0070567	cytidylyltransferase activity	CDS2	0,0180481	1	9
51	GO:MF	GO:0097363	protein O-acetylglucosaminyltransferase activity	OGT	0,0180481	1	3
52	GO:MF	GO:0004782	sulfinoalanine decarboxylase activity	CSAD	0,0180481	1	1
53	GO:MF	GO:0004672	protein kinase activity	ULK3,PRKCD,CSNK1G3,OBSCN,CDKL1,CSNK1G1,WNK2,TSSK4	0,0180481	8	547
54	GO:MF	GO:0042054	histone methyltransferase activity	EZH2,PRMT7,PRDM2,KMT2C,SUV39H2	0,0180481	5	54
55	GO:MF	GO:0140096	catalytic activity, acting on a protein	MYSM1,OGT,ULK3,PRKCD,CSNK1G3,LNX1,OBSCN,EZH2,CDKL1,CSNK1G1,WNK2,TSSK4,CPQ,METTL8,PRMT7,UBE2W,MSL3,SENP7,NEK8,APEH,EYA3,AMZ2,DUSP11,SNRK,WDSUB1,STYXL1,UBE3D,KDM1B,KDM6A,PRDM2,TRIO,UBE2J2,KMT2C,SGK2,ASB1,NKTR,CAMK2D,STK16,AREL1,MSH4,PTPRK,SUV39H2,ZDHHC20,UFSP2	0,01998094	44	2145
56	GO:MF	GO:0140950	histone H2A deubiquitinase activity	MYSM1	0,020625589	1	6
57	GO:MF	GO:0016772	transferase activity, transferring phosphorus-containing groups	CDS2,ULK3,PRKCD,CSNK1G3,OBSCN,PPIP5K1,CDKL1,CSNK1G1,WNK2,TSSK4	0,020815059	10	875
58	GO:MF	GO:0140934	histone deubiquitinase activity	MYSM1	0,022716765	1	8
59	GO:MF	GO:0140492	metal-dependent deubiquitinase activity	MYSM1	0,022716765	1	8
60	GO:MF	GO:0016301	kinase activity	ULK3,PRKCD,CSNK1G3,OBSCN,PPIP5K1,CDKL1,CSNK1G1,WNK2,TSSK4	0,022716765	9	738
61	GO:MF	GO:0016895	DNA exonuclease activity, producing 5'-phosphomonoesters	APEX2,PLD4,APTX	0,031560763	3	20
62	GO:MF	GO:0004529	DNA exonuclease activity	APEX2,PLD4,APTX	0,033714762	3	21
63	GO:MF	GO:0030234	enzyme regulator activity	DENND6B,STARD8,PRKCD,TBC1D13,GPSM2,GIT2,OBSCN	0,033714762	7	980
64	GO:MF	GO:0042283	dolichyl pyrophosphate Glc1Man9GlcNAc2 alpha-1,3-glucosyltransferase activity	ALG8	0,034028932	1	1
65	GO:MF	GO:0016773	phosphotransferase activity, alcohol group as acceptor	ULK3,PRKCD,CSNK1G3,OBSCN,CDKL1,CSNK1G1,WNK2,TSSK4	0,034028932	8	652
66	GO:MF	GO:0035497	cAMP response element binding	CREB1,E4F1	0,044324134	2	8
67	GO:MF	GO:0062060	NuA4 histone acetyltransferase complex binding	MBTD1	0,044324134	1	1
68	GO:MF	GO:0046592	polyamine oxidase activity	SMOX	0,044324134	1	4
69	GO:MF	GO:0005096	GTPase activator activity	STARD8,TBC1D13,GIT2	0,044324134	3	188
70	GO:MF	GO:0005524	ATP binding	ULK3,PRKCD,CSNK1G3,OBSCN,PPIP5K1,CDKL1,CSNK1G1,WNK2,KIF16B,DDX46,TSSK4,NEK8,EIF2B2,SNRK,ATP11C,TRIO,ABCG2,CHD3,MLH1,ABCB8,DDX6,SGK2,ADCY7,CAMK2D,STK16,LIG3,MSH4	0,044324134	27	1289
71	GO:MF	GO:0016758	hexosyltransferase activity	OGT,FUT10,ALG8	0,04783039	3	178
72	GO:MF	GO:0003682	chromatin binding	OGT,NONO,EZH2,MBTD1,PHC3,KDM1B,KDM6A,NIPBL,CHD3,MLH1,APTX,THRA,DNAJC2	0,04783039	13	454
73	GO:MF	GO:0008047	enzyme activator activity	STARD8,PRKCD,TBC1D13,GIT2	0,04783039	4	415
74	GO:MF	GO:0008195	phosphatidate phosphatase activity	PLPP1,PLPP5	0,048292569	2	10
75	GO:MF	GO:0035312	5'-3' DNA exonuclease activity	PLD4,APTX	0,049420057	2	8
76	GO:MF	GO:0035639	purine ribonucleoside triphosphate binding	ULK3,PRKCD,CSNK1G3,OBSCN,PPIP5K1,CDKL1,CSNK1G1,RASL11B,WNK2,KIF16B,DDX46,TSSK4,NEK8,ARHGAP35,EIF2B2,SNRK,ATP11C,PCK2,SEPTIN11,TRIO,ABCG2,CHD3,MLH1,ABCB8,DDX6,SGK2,ADCY7,CAMK2D,STK16,LIG3,MSH4,RABL3	0,049555346	32	1615
