# Supplementary material for: Transcriptomic Characterization of the Porcine Urinary Bladder Trigone Following Intravesical Administration of Resiniferatoxin: Insights from High-Throughput Sequencing
Source: Toxins (Basel). 2025 Mar 9;17(3):127. doi: 10.3390/toxins17030127 (PMC11946646; doi:10.3390/toxins17030127)
Supplement: Supplementary file 1 [file toxins-17-00127-s001.zip › Supplemental Table S7.xlsx]

## Sheet: Supplemental Table 8
index	Variant_quality	FDR	CTRL_Alt_allele_fraction	RTX_Alt_allele_fraction	Alt_allele_fraction_diff	KnownSNV	substitution_onSense	Consequence	Gene
1:108127702	1840.39	2.75174295605e-05	0.5,0.375,0.25,0.091,0.5,0.0	1.0,1.0,0.0,0.467,1.0,0.667	-0.403	rs340974599	A>G	synonymous_variant	ENSSSCG00000021588
1:108127702	1840.39	2.75174295605e-05	0.5,0.375,0.25,0.091,0.5,0.0	1.0,1.0,0.0,0.467,1.0,0.667	-0.403	rs340974599	A>G	synonymous_variant	ENSSSCG00000021588
1:114683452	2689.17	1.63937738575e-05	0.6,0.182,0.333,1.0,0.357,1.0	1.0,1.0,1.0,0.75,1.0,0.9	-0.363	rs320212822	A>G	downstream_gene_variant	ENSSSCG00000004600
1:114683452	2689.17	1.63937738575e-05	0.6,0.182,0.333,1.0,0.357,1.0	1.0,1.0,1.0,0.75,1.0,0.9	-0.363	rs320212822	A>G	3_prime_UTR_variant	ENSSSCG00000004600
1:114683452	2689.17	1.63937738575e-05	0.6,0.182,0.333,1.0,0.357,1.0	1.0,1.0,1.0,0.75,1.0,0.9	-0.363	rs320212822	A>G	downstream_gene_variant	ENSSSCG00000004600
1:114683452	2689.17	1.63937738575e-05	0.6,0.182,0.333,1.0,0.357,1.0	1.0,1.0,1.0,0.75,1.0,0.9	-0.363	rs320212822	A>G	downstream_gene_variant	ENSSSCG00000058191
1:114683452	2689.17	1.63937738575e-05	0.6,0.182,0.333,1.0,0.357,1.0	1.0,1.0,1.0,0.75,1.0,0.9	-0.363	rs320212822	A>G	3_prime_UTR_variant	ENSSSCG00000004600
1:114683452	2689.17	1.63937738575e-05	0.6,0.182,0.333,1.0,0.357,1.0	1.0,1.0,1.0,0.75,1.0,0.9	-0.363	rs320212822	A>G	downstream_gene_variant	ENSSSCG00000004600
1:114683452	2689.17	1.63937738575e-05	0.6,0.182,0.333,1.0,0.357,1.0	1.0,1.0,1.0,0.75,1.0,0.9	-0.363	rs320212822	A>G	3_prime_UTR_variant	ENSSSCG00000004600
1:115339563	682.58	0.000175323375724	0.5,0.0,0.0,0.0,0.0,0.0	0.25,0.833,0.391,1.0,0.75,0.0	-0.454	rs335062260	A>C	missense_variant	ENSSSCG00000026960
1:115339563	682.58	0.000175323375724	0.5,0.0,0.0,0.0,0.0,0.0	0.25,0.833,0.391,1.0,0.75,0.0	-0.454	rs335062260	A>C	missense_variant	ENSSSCG00000026960
1:115339577	800.26	1.48214424117e-05	0.375,0.0,0.0,0.0,0.0,0.0	0.4,0.6,0.364,1.0,0.667,0.0	-0.443	rs343567485	C>G	missense_variant	ENSSSCG00000026960
1:115339577	800.26	1.48214424117e-05	0.375,0.0,0.0,0.0,0.0,0.0	0.4,0.6,0.364,1.0,0.667,0.0	-0.443	rs343567485	C>G	missense_variant	ENSSSCG00000026960
1:115343849	877.02	0.00018906826737	0.682,0.0,0.0,0.0,0.0,0.0	0.375,0.909,0.3,0.833,0.5,0.0	-0.373	rs344647812	C>T	3_prime_UTR_variant	ENSSSCG00000026960
1:115343849	877.02	0.00018906826737	0.682,0.0,0.0,0.0,0.0,0.0	0.375,0.909,0.3,0.833,0.5,0.0	-0.373	rs344647812	C>T	3_prime_UTR_variant	ENSSSCG00000026960
1:116603650	1846.70	1.21987976212e-11	0.0,0.462,0.6,1.0,0.704,0.0	0.0,0.0,0.368,0.0,0.0,0.326	0.345	rs339306032	A>G	synonymous_variant	ENSSSCG00000004612
1:116603650	1846.70	1.21987976212e-11	0.0,0.462,0.6,1.0,0.704,0.0	0.0,0.0,0.368,0.0,0.0,0.326	0.345	rs339306032	A>G	synonymous_variant	ENSSSCG00000004612
1:116603677	1520.58	2.62852844662e-08	0.0,0.417,0.5,1.0,0.75,0.0	0.0,0.0,0.294,0.0,0.0,0.325	0.341	rs330369416	A>G	synonymous_variant	ENSSSCG00000004612
1:116603677	1520.58	2.62852844662e-08	0.0,0.417,0.5,1.0,0.75,0.0	0.0,0.0,0.294,0.0,0.0,0.325	0.341	rs330369416	A>G	synonymous_variant	ENSSSCG00000004612
1:116606189	1471.65	2.65662881366e-06	0.0,0.3,0.6,1.0,0.842,0.0	0.0,0.0,0.438,0.0,0.0,0.375	0.322	rs327450371	C>T	3_prime_UTR_variant	ENSSSCG00000004612
1:116606189	1471.65	2.65662881366e-06	0.0,0.3,0.6,1.0,0.842,0.0	0.0,0.0,0.438,0.0,0.0,0.375	0.322	rs327450371	C>T	3_prime_UTR_variant	ENSSSCG00000004612
1:116628841	2944.45	1.69257776368e-06	0.0,0.512,0.818,1.0,0.5,0.0	0.0,0.0,0.368,0.0,0.0,0.261	0.367	rs323659829	C>T	downstream_gene_variant	ENSSSCG00000024983
1:116628841	2944.45	1.69257776368e-06	0.0,0.512,0.818,1.0,0.5,0.0	0.0,0.0,0.368,0.0,0.0,0.261	0.367	rs323659829	C>T	3_prime_UTR_variant	ENSSSCG00000024983
1:116628841	2944.45	1.69257776368e-06	0.0,0.512,0.818,1.0,0.5,0.0	0.0,0.0,0.368,0.0,0.0,0.261	0.367	rs323659829	C>T	downstream_gene_variant	ENSSSCG00000024983
1:123461705	6646.68	2.57597492446e-08	0.0,0.711,0.875,1.0,0.708,0.857	0.0,0.031,1.0,0.0,0.0,0.578	0.424	rs334266245	T>G	synonymous_variant	ENSSSCG00000032141
1:123461705	6646.68	2.57597492446e-08	0.0,0.711,0.875,1.0,0.708,0.857	0.0,0.031,1.0,0.0,0.0,0.578	0.424	rs334266245	T>G	intron_variant	ENSSSCG00000032141
1:123461705	6646.68	2.57597492446e-08	0.0,0.711,0.875,1.0,0.708,0.857	0.0,0.031,1.0,0.0,0.0,0.578	0.424	rs334266245	T>G	upstream_gene_variant	ENSSSCG00000032141
1:123473726	819.98	0.000257768321376	0.0,0.857,NA,1.0,0.833,0.25	0.0,0.0,1.0,0.0,0.0,0.375	0.359	rs336077004	T>C	intergenic_variant	-
1:129522712	848.31	9.69310439064e-08	0.364,0.0,0.556,0.0,0.0,0.25	0.5,1.0,1.0,0.778,0.667,0.0	-0.463		T>C	synonymous_variant	ENSSSCG00000004737
1:129522712	848.31	9.69310439064e-08	0.364,0.0,0.556,0.0,0.0,0.25	0.5,1.0,1.0,0.778,0.667,0.0	-0.463		T>C	downstream_gene_variant	ENSSSCG00000057430
1:129522712	848.31	9.69310439064e-08	0.364,0.0,0.556,0.0,0.0,0.25	0.5,1.0,1.0,0.778,0.667,0.0	-0.463		T>C	5_prime_UTR_variant	ENSSSCG00000004737
1:138566213	1273.13	0.000288039338634	1.0,0.0,0.0,0.0,0.0,0.636	1.0,0.286,1.0,1.0,0.8,0.0	-0.408	rs334934246	G>T	missense_variant	ENSSSCG00000030487
1:138566213	1273.13	0.000288039338634	1.0,0.0,0.0,0.0,0.0,0.636	1.0,0.286,1.0,1.0,0.8,0.0	-0.408	rs334934246	G>T	missense_variant	ENSSSCG00000030487
1:14006288	1568.02	2.80803989345e-05	0.524,1.0,1.0,0.667,1.0,1.0	0.333,1.0,0.0,0.0,1.0,1.0	0.31	rs339363925	T>C	downstream_gene_variant	ENSSSCG00000059324
1:14006330	906.75	9.3489114379e-05	0.563,0.583,0.5,0.545,0.2,0.688	0.333,0.0,0.0,0.0,0.25,0.0	0.416	rs320239663	A>G	downstream_gene_variant	ENSSSCG00000059324
1:163692210	656.59	2.36309586353e-05	0.417,0.0,0.25,0.0,0.0,0.0	1.0,0.333,1.0,0.333,1.0,0.0	-0.5	rs80910134	A>G	missense_variant	ENSSSCG00000004938
1:163692210	656.59	2.36309586353e-05	0.417,0.0,0.25,0.0,0.0,0.0	1.0,0.333,1.0,0.333,1.0,0.0	-0.5	rs80910134	A>G	missense_variant	ENSSSCG00000004938
1:163692210	656.59	2.36309586353e-05	0.417,0.0,0.25,0.0,0.0,0.0	1.0,0.333,1.0,0.333,1.0,0.0	-0.5	rs80910134	A>G	missense_variant	ENSSSCG00000004938
1:166608178	5394.18	1.37373275122e-12	0.484,0.478,0.409,0.0,0.278,1.0	1.0,1.0,1.0,0.394,1.0,0.563	-0.385	rs338687001	C>T	3_prime_UTR_variant	ENSSSCG00000004962
1:166608178	5394.18	1.37373275122e-12	0.484,0.478,0.409,0.0,0.278,1.0	1.0,1.0,1.0,0.394,1.0,0.563	-0.385	rs338687001	C>T	3_prime_UTR_variant	ENSSSCG00000004962
1:166608178	5394.18	1.37373275122e-12	0.484,0.478,0.409,0.0,0.278,1.0	1.0,1.0,1.0,0.394,1.0,0.563	-0.385	rs338687001	C>T	3_prime_UTR_variant	ENSSSCG00000004962
1:166608178	5394.18	1.37373275122e-12	0.484,0.478,0.409,0.0,0.278,1.0	1.0,1.0,1.0,0.394,1.0,0.563	-0.385	rs338687001	C>T	3_prime_UTR_variant	ENSSSCG00000004962
1:166702713	2237.40	2.71614033472e-05	0.32,0.545,0.643,0.0,0.533,1.0	1.0,1.0,1.0,0.75,1.0,0.286	-0.332	rs331720228	G>T	intergenic_variant	-
1:181771587	2670.53	7.71753901473e-07	0.578,0.357,0.706,0.563,0.488,0.0	0.0,0.0,0.0,0.5,0.0,0.333	0.31		G>T	synonymous_variant	ENSSSCG00000005030
1:181771587	2670.53	7.71753901473e-07	0.578,0.357,0.706,0.563,0.488,0.0	0.0,0.0,0.0,0.5,0.0,0.333	0.31		G>T	intron_variant	ENSSSCG00000005030
1:181771587	2670.53	7.71753901473e-07	0.578,0.357,0.706,0.563,0.488,0.0	0.0,0.0,0.0,0.5,0.0,0.333	0.31		G>T	synonymous_variant	ENSSSCG00000005030
1:183813061	5090.51	0.0	0.415,0.0,0.5,0.0,0.0,0.955	1.0,1.0,0.395,0.706,1.0,0.0	-0.372	rs318959648	T>G	3_prime_UTR_variant	ENSSSCG00000027256
1:183813061	5090.51	0.0	0.415,0.0,0.5,0.0,0.0,0.955	1.0,1.0,0.395,0.706,1.0,0.0	-0.372	rs318959648	T>G	downstream_gene_variant	ENSSSCG00000027256
1:183813061	5090.51	0.0	0.415,0.0,0.5,0.0,0.0,0.955	1.0,1.0,0.395,0.706,1.0,0.0	-0.372	rs318959648	T>G	3_prime_UTR_variant	ENSSSCG00000027256
1:183813061	5090.51	0.0	0.415,0.0,0.5,0.0,0.0,0.955	1.0,1.0,0.395,0.706,1.0,0.0	-0.372	rs318959648	T>G	3_prime_UTR_variant	ENSSSCG00000027256
1:183813061	5090.51	0.0	0.415,0.0,0.5,0.0,0.0,0.955	1.0,1.0,0.395,0.706,1.0,0.0	-0.372	rs318959648	T>G	downstream_gene_variant	ENSSSCG00000005047
1:184138328	1192.30	3.8789310442e-05	0.3,0.938,0.8,0.615,0.625,0.0	0.0,0.0,0.0,0.2,0.0,0.75	0.388	rs335699668	T>A	3_prime_UTR_variant	ENSSSCG00000023408
1:184138328	1192.30	3.8789310442e-05	0.3,0.938,0.8,0.615,0.625,0.0	0.0,0.0,0.0,0.2,0.0,0.75	0.388	rs335699668	T>A	3_prime_UTR_variant	ENSSSCG00000023408
1:184138328	1192.30	3.8789310442e-05	0.3,0.938,0.8,0.615,0.625,0.0	0.0,0.0,0.0,0.2,0.0,0.75	0.388	rs335699668	T>A	3_prime_UTR_variant	ENSSSCG00000023408
1:184138328	1192.30	3.8789310442e-05	0.3,0.938,0.8,0.615,0.625,0.0	0.0,0.0,0.0,0.2,0.0,0.75	0.388	rs335699668	T>A	3_prime_UTR_variant	ENSSSCG00000023408
1:187202384	3499.92	6.74997148734e-12	0.429,0.0,0.313,0.0,0.458,1.0	1.0,1.0,1.0,0.556,1.0,0.0	-0.393	rs339382482	C>T	synonymous_variant	ENSSSCG00000005071
1:187202384	3499.92	6.74997148734e-12	0.429,0.0,0.313,0.0,0.458,1.0	1.0,1.0,1.0,0.556,1.0,0.0	-0.393	rs339382482	C>T	synonymous_variant	ENSSSCG00000005071
1:187202384	3499.92	6.74997148734e-12	0.429,0.0,0.313,0.0,0.458,1.0	1.0,1.0,1.0,0.556,1.0,0.0	-0.393	rs339382482	C>T	upstream_gene_variant	ENSSSCG00000049460
1:187202384	3499.92	6.74997148734e-12	0.429,0.0,0.313,0.0,0.458,1.0	1.0,1.0,1.0,0.556,1.0,0.0	-0.393	rs339382482	C>T	intron_variant	ENSSSCG00000005071
1:187307822	14356.90	0.0	0.434,0.0,0.643,0.0,0.463,1.0	1.0,1.0,1.0,0.444,1.0,0.03	-0.323	rs319355229	G>C	synonymous_variant	ENSSSCG00000022299
1:187307822	14356.90	0.0	0.434,0.0,0.643,0.0,0.463,1.0	1.0,1.0,1.0,0.444,1.0,0.03	-0.323	rs319355229	G>C	synonymous_variant	ENSSSCG00000022299
1:187452344	1345.91	0.000181703422458	0.4,0.0,0.667,0.0,0.833,1.0	1.0,1.0,1.0,0.714,1.0,0.0	-0.302	rs330523244	A>G	3_prime_UTR_variant	ENSSSCG00000005073
1:187452344	1345.91	0.000181703422458	0.4,0.0,0.667,0.0,0.833,1.0	1.0,1.0,1.0,0.714,1.0,0.0	-0.302	rs330523244	A>G	3_prime_UTR_variant	ENSSSCG00000005073
1:189988174	1140.81	5.72074591084e-05	0.5,0.0,0.2,0.4,0.375,0.0	1.0,0.5,1.0,0.583,1.0,0.0	-0.435	rs327559556	C>T	3_prime_UTR_variant	ENSSSCG00000005092
1:189988174	1140.81	5.72074591084e-05	0.5,0.0,0.2,0.4,0.375,0.0	1.0,0.5,1.0,0.583,1.0,0.0	-0.435	rs327559556	C>T	3_prime_UTR_variant	ENSSSCG00000005092
1:19097704	1839.29	1.22301074662e-06	0.6,0.733,0.577,0.625,0.0,0.625	0.469,0.0,0.0,0.0,0.25,0.583	0.31	rs319910736	T>C	5_prime_UTR_variant	ENSSSCG00000052303
1:19097716	1695.24	5.29468853777e-07	0.7,0.6,0.6,0.6,0.0,0.696	0.452,0.0,0.0,0.0,0.214,0.545	0.331	rs329523401	A>T	5_prime_UTR_variant	ENSSSCG00000052303
1:19654194	1437.25	7.27213654862e-05	0.333,0.308,0.0,0.857,0.125,1.0	1.0,1.0,1.0,0.714,1.0,0.833	-0.487	rs319711245	A>C	synonymous_variant	ENSSSCG00000004120
1:207802611	2168.03	1.50732814808e-05	0.476,1.0,NA,0.316,0.429,1.0	1.0,0.75,1.0,1.0,1.0,1.0	-0.314		A>G	downstream_gene_variant	ENSSSCG00000039025
1:20813588	4477.91	0.000574360254558	0.273,0.538,0.385,0.553,0.535,0.0	0.55,0.727,0.481,1.0,0.969,0.476	-0.32	rs341275572	C>T	synonymous_variant	ENSSSCG00000004123
1:20813588	4477.91	0.000574360254558	0.273,0.538,0.385,0.553,0.535,0.0	0.55,0.727,0.481,1.0,0.969,0.476	-0.32	rs341275572	C>T	synonymous_variant	ENSSSCG00000004123
1:20813588	4477.91	0.000574360254558	0.273,0.538,0.385,0.553,0.535,0.0	0.55,0.727,0.481,1.0,0.969,0.476	-0.32	rs341275572	C>T	synonymous_variant	ENSSSCG00000004123
1:20813588	4477.91	0.000574360254558	0.273,0.538,0.385,0.553,0.535,0.0	0.55,0.727,0.481,1.0,0.969,0.476	-0.32	rs341275572	C>T	synonymous_variant	ENSSSCG00000004123
1:214010535	2780.56	2.24528055284e-06	0.731,0.409,0.875,0.514,1.0,1.0	0.043,1.0,0.0,0.273,0.429,0.429	0.393	rs323830600	A>G	downstream_gene_variant	ENSSSCG00000005194
1:214010535	2780.56	2.24528055284e-06	0.731,0.409,0.875,0.514,1.0,1.0	0.043,1.0,0.0,0.273,0.429,0.429	0.393	rs323830600	A>G	downstream_gene_variant	ENSSSCG00000005194
1:214010535	2780.56	2.24528055284e-06	0.731,0.409,0.875,0.514,1.0,1.0	0.043,1.0,0.0,0.273,0.429,0.429	0.393	rs323830600	A>G	downstream_gene_variant	ENSSSCG00000005194
1:214010535	2780.56	2.24528055284e-06	0.731,0.409,0.875,0.514,1.0,1.0	0.043,1.0,0.0,0.273,0.429,0.429	0.393	rs323830600	A>G	downstream_gene_variant	ENSSSCG00000005194
1:214010535	2780.56	2.24528055284e-06	0.731,0.409,0.875,0.514,1.0,1.0	0.043,1.0,0.0,0.273,0.429,0.429	0.393	rs323830600	A>G	downstream_gene_variant	ENSSSCG00000005194
1:214010535	2780.56	2.24528055284e-06	0.731,0.409,0.875,0.514,1.0,1.0	0.043,1.0,0.0,0.273,0.429,0.429	0.393	rs323830600	A>G	downstream_gene_variant	ENSSSCG00000005194
1:214010535	2780.56	2.24528055284e-06	0.731,0.409,0.875,0.514,1.0,1.0	0.043,1.0,0.0,0.273,0.429,0.429	0.393	rs323830600	A>G	downstream_gene_variant	ENSSSCG00000005194
1:221634620	11746.56	0.0	0.561,0.0,0.0,0.0,0.0,0.0	0.537,0.456,0.602,0.529,0.512,0.0	-0.346	rs80933705	C>T	upstream_gene_variant	ENSSSCG00000005243
1:221634620	11746.56	0.0	0.561,0.0,0.0,0.0,0.0,0.0	0.537,0.456,0.602,0.529,0.512,0.0	-0.346	rs80933705	C>T	upstream_gene_variant	ENSSSCG00000005243
1:221634620	11746.56	0.0	0.561,0.0,0.0,0.0,0.0,0.0	0.537,0.456,0.602,0.529,0.512,0.0	-0.346	rs80933705	C>T	5_prime_UTR_variant	ENSSSCG00000005243
1:221634620	11746.56	0.0	0.561,0.0,0.0,0.0,0.0,0.0	0.537,0.456,0.602,0.529,0.512,0.0	-0.346	rs80933705	C>T	5_prime_UTR_variant	ENSSSCG00000005243
1:221634620	11746.56	0.0	0.561,0.0,0.0,0.0,0.0,0.0	0.537,0.456,0.602,0.529,0.512,0.0	-0.346	rs80933705	C>T	5_prime_UTR_variant	ENSSSCG00000005243
1:221634730	15871.56	0.0	0.604,0.0,0.0,0.0,0.0,0.0	0.505,0.549,0.546,0.533,0.583,0.037	-0.358	rs324387077	G>A	upstream_gene_variant	ENSSSCG00000005243
1:221634730	15871.56	0.0	0.604,0.0,0.0,0.0,0.0,0.0	0.505,0.549,0.546,0.533,0.583,0.037	-0.358	rs324387077	G>A	5_prime_UTR_variant	ENSSSCG00000005243
1:221634730	15871.56	0.0	0.604,0.0,0.0,0.0,0.0,0.0	0.505,0.549,0.546,0.533,0.583,0.037	-0.358	rs324387077	G>A	upstream_gene_variant	ENSSSCG00000005243
1:221634730	15871.56	0.0	0.604,0.0,0.0,0.0,0.0,0.0	0.505,0.549,0.546,0.533,0.583,0.037	-0.358	rs324387077	G>A	5_prime_UTR_variant	ENSSSCG00000005243
1:221634730	15871.56	0.0	0.604,0.0,0.0,0.0,0.0,0.0	0.505,0.549,0.546,0.533,0.583,0.037	-0.358	rs324387077	G>A	5_prime_UTR_variant	ENSSSCG00000005243
1:22415822	1845.93	5.83092470025e-05	0.5,0.429,0.0,0.0,0.3,1.0	0.5,1.0,1.0,0.875,0.625,1.0	-0.462	rs81350371	A>G	synonymous_variant	ENSSSCG00000004138
1:239112657	1167.50	2.68424523115e-09	0.333,0.0,0.0,0.0,0.0,0.0	0.679,0.0,0.364,0.583,1.0,0.412	-0.451	rs336660902	T>C	synonymous_variant	ENSSSCG00000005361
1:239112672	1323.48	2.50965765136e-09	0.333,0.0,0.0,0.0,0.0,0.0	0.679,0.0,0.3,0.462,1.0,0.471	-0.43	rs80873136	T>C	synonymous_variant	ENSSSCG00000005361
1:239112774	1635.78	1.81780370561e-10	0.571,0.0,0.0,0.0,0.0,0.0	0.7,0.0,0.5,0.647,0.917,0.357	-0.425	rs340273620	T>C	synonymous_variant	ENSSSCG00000005361
1:240004300	1251.76	0.000610612458543	NA,0.25,0.0,0.0,0.455,0.0	0.609,0.714,NA,0.538,0.0,0.364	-0.304	rs709541646	A>G	3_prime_UTR_variant	ENSSSCG00000005376
1:240004300	1251.76	0.000610612458543	NA,0.25,0.0,0.0,0.455,0.0	0.609,0.714,NA,0.538,0.0,0.364	-0.304	rs709541646	A>G	3_prime_UTR_variant	ENSSSCG00000005376
1:240004300	1251.76	0.000610612458543	NA,0.25,0.0,0.0,0.455,0.0	0.609,0.714,NA,0.538,0.0,0.364	-0.304	rs709541646	A>G	upstream_gene_variant	ENSSSCG00000005375
1:240004300	1251.76	0.000610612458543	NA,0.25,0.0,0.0,0.455,0.0	0.609,0.714,NA,0.538,0.0,0.364	-0.304	rs709541646	A>G	upstream_gene_variant	ENSSSCG00000005375
1:240004301	1143.81	0.000596273833767	NA,0.2,0.0,0.0,0.455,0.0	0.609,0.682,NA,0.538,0.0,0.364	-0.308	rs703350601	C>T	3_prime_UTR_variant	ENSSSCG00000005376
1:240004301	1143.81	0.000596273833767	NA,0.2,0.0,0.0,0.455,0.0	0.609,0.682,NA,0.538,0.0,0.364	-0.308	rs703350601	C>T	upstream_gene_variant	ENSSSCG00000005375
1:240004301	1143.81	0.000596273833767	NA,0.2,0.0,0.0,0.455,0.0	0.609,0.682,NA,0.538,0.0,0.364	-0.308	rs703350601	C>T	upstream_gene_variant	ENSSSCG00000005375
1:240004301	1143.81	0.000596273833767	NA,0.2,0.0,0.0,0.455,0.0	0.609,0.682,NA,0.538,0.0,0.364	-0.308	rs703350601	C>T	3_prime_UTR_variant	ENSSSCG00000005376
1:240004846	5066.03	7.87205031442e-11	0.5,0.75,0.0,0.0,0.578,0.0	0.421,0.61,0.75,0.615,0.92,1.0	-0.415	rs345535518	C>T	3_prime_UTR_variant	ENSSSCG00000005376
1:240004846	5066.03	7.87205031442e-11	0.5,0.75,0.0,0.0,0.578,0.0	0.421,0.61,0.75,0.615,0.92,1.0	-0.415	rs345535518	C>T	upstream_gene_variant	ENSSSCG00000005375
1:240004846	5066.03	7.87205031442e-11	0.5,0.75,0.0,0.0,0.578,0.0	0.421,0.61,0.75,0.615,0.92,1.0	-0.415	rs345535518	C>T	upstream_gene_variant	ENSSSCG00000005375
1:240004846	5066.03	7.87205031442e-11	0.5,0.75,0.0,0.0,0.578,0.0	0.421,0.61,0.75,0.615,0.92,1.0	-0.415	rs345535518	C>T	3_prime_UTR_variant	ENSSSCG00000005376
1:240004866	5250.33	1.42160954678e-09	0.5,0.71,0.0,0.0,0.609,0.0	0.407,0.585,0.667,0.64,0.92,1.0	-0.4	rs324738835	T>C	upstream_gene_variant	ENSSSCG00000005375
1:240004866	5250.33	1.42160954678e-09	0.5,0.71,0.0,0.0,0.609,0.0	0.407,0.585,0.667,0.64,0.92,1.0	-0.4	rs324738835	T>C	3_prime_UTR_variant	ENSSSCG00000005376
1:240004866	5250.33	1.42160954678e-09	0.5,0.71,0.0,0.0,0.609,0.0	0.407,0.585,0.667,0.64,0.92,1.0	-0.4	rs324738835	T>C	3_prime_UTR_variant	ENSSSCG00000005376
1:240004866	5250.33	1.42160954678e-09	0.5,0.71,0.0,0.0,0.609,0.0	0.407,0.585,0.667,0.64,0.92,1.0	-0.4	rs324738835	T>C	upstream_gene_variant	ENSSSCG00000005375
1:240617075	1611.22	2.77839686064e-08	0.6,0.235,1.0,0.286,1.0,0.0	0.6,0.0,0.0,0.5,0.0,0.0	0.337	rs333255579	T>C	synonymous_variant	ENSSSCG00000005379
1:240810866	37202.16	0.0	1.0,0.467,0.0,1.0,0.0,0.528	1.0,0.592,1.0,1.0,1.0,0.627	-0.371	rs325685407	C>T	intron_variant	ENSSSCG00000005380
1:240810866	37202.16	0.0	1.0,0.467,0.0,1.0,0.0,0.528	1.0,0.592,1.0,1.0,1.0,0.627	-0.371	rs325685407	C>T	intron_variant	ENSSSCG00000005380
1:240810866	37202.16	0.0	1.0,0.467,0.0,1.0,0.0,0.528	1.0,0.592,1.0,1.0,1.0,0.627	-0.371	rs325685407	C>T	synonymous_variant	ENSSSCG00000005380
1:240810866	37202.16	0.0	1.0,0.467,0.0,1.0,0.0,0.528	1.0,0.592,1.0,1.0,1.0,0.627	-0.371	rs325685407	C>T	intron_variant	ENSSSCG00000005380
1:240810866	37202.16	0.0	1.0,0.467,0.0,1.0,0.0,0.528	1.0,0.592,1.0,1.0,1.0,0.627	-0.371	rs325685407	C>T	synonymous_variant	ENSSSCG00000005380
1:240810866	37202.16	0.0	1.0,0.467,0.0,1.0,0.0,0.528	1.0,0.592,1.0,1.0,1.0,0.627	-0.371	rs325685407	C>T	synonymous_variant	ENSSSCG00000005380
1:240810866	37202.16	0.0	1.0,0.467,0.0,1.0,0.0,0.528	1.0,0.592,1.0,1.0,1.0,0.627	-0.371	rs325685407	C>T	synonymous_variant	ENSSSCG00000005380
1:240810866	37202.16	0.0	1.0,0.467,0.0,1.0,0.0,0.528	1.0,0.592,1.0,1.0,1.0,0.627	-0.371	rs325685407	C>T	synonymous_variant	ENSSSCG00000005380
1:240825358	36606.16	0.0	0.992,0.537,0.0,1.0,0.005,0.456	1.0,0.532,1.0,1.0,0.992,0.615	-0.358	rs328354925	A>G	missense_variant	ENSSSCG00000005380
1:240825358	36606.16	0.0	0.992,0.537,0.0,1.0,0.005,0.456	1.0,0.532,1.0,1.0,0.992,0.615	-0.358	rs328354925	A>G	missense_variant	ENSSSCG00000005380
1:240825358	36606.16	0.0	0.992,0.537,0.0,1.0,0.005,0.456	1.0,0.532,1.0,1.0,0.992,0.615	-0.358	rs328354925	A>G	missense_variant	ENSSSCG00000005380
1:240825358	36606.16	0.0	0.992,0.537,0.0,1.0,0.005,0.456	1.0,0.532,1.0,1.0,0.992,0.615	-0.358	rs328354925	A>G	missense_variant	ENSSSCG00000005380
1:240825358	36606.16	0.0	0.992,0.537,0.0,1.0,0.005,0.456	1.0,0.532,1.0,1.0,0.992,0.615	-0.358	rs328354925	A>G	missense_variant	ENSSSCG00000005380
1:240825358	36606.16	0.0	0.992,0.537,0.0,1.0,0.005,0.456	1.0,0.532,1.0,1.0,0.992,0.615	-0.358	rs328354925	A>G	missense_variant	ENSSSCG00000005380
1:240825358	36606.16	0.0	0.992,0.537,0.0,1.0,0.005,0.456	1.0,0.532,1.0,1.0,0.992,0.615	-0.358	rs328354925	A>G	missense_variant	ENSSSCG00000005380
1:240825358	36606.16	0.0	0.992,0.537,0.0,1.0,0.005,0.456	1.0,0.532,1.0,1.0,0.992,0.615	-0.358	rs328354925	A>G	missense_variant	ENSSSCG00000005380
1:240826719	35637.16	0.0	1.0,0.522,0.0,1.0,0.0,0.503	1.0,0.519,1.0,1.0,0.983,0.639	-0.353	rs321546402	T>C	synonymous_variant	ENSSSCG00000005380
1:240826719	35637.16	0.0	1.0,0.522,0.0,1.0,0.0,0.503	1.0,0.519,1.0,1.0,0.983,0.639	-0.353	rs321546402	T>C	synonymous_variant	ENSSSCG00000005380
1:240826719	35637.16	0.0	1.0,0.522,0.0,1.0,0.0,0.503	1.0,0.519,1.0,1.0,0.983,0.639	-0.353	rs321546402	T>C	synonymous_variant	ENSSSCG00000005380
1:240826719	35637.16	0.0	1.0,0.522,0.0,1.0,0.0,0.503	1.0,0.519,1.0,1.0,0.983,0.639	-0.353	rs321546402	T>C	synonymous_variant	ENSSSCG00000005380
1:240826719	35637.16	0.0	1.0,0.522,0.0,1.0,0.0,0.503	1.0,0.519,1.0,1.0,0.983,0.639	-0.353	rs321546402	T>C	synonymous_variant	ENSSSCG00000005380
1:240826719	35637.16	0.0	1.0,0.522,0.0,1.0,0.0,0.503	1.0,0.519,1.0,1.0,0.983,0.639	-0.353	rs321546402	T>C	synonymous_variant	ENSSSCG00000005380
1:240826719	35637.16	0.0	1.0,0.522,0.0,1.0,0.0,0.503	1.0,0.519,1.0,1.0,0.983,0.639	-0.353	rs321546402	T>C	synonymous_variant	ENSSSCG00000005380
1:240826719	35637.16	0.0	1.0,0.522,0.0,1.0,0.0,0.503	1.0,0.519,1.0,1.0,0.983,0.639	-0.353	rs321546402	T>C	synonymous_variant	ENSSSCG00000005380
1:240828767	26746.16	0.0	1.0,0.583,0.0,1.0,0.0,0.562	1.0,0.656,1.0,1.0,0.988,0.71	-0.368	rs339468061	T>G	3_prime_UTR_variant	ENSSSCG00000005380
1:240828767	26746.16	0.0	1.0,0.583,0.0,1.0,0.0,0.562	1.0,0.656,1.0,1.0,0.988,0.71	-0.368	rs339468061	T>G	3_prime_UTR_variant	ENSSSCG00000005380
1:240828767	26746.16	0.0	1.0,0.583,0.0,1.0,0.0,0.562	1.0,0.656,1.0,1.0,0.988,0.71	-0.368	rs339468061	T>G	3_prime_UTR_variant	ENSSSCG00000005380
1:240828767	26746.16	0.0	1.0,0.583,0.0,1.0,0.0,0.562	1.0,0.656,1.0,1.0,0.988,0.71	-0.368	rs339468061	T>G	3_prime_UTR_variant	ENSSSCG00000005380
1:240828767	26746.16	0.0	1.0,0.583,0.0,1.0,0.0,0.562	1.0,0.656,1.0,1.0,0.988,0.71	-0.368	rs339468061	T>G	3_prime_UTR_variant	ENSSSCG00000005380
1:240828767	26746.16	0.0	1.0,0.583,0.0,1.0,0.0,0.562	1.0,0.656,1.0,1.0,0.988,0.71	-0.368	rs339468061	T>G	3_prime_UTR_variant	ENSSSCG00000005380
1:240828767	26746.16	0.0	1.0,0.583,0.0,1.0,0.0,0.562	1.0,0.656,1.0,1.0,0.988,0.71	-0.368	rs339468061	T>G	downstream_gene_variant	ENSSSCG00000005380
1:240828767	26746.16	0.0	1.0,0.583,0.0,1.0,0.0,0.562	1.0,0.656,1.0,1.0,0.988,0.71	-0.368	rs339468061	T>G	3_prime_UTR_variant	ENSSSCG00000005380
1:240909796	4804.57	2.22762798683e-07	1.0,1.0,1.0,1.0,1.0,0.667	1.0,0.565,0.391,1.0,0.611,0.278	0.304	rs338130503	G>A	missense_variant	ENSSSCG00000005382
1:240914520	1232.02	0.000100138076454	0.318,0.0,0.0,0.0,0.4,0.286	0.692,0.444,0.381,0.583,0.75,0.889	-0.456	rs332001607	T>A	3_prime_UTR_variant	ENSSSCG00000005382
1:240916017	2546.05	0.000567463638237	0.409,1.0,1.0,1.0,0.316,0.5	0.625,0.429,0.385,0.429,0.0,0.333	0.337	rs323169120	G>A	3_prime_UTR_variant	ENSSSCG00000005382
1:240916100	2184.74	2.31934200906e-09	0.385,1.0,1.0,1.0,0.5,0.571	0.125,0.5,0.276,0.167,0.0,0.125	0.544	rs329142942	C>T	3_prime_UTR_variant	ENSSSCG00000005382
1:240916517	2318.92	1.18334231885e-07	1.0,1.0,1.0,1.0,1.0,0.714	0.667,0.5,0.214,1.0,0.5,0.0	0.472	rs323915042	G>T	3_prime_UTR_variant	ENSSSCG00000005382
1:240916885	3596.10	2.4806684119e-07	0.576,0.0,0.0,0.0,0.528,0.4	0.444,0.722,0.476,0.575,0.957,0.333	-0.334	rs333978392	C>G	3_prime_UTR_variant	ENSSSCG00000005382
1:240984462	2962.54	6.88924843099e-09	0.5,0.593,1.0,1.0,1.0,0.0	0.654,0.0,0.632,0.75,0.0,0.0	0.343	rs81210746	A>G	upstream_gene_variant	ENSSSCG00000038914
1:240984462	2962.54	6.88924843099e-09	0.5,0.593,1.0,1.0,1.0,0.0	0.654,0.0,0.632,0.75,0.0,0.0	0.343	rs81210746	A>G	upstream_gene_variant	ENSSSCG00000038914
1:240984462	2962.54	6.88924843099e-09	0.5,0.593,1.0,1.0,1.0,0.0	0.654,0.0,0.632,0.75,0.0,0.0	0.343	rs81210746	A>G	synonymous_variant	ENSSSCG00000005383
1:240984596	2525.73	5.01384010901e-07	0.923,0.5,1.0,1.0,1.0,0.0	0.6,0.0,0.5,1.0,0.167,0.0	0.359	rs330235917	C>T	upstream_gene_variant	ENSSSCG00000038914
1:240984596	2525.73	5.01384010901e-07	0.923,0.5,1.0,1.0,1.0,0.0	0.6,0.0,0.5,1.0,0.167,0.0	0.359	rs330235917	C>T	missense_variant	ENSSSCG00000005383
1:240984596	2525.73	5.01384010901e-07	0.923,0.5,1.0,1.0,1.0,0.0	0.6,0.0,0.5,1.0,0.167,0.0	0.359	rs330235917	C>T	upstream_gene_variant	ENSSSCG00000038914
1:240984633	2352.57	6.2854848829e-08	0.85,0.533,1.0,1.0,1.0,0.0	0.524,0.0,0.333,1.0,0.125,0.0	0.4	rs81209964	G>A	upstream_gene_variant	ENSSSCG00000038914
1:240984633	2352.57	6.2854848829e-08	0.85,0.533,1.0,1.0,1.0,0.0	0.524,0.0,0.333,1.0,0.125,0.0	0.4	rs81209964	G>A	upstream_gene_variant	ENSSSCG00000038914
1:240984633	2352.57	6.2854848829e-08	0.85,0.533,1.0,1.0,1.0,0.0	0.524,0.0,0.333,1.0,0.125,0.0	0.4	rs81209964	G>A	synonymous_variant	ENSSSCG00000005383
1:240985186	3347.87	5.66213742559e-14	0.3,0.682,1.0,1.0,1.0,0.0	0.4,0.0,0.16,0.48,0.048,0.0	0.482	rs81351476	C>T	upstream_gene_variant	ENSSSCG00000038914
1:240985186	3347.87	5.66213742559e-14	0.3,0.682,1.0,1.0,1.0,0.0	0.4,0.0,0.16,0.48,0.048,0.0	0.482	rs81351476	C>T	5_prime_UTR_variant	ENSSSCG00000038914
1:240985186	3347.87	5.66213742559e-14	0.3,0.682,1.0,1.0,1.0,0.0	0.4,0.0,0.16,0.48,0.048,0.0	0.482	rs81351476	C>T	upstream_gene_variant	ENSSSCG00000005383
1:240985215	22840.87	0.0	0.511,0.547,1.0,1.0,0.994,0.0	0.457,0.0,0.451,0.494,0.048,0.0	0.434	rs323861734	T>C	upstream_gene_variant	ENSSSCG00000038914
1:240985215	22840.87	0.0	0.511,0.547,1.0,1.0,0.994,0.0	0.457,0.0,0.451,0.494,0.048,0.0	0.434	rs323861734	T>C	upstream_gene_variant	ENSSSCG00000005383
1:240985215	22840.87	0.0	0.511,0.547,1.0,1.0,0.994,0.0	0.457,0.0,0.451,0.494,0.048,0.0	0.434	rs323861734	T>C	5_prime_UTR_variant	ENSSSCG00000038914
1:240985244	30361.87	0.0	0.477,0.491,1.0,1.0,0.987,0.0	0.454,0.003,0.448,0.489,0.051,0.0	0.418	rs55618877	T>C	upstream_gene_variant	ENSSSCG00000038914
1:240985244	30361.87	0.0	0.477,0.491,1.0,1.0,0.987,0.0	0.454,0.003,0.448,0.489,0.051,0.0	0.418	rs55618877	T>C	5_prime_UTR_variant	ENSSSCG00000038914
1:240985244	30361.87	0.0	0.477,0.491,1.0,1.0,0.987,0.0	0.454,0.003,0.448,0.489,0.051,0.0	0.418	rs55618877	T>C	upstream_gene_variant	ENSSSCG00000005383
1:240985458	37120.87	0.0	0.49,0.531,1.0,1.0,0.986,0.0	0.485,0.0,0.491,0.529,0.046,0.0	0.409	rs55618878	C>T	splice_region_variant,synonymous_variant	ENSSSCG00000038914
1:240985458	37120.87	0.0	0.49,0.531,1.0,1.0,0.986,0.0	0.485,0.0,0.491,0.529,0.046,0.0	0.409	rs55618878	C>T	upstream_gene_variant	ENSSSCG00000005383
1:240985458	37120.87	0.0	0.49,0.531,1.0,1.0,0.986,0.0	0.485,0.0,0.491,0.529,0.046,0.0	0.409	rs55618878	C>T	synonymous_variant	ENSSSCG00000038914
1:2520530	5077.94	1.59654029227e-13	1.0,0.0,0.0,0.465,0.0,0.627	0.619,0.833,1.0,1.0,0.5,0.0	-0.31	rs81349914	T>G	3_prime_UTR_variant	ENSSSCG00000004022
1:2520530	5077.94	1.59654029227e-13	1.0,0.0,0.0,0.465,0.0,0.627	0.619,0.833,1.0,1.0,0.5,0.0	-0.31	rs81349914	T>G	3_prime_UTR_variant	ENSSSCG00000004022
1:2520530	5077.94	1.59654029227e-13	1.0,0.0,0.0,0.465,0.0,0.627	0.619,0.833,1.0,1.0,0.5,0.0	-0.31	rs81349914	T>G	3_prime_UTR_variant	ENSSSCG00000004022
1:2520530	5077.94	1.59654029227e-13	1.0,0.0,0.0,0.465,0.0,0.627	0.619,0.833,1.0,1.0,0.5,0.0	-0.31	rs81349914	T>G	3_prime_UTR_variant	ENSSSCG00000004022
1:2520530	5077.94	1.59654029227e-13	1.0,0.0,0.0,0.465,0.0,0.627	0.619,0.833,1.0,1.0,0.5,0.0	-0.31	rs81349914	T>G	3_prime_UTR_variant	ENSSSCG00000004022
1:2520530	5077.94	1.59654029227e-13	1.0,0.0,0.0,0.465,0.0,0.627	0.619,0.833,1.0,1.0,0.5,0.0	-0.31	rs81349914	T>G	3_prime_UTR_variant	ENSSSCG00000004022
1:2520530	5077.94	1.59654029227e-13	1.0,0.0,0.0,0.465,0.0,0.627	0.619,0.833,1.0,1.0,0.5,0.0	-0.31	rs81349914	T>G	3_prime_UTR_variant	ENSSSCG00000004022
1:2520530	5077.94	1.59654029227e-13	1.0,0.0,0.0,0.465,0.0,0.627	0.619,0.833,1.0,1.0,0.5,0.0	-0.31	rs81349914	T>G	3_prime_UTR_variant	ENSSSCG00000004022
1:252689288	1556.11	1.49067035276e-09	0.0,0.0,0.0,0.0,0.0,0.778	0.68,0.96,0.316,0.0,0.444,0.75	-0.395	rs792057015	G>T	downstream_gene_variant	ENSSSCG00000022780
1:252689288	1556.11	1.49067035276e-09	0.0,0.0,0.0,0.0,0.0,0.778	0.68,0.96,0.316,0.0,0.444,0.75	-0.395	rs792057015	G>T	downstream_gene_variant	ENSSSCG00000041449
1:252690162	1946.28	0.000121147793249	1.0,0.563,0.0,0.25,0.333,1.0	1.0,1.0,1.0,1.0,1.0,0.455	-0.385	rs342836223	C>T	non_coding_transcript_exon_variant	ENSSSCG00000041449
1:252690162	1946.28	0.000121147793249	1.0,0.563,0.0,0.25,0.333,1.0	1.0,1.0,1.0,1.0,1.0,0.455	-0.385	rs342836223	C>T	downstream_gene_variant	ENSSSCG00000022780
1:253375450	3295.92	6.8337627053e-07	0.474,0.0,0.0,0.0,0.0,1.0	0.448,1.0,0.5,0.41,0.571,0.353	-0.302	rs328705016	C>A	3_prime_UTR_variant	ENSSSCG00000026194
1:253375450	3295.92	6.8337627053e-07	0.474,0.0,0.0,0.0,0.0,1.0	0.448,1.0,0.5,0.41,0.571,0.353	-0.302	rs328705016	C>A	3_prime_UTR_variant	ENSSSCG00000026194
1:253375536	1406.14	5.47932038009e-06	0.417,0.0,0.0,0.0,0.0,1.0	0.412,1.0,0.591,0.438,0.375,0.5	-0.316	rs338744741	A>G	3_prime_UTR_variant	ENSSSCG00000026194
1:253375536	1406.14	5.47932038009e-06	0.417,0.0,0.0,0.0,0.0,1.0	0.412,1.0,0.591,0.438,0.375,0.5	-0.316	rs338744741	A>G	3_prime_UTR_variant	ENSSSCG00000026194
1:260564197	1591.99	4.4507765801e-06	0.375,0.143,1.0,0.0,0.0,0.636	0.875,0.75,0.545,0.8,1.0,0.286	-0.35	rs319854444	T>C	missense_variant	ENSSSCG00000028117
1:260564197	1591.99	4.4507765801e-06	0.375,0.143,1.0,0.0,0.0,0.636	0.875,0.75,0.545,0.8,1.0,0.286	-0.35	rs319854444	T>C	missense_variant	ENSSSCG00000028117
1:260564197	1591.99	4.4507765801e-06	0.375,0.143,1.0,0.0,0.0,0.636	0.875,0.75,0.545,0.8,1.0,0.286	-0.35	rs319854444	T>C	missense_variant	ENSSSCG00000028117
1:260564197	1591.99	4.4507765801e-06	0.375,0.143,1.0,0.0,0.0,0.636	0.875,0.75,0.545,0.8,1.0,0.286	-0.35	rs319854444	T>C	missense_variant	ENSSSCG00000028117
1:260564197	1591.99	4.4507765801e-06	0.375,0.143,1.0,0.0,0.0,0.636	0.875,0.75,0.545,0.8,1.0,0.286	-0.35	rs319854444	T>C	missense_variant	ENSSSCG00000028117
1:260564197	1591.99	4.4507765801e-06	0.375,0.143,1.0,0.0,0.0,0.636	0.875,0.75,0.545,0.8,1.0,0.286	-0.35	rs319854444	T>C	missense_variant	ENSSSCG00000028117
1:260564197	1591.99	4.4507765801e-06	0.375,0.143,1.0,0.0,0.0,0.636	0.875,0.75,0.545,0.8,1.0,0.286	-0.35	rs319854444	T>C	missense_variant	ENSSSCG00000028117
1:260564197	1591.99	4.4507765801e-06	0.375,0.143,1.0,0.0,0.0,0.636	0.875,0.75,0.545,0.8,1.0,0.286	-0.35	rs319854444	T>C	missense_variant	ENSSSCG00000028117
1:260564197	1591.99	4.4507765801e-06	0.375,0.143,1.0,0.0,0.0,0.636	0.875,0.75,0.545,0.8,1.0,0.286	-0.35	rs319854444	T>C	missense_variant	ENSSSCG00000028117
1:260564197	1591.99	4.4507765801e-06	0.375,0.143,1.0,0.0,0.0,0.636	0.875,0.75,0.545,0.8,1.0,0.286	-0.35	rs319854444	T>C	missense_variant	ENSSSCG00000028117
1:260663202	6602.56	3.24581126308e-14	1.0,1.0,0.5,1.0,1.0,1.0	0.417,1.0,0.366,0.571,0.611,0.5	0.339	rs324682923	G>T	3_prime_UTR_variant	ENSSSCG00000005506
1:260664588	3466.67	8.21937380022e-06	1.0,1.0,0.4,1.0,1.0,1.0	0.444,1.0,0.571,0.455,0.364,0.375	0.365	rs80958823	C>T	3_prime_UTR_variant	ENSSSCG00000005506
1:260664617	3800.58	1.84264692343e-07	1.0,1.0,0.333,1.0,1.0,1.0	0.316,1.0,0.611,0.273,0.5,0.3	0.389	rs328897403	C>T	3_prime_UTR_variant	ENSSSCG00000005506
1:260665045	3509.60	1.42063631604e-07	1.0,1.0,0.4,1.0,1.0,1.0	0.381,1.0,0.421,0.714,0.111,0.333	0.407	rs333912769	G>A	3_prime_UTR_variant	ENSSSCG00000005506
1:260665401	2944.49	3.61311962391e-06	1.0,1.0,1.0,1.0,1.0,1.0	0.263,1.0,1.0,0.5,1.0,0.0	0.373		T>C	3_prime_UTR_variant	ENSSSCG00000005506
1:260895577	4289.15	1.12011552263e-07	1.0,1.0,1.0,1.0,0.909,1.0	0.222,1.0,1.0,0.526,0.667,0.533	0.327	rs322929656	G>C	downstream_gene_variant	ENSSSCG00000005510
1:260895577	4289.15	1.12011552263e-07	1.0,1.0,1.0,1.0,0.909,1.0	0.222,1.0,1.0,0.526,0.667,0.533	0.327	rs322929656	G>C	3_prime_UTR_variant	ENSSSCG00000039972
1:260895577	4289.15	1.12011552263e-07	1.0,1.0,1.0,1.0,0.909,1.0	0.222,1.0,1.0,0.526,0.667,0.533	0.327	rs322929656	G>C	downstream_gene_variant	ENSSSCG00000005510
1:260895707	6243.61	1.01006226241e-09	1.0,1.0,1.0,1.0,1.0,1.0	0.231,1.0,1.0,0.235,0.846,0.727	0.327	rs343145073	T>G	downstream_gene_variant	ENSSSCG00000005510
1:260895707	6243.61	1.01006226241e-09	1.0,1.0,1.0,1.0,1.0,1.0	0.231,1.0,1.0,0.235,0.846,0.727	0.327	rs343145073	T>G	3_prime_UTR_variant	ENSSSCG00000039972
1:260895707	6243.61	1.01006226241e-09	1.0,1.0,1.0,1.0,1.0,1.0	0.231,1.0,1.0,0.235,0.846,0.727	0.327	rs343145073	T>G	downstream_gene_variant	ENSSSCG00000005510
1:262482125	1761.60	7.53088325208e-07	0.333,0.8,1.0,0.6,1.0,1.0	0.063,1.0,0.529,0.0,0.889,0.0	0.375	rs343652959	A>T	3_prime_UTR_variant	ENSSSCG00000005533
1:263749272	5457.92	0.0	0.375,0.0,0.526,0.0,0.442,0.458	1.0,1.0,1.0,1.0,0.424,0.526	-0.525		C>G	3_prime_UTR_variant	ENSSSCG00000038554
1:263749278	5173.92	0.0	0.263,0.0,0.524,0.0,0.413,0.435	0.977,1.0,1.0,1.0,0.433,0.529	-0.551		C>G	3_prime_UTR_variant	ENSSSCG00000038554
1:263749284	5888.92	0.0	0.389,0.0,0.524,0.0,0.432,0.435	0.978,1.0,1.0,1.0,0.467,0.529	-0.533	rs345586117	T>C	3_prime_UTR_variant	ENSSSCG00000038554
1:263749299	5008.89	0.0	0.0,0.0,0.45,0.0,0.364,0.409	0.605,1.0,1.0,0.541,0.424,0.526	-0.479	rs327580011	C>T	3_prime_UTR_variant	ENSSSCG00000038554
1:263749490	6389.16	0.0	0.706,0.0,1.0,0.0,0.269,0.548	1.0,1.0,1.0,1.0,1.0,0.526	-0.5	rs342347470	A>G	3_prime_UTR_variant	ENSSSCG00000038554
1:263749714	3903.35	0.0	0.571,0.074,1.0,0.0,0.364,0.526	1.0,1.0,1.0,1.0,1.0,0.364	-0.471	rs329529917	C>G	3_prime_UTR_variant	ENSSSCG00000038554
1:263749907	5765.16	0.0	0.333,0.0,1.0,0.0,0.476,0.571	1.0,1.0,1.0,1.0,1.0,0.364	-0.497	rs321329661	A>G	synonymous_variant	ENSSSCG00000038554
1:263750054	6114.43	0.0	0.476,0.0,1.0,0.0,0.389,1.0	1.0,1.0,1.0,1.0,1.0,0.625	-0.46	rs80877789	G>A	synonymous_variant	ENSSSCG00000038554
1:267411273	555.11	0.00039011258808	0.429,0.0,0.0,0.0,0.0,0.0	0.455,1.0,0.6,0.333,0.0,0.5	-0.41	rs1108127128	A>C	downstream_gene_variant	ENSSSCG00000032752
1:267411273	555.11	0.00039011258808	0.429,0.0,0.0,0.0,0.0,0.0	0.455,1.0,0.6,0.333,0.0,0.5	-0.41	rs1108127128	A>C	downstream_gene_variant	ENSSSCG00000032752
1:267411273	555.11	0.00039011258808	0.429,0.0,0.0,0.0,0.0,0.0	0.455,1.0,0.6,0.333,0.0,0.5	-0.41	rs1108127128	A>C	3_prime_UTR_variant	ENSSSCG00000032752
1:267412382	755.21	0.000148480396899	0.333,0.0,0.571,0.0,0.182,0.0	0.75,1.0,0.429,0.364,0.667,0.0	-0.354	rs325221410	A>G	downstream_gene_variant	ENSSSCG00000032752
1:267412382	755.21	0.000148480396899	0.333,0.0,0.571,0.0,0.182,0.0	0.75,1.0,0.429,0.364,0.667,0.0	-0.354	rs325221410	A>G	3_prime_UTR_variant	ENSSSCG00000032752
1:267412382	755.21	0.000148480396899	0.333,0.0,0.571,0.0,0.182,0.0	0.75,1.0,0.429,0.364,0.667,0.0	-0.354	rs325221410	A>G	downstream_gene_variant	ENSSSCG00000032752
1:267412771	1956.83	5.80102879893e-07	1.0,0.0,0.333,0.0,1.0,1.0	1.0,1.0,1.0,1.0,1.0,0.8	-0.411	rs328682787	T>C	downstream_gene_variant	ENSSSCG00000032752
1:267412771	1956.83	5.80102879893e-07	1.0,0.0,0.333,0.0,1.0,1.0	1.0,1.0,1.0,1.0,1.0,0.8	-0.411	rs328682787	T>C	downstream_gene_variant	ENSSSCG00000032752
1:267412771	1956.83	5.80102879893e-07	1.0,0.0,0.333,0.0,1.0,1.0	1.0,1.0,1.0,1.0,1.0,0.8	-0.411	rs328682787	T>C	3_prime_UTR_variant	ENSSSCG00000032752
1:267462426	559.79	8.18414687527e-05	1.0,0.0,0.0,0.0,0.0,0.0	0.6,1.0,0.667,0.5,0.0,0.455	-0.37	rs334291243	A>C	3_prime_UTR_variant	ENSSSCG00000031426
1:267462592	596.55	5.17013903587e-05	0.667,0.0,0.0,0.0,0.0,0.0	0.6,1.0,0.571,0.6,0.0,0.5	-0.434	rs326955616	C>T	3_prime_UTR_variant	ENSSSCG00000031426
1:268239185	4435	9.53743437843e-06	0.556,1.0,1.0,1.0,0.357,0.545	0.643,0.0,0.6,0.343,0.3,0.706	0.311	rs325667311	T>C	3_prime_UTR_variant	ENSSSCG00000005620
1:268239185	4435	9.53743437843e-06	0.556,1.0,1.0,1.0,0.357,0.545	0.643,0.0,0.6,0.343,0.3,0.706	0.311	rs325667311	T>C	3_prime_UTR_variant	ENSSSCG00000005620
1:268239185	4435	9.53743437843e-06	0.556,1.0,1.0,1.0,0.357,0.545	0.643,0.0,0.6,0.343,0.3,0.706	0.311	rs325667311	T>C	upstream_gene_variant	ENSSSCG00000005619
1:268239185	4435	9.53743437843e-06	0.556,1.0,1.0,1.0,0.357,0.545	0.643,0.0,0.6,0.343,0.3,0.706	0.311	rs325667311	T>C	upstream_gene_variant	ENSSSCG00000005619
1:268239185	4435	9.53743437843e-06	0.556,1.0,1.0,1.0,0.357,0.545	0.643,0.0,0.6,0.343,0.3,0.706	0.311	rs325667311	T>C	3_prime_UTR_variant	ENSSSCG00000005620
1:268239215	4248.95	1.45949073174e-06	0.375,1.0,1.0,1.0,0.387,0.5	0.483,0.0,0.529,0.37,0.308,0.615	0.326	rs327807111	G>A	upstream_gene_variant	ENSSSCG00000005619
1:268239215	4248.95	1.45949073174e-06	0.375,1.0,1.0,1.0,0.387,0.5	0.483,0.0,0.529,0.37,0.308,0.615	0.326	rs327807111	G>A	3_prime_UTR_variant	ENSSSCG00000005620
1:268239215	4248.95	1.45949073174e-06	0.375,1.0,1.0,1.0,0.387,0.5	0.483,0.0,0.529,0.37,0.308,0.615	0.326	rs327807111	G>A	3_prime_UTR_variant	ENSSSCG00000005620
1:268239215	4248.95	1.45949073174e-06	0.375,1.0,1.0,1.0,0.387,0.5	0.483,0.0,0.529,0.37,0.308,0.615	0.326	rs327807111	G>A	upstream_gene_variant	ENSSSCG00000005619
1:268239215	4248.95	1.45949073174e-06	0.375,1.0,1.0,1.0,0.387,0.5	0.483,0.0,0.529,0.37,0.308,0.615	0.326	rs327807111	G>A	3_prime_UTR_variant	ENSSSCG00000005620
1:268395938	11874.55	0.0	0.614,0.0,0.431,0.565,0.0,0.367	0.461,0.975,0.445,0.548,0.535,1.0	-0.331	rs328354729	G>A	synonymous_variant	ENSSSCG00000005628
1:268395938	11874.55	0.0	0.614,0.0,0.431,0.565,0.0,0.367	0.461,0.975,0.445,0.548,0.535,1.0	-0.331	rs328354729	G>A	synonymous_variant	ENSSSCG00000005628
1:268815377	4908.92	1.36856893745e-06	0.333,0.375,0.0,0.98,1.0,0.439	0.319,0.0,0.0,0.3,0.0,0.674	0.306	rs324271506	A>G	3_prime_UTR_variant	ENSSSCG00000005649
1:268815377	4908.92	1.36856893745e-06	0.333,0.375,0.0,0.98,1.0,0.439	0.319,0.0,0.0,0.3,0.0,0.674	0.306	rs324271506	A>G	downstream_gene_variant	ENSSSCG00000027037
1:268815377	4908.92	1.36856893745e-06	0.333,0.375,0.0,0.98,1.0,0.439	0.319,0.0,0.0,0.3,0.0,0.674	0.306	rs324271506	A>G	downstream_gene_variant	ENSSSCG00000005649
1:268815950	5823.92	3.4001596437e-12	0.468,0.576,0.0,1.0,1.0,0.519	0.391,0.0,0.0,0.341,0.045,0.71	0.346	rs340891465	T>C	downstream_gene_variant	ENSSSCG00000005649
1:268815950	5823.92	3.4001596437e-12	0.468,0.576,0.0,1.0,1.0,0.519	0.391,0.0,0.0,0.341,0.045,0.71	0.346	rs340891465	T>C	downstream_gene_variant	ENSSSCG00000027037
1:268815950	5823.92	3.4001596437e-12	0.468,0.576,0.0,1.0,1.0,0.519	0.391,0.0,0.0,0.341,0.045,0.71	0.346	rs340891465	T>C	downstream_gene_variant	ENSSSCG00000005649
1:269174859	1041.76	1.28573708663e-05	0.2,0.0,0.6,0.059,0.0,0.5	0.333,1.0,1.0,0.667,1.0,0.286	-0.488	rs325185036	C>T	synonymous_variant	ENSSSCG00000005663
1:269174859	1041.76	1.28573708663e-05	0.2,0.0,0.6,0.059,0.0,0.5	0.333,1.0,1.0,0.667,1.0,0.286	-0.488	rs325185036	C>T	synonymous_variant	ENSSSCG00000005663
1:269174859	1041.76	1.28573708663e-05	0.2,0.0,0.6,0.059,0.0,0.5	0.333,1.0,1.0,0.667,1.0,0.286	-0.488	rs325185036	C>T	synonymous_variant	ENSSSCG00000005663
1:269174859	1041.76	1.28573708663e-05	0.2,0.0,0.6,0.059,0.0,0.5	0.333,1.0,1.0,0.667,1.0,0.286	-0.488	rs325185036	C>T	synonymous_variant	ENSSSCG00000005663
1:269174859	1041.76	1.28573708663e-05	0.2,0.0,0.6,0.059,0.0,0.5	0.333,1.0,1.0,0.667,1.0,0.286	-0.488	rs325185036	C>T	intron_variant	ENSSSCG00000005663
1:269174859	1041.76	1.28573708663e-05	0.2,0.0,0.6,0.059,0.0,0.5	0.333,1.0,1.0,0.667,1.0,0.286	-0.488	rs325185036	C>T	synonymous_variant	ENSSSCG00000005663
1:269174859	1041.76	1.28573708663e-05	0.2,0.0,0.6,0.059,0.0,0.5	0.333,1.0,1.0,0.667,1.0,0.286	-0.488	rs325185036	C>T	intron_variant	ENSSSCG00000005663
1:269174859	1041.76	1.28573708663e-05	0.2,0.0,0.6,0.059,0.0,0.5	0.333,1.0,1.0,0.667,1.0,0.286	-0.488	rs325185036	C>T	synonymous_variant	ENSSSCG00000005663
1:269174859	1041.76	1.28573708663e-05	0.2,0.0,0.6,0.059,0.0,0.5	0.333,1.0,1.0,0.667,1.0,0.286	-0.488	rs325185036	C>T	synonymous_variant	ENSSSCG00000005663
1:269174859	1041.76	1.28573708663e-05	0.2,0.0,0.6,0.059,0.0,0.5	0.333,1.0,1.0,0.667,1.0,0.286	-0.488	rs325185036	C>T	synonymous_variant	ENSSSCG00000005663
1:269362265	2677.33	0.0	0.6,0.0,0.0,0.0,0.0,0.0	0.548,1.0,0.606,0.417,0.083,0.5	-0.426	rs328694415	C>T	synonymous_variant	ENSSSCG00000005669
1:269387821	4137.69	0.0	0.227,0.0,0.455,0.0,0.0,0.0	0.417,1.0,0.351,0.415,0.413,0.537	-0.408	rs80942402	C>T	3_prime_UTR_variant	ENSSSCG00000005671
1:269387821	4137.69	0.0	0.227,0.0,0.455,0.0,0.0,0.0	0.417,1.0,0.351,0.415,0.413,0.537	-0.408	rs80942402	C>T	3_prime_UTR_variant	ENSSSCG00000005671
1:269387821	4137.69	0.0	0.227,0.0,0.455,0.0,0.0,0.0	0.417,1.0,0.351,0.415,0.413,0.537	-0.408	rs80942402	C>T	3_prime_UTR_variant	ENSSSCG00000005671
1:269387821	4137.69	0.0	0.227,0.0,0.455,0.0,0.0,0.0	0.417,1.0,0.351,0.415,0.413,0.537	-0.408	rs80942402	C>T	downstream_gene_variant	ENSSSCG00000031669
1:269387821	4137.69	0.0	0.227,0.0,0.455,0.0,0.0,0.0	0.417,1.0,0.351,0.415,0.413,0.537	-0.408	rs80942402	C>T	downstream_gene_variant	ENSSSCG00000005671
1:269387821	4137.69	0.0	0.227,0.0,0.455,0.0,0.0,0.0	0.417,1.0,0.351,0.415,0.413,0.537	-0.408	rs80942402	C>T	downstream_gene_variant	ENSSSCG00000031669
1:269387821	4137.69	0.0	0.227,0.0,0.455,0.0,0.0,0.0	0.417,1.0,0.351,0.415,0.413,0.537	-0.408	rs80942402	C>T	downstream_gene_variant	ENSSSCG00000005671
1:269387821	4137.69	0.0	0.227,0.0,0.455,0.0,0.0,0.0	0.417,1.0,0.351,0.415,0.413,0.537	-0.408	rs80942402	C>T	3_prime_UTR_variant	ENSSSCG00000005671
1:269387821	4137.69	0.0	0.227,0.0,0.455,0.0,0.0,0.0	0.417,1.0,0.351,0.415,0.413,0.537	-0.408	rs80942402	C>T	splice_polypyrimidine_tract_variant,intron_variant	ENSSSCG00000005671
1:269387821	4137.69	0.0	0.227,0.0,0.455,0.0,0.0,0.0	0.417,1.0,0.351,0.415,0.413,0.537	-0.408	rs80942402	C>T	3_prime_UTR_variant	ENSSSCG00000005671
1:269387821	4137.69	0.0	0.227,0.0,0.455,0.0,0.0,0.0	0.417,1.0,0.351,0.415,0.413,0.537	-0.408	rs80942402	C>T	downstream_gene_variant	ENSSSCG00000031669
1:269389712	18475.87	0.0	0.702,1.0,0.0,0.371,1.0,1.0	0.551,0.0,0.0,0.588,0.589,0.023	0.387	rs343170177	A>G	synonymous_variant	ENSSSCG00000005671
1:269389712	18475.87	0.0	0.702,1.0,0.0,0.371,1.0,1.0	0.551,0.0,0.0,0.588,0.589,0.023	0.387	rs343170177	A>G	synonymous_variant	ENSSSCG00000005671
1:269389712	18475.87	0.0	0.702,1.0,0.0,0.371,1.0,1.0	0.551,0.0,0.0,0.588,0.589,0.023	0.387	rs343170177	A>G	intron_variant	ENSSSCG00000005671
1:269389712	18475.87	0.0	0.702,1.0,0.0,0.371,1.0,1.0	0.551,0.0,0.0,0.588,0.589,0.023	0.387	rs343170177	A>G	synonymous_variant	ENSSSCG00000005671
1:269389712	18475.87	0.0	0.702,1.0,0.0,0.371,1.0,1.0	0.551,0.0,0.0,0.588,0.589,0.023	0.387	rs343170177	A>G	intron_variant	ENSSSCG00000005671
1:269389712	18475.87	0.0	0.702,1.0,0.0,0.371,1.0,1.0	0.551,0.0,0.0,0.588,0.589,0.023	0.387	rs343170177	A>G	synonymous_variant	ENSSSCG00000005671
1:269389712	18475.87	0.0	0.702,1.0,0.0,0.371,1.0,1.0	0.551,0.0,0.0,0.588,0.589,0.023	0.387	rs343170177	A>G	synonymous_variant	ENSSSCG00000005671
1:269389712	18475.87	0.0	0.702,1.0,0.0,0.371,1.0,1.0	0.551,0.0,0.0,0.588,0.589,0.023	0.387	rs343170177	A>G	synonymous_variant	ENSSSCG00000005671
1:269453652	2392.58	0.0	0.333,0.0,0.0,0.0,0.0,0.0	0.615,1.0,0.833,0.571,0.13,0.389	-0.534	rs691671686	C>G	downstream_gene_variant	ENSSSCG00000005673
1:269453652	2392.58	0.0	0.333,0.0,0.0,0.0,0.0,0.0	0.615,1.0,0.833,0.571,0.13,0.389	-0.534	rs691671686	C>G	upstream_gene_variant	ENSSSCG00000056056
1:269830293	2307.59	7.03756182576e-06	0.0,1.0,0.412,0.929,1.0,1.0	0.118,0.0,0.0,0.0,1.0,0.444	0.463	rs318557064	A>G	synonymous_variant	ENSSSCG00000005679
1:269830293	2307.59	7.03756182576e-06	0.0,1.0,0.412,0.929,1.0,1.0	0.118,0.0,0.0,0.0,1.0,0.444	0.463	rs318557064	A>G	synonymous_variant	ENSSSCG00000005679
1:269830293	2307.59	7.03756182576e-06	0.0,1.0,0.412,0.929,1.0,1.0	0.118,0.0,0.0,0.0,1.0,0.444	0.463	rs318557064	A>G	downstream_gene_variant	ENSSSCG00000005678
1:269830293	2307.59	7.03756182576e-06	0.0,1.0,0.412,0.929,1.0,1.0	0.118,0.0,0.0,0.0,1.0,0.444	0.463	rs318557064	A>G	downstream_gene_variant	ENSSSCG00000005678
1:269830296	1444.63	0.000131705296779	0.0,1.0,0.412,0.929,0.429,0.5	0.118,0.0,0.0,0.0,0.5,0.444	0.368	rs329173282	C>T	synonymous_variant	ENSSSCG00000005679
1:269830296	1444.63	0.000131705296779	0.0,1.0,0.412,0.929,0.429,0.5	0.118,0.0,0.0,0.0,0.5,0.444	0.368	rs329173282	C>T	downstream_gene_variant	ENSSSCG00000005678
1:269830296	1444.63	0.000131705296779	0.0,1.0,0.412,0.929,0.429,0.5	0.118,0.0,0.0,0.0,0.5,0.444	0.368	rs329173282	C>T	downstream_gene_variant	ENSSSCG00000005678
1:269830296	1444.63	0.000131705296779	0.0,1.0,0.412,0.929,0.429,0.5	0.118,0.0,0.0,0.0,0.5,0.444	0.368	rs329173282	C>T	synonymous_variant	ENSSSCG00000005679
1:269967921	4297.89	1.95482797553e-05	1.0,0.0,1.0,0.176,0.75,1.0	1.0,1.0,1.0,1.0,1.0,1.0	-0.346	rs332544393	G>A	intron_variant	ENSSSCG00000005683
1:269967929	4026.92	1.38237521804e-05	1.0,0.0,1.0,0.176,0.737,1.0	1.0,1.0,1.0,1.0,1.0,1.0	-0.348	rs327657739	A>G	intron_variant	ENSSSCG00000005683
1:269967962	3040.08	2.12817033519e-05	1.0,0.0,0.727,0.0,0.615,1.0	1.0,1.0,1.0,1.0,0.833,1.0	-0.415	rs337149611	C>T	intron_variant	ENSSSCG00000005683
1:269970440	3191.14	1.4460882939e-11	0.019,1.0,0.412,1.0,0.452,0.0	0.0,0.0,0.0,0.0,0.378,0.429	0.346	rs335542132	T>C	downstream_gene_variant	ENSSSCG00000034518
1:269970440	3191.14	1.4460882939e-11	0.019,1.0,0.412,1.0,0.452,0.0	0.0,0.0,0.0,0.0,0.378,0.429	0.346	rs335542132	T>C	synonymous_variant	ENSSSCG00000005683
1:269970530	3385.16	3.83836548316e-15	0.0,1.0,0.276,1.0,0.509,0.0	0.0,0.0,0.0,0.0,0.333,0.294	0.36	rs339009085	A>G	synonymous_variant	ENSSSCG00000005683
1:269970530	3385.16	3.83836548316e-15	0.0,1.0,0.276,1.0,0.509,0.0	0.0,0.0,0.0,0.0,0.333,0.294	0.36	rs339009085	A>G	downstream_gene_variant	ENSSSCG00000034518
1:269975882	3040.54	0.0	0.021,1.0,0.018,0.421,0.389,0.018	0.0,0.0,0.0,0.0,0.0,0.0	0.311	rs335481534	G>A	3_prime_UTR_variant	ENSSSCG00000034518
1:269975882	3040.54	0.0	0.021,1.0,0.018,0.421,0.389,0.018	0.0,0.0,0.0,0.0,0.0,0.0	0.311	rs335481534	G>A	downstream_gene_variant	ENSSSCG00000005683
1:269981085	7559.87	2.3065051409e-10	0.024,1.0,1.0,1.0,0.508,0.0	0.036,0.5,0.35,0.0,0.381,0.436	0.305	rs332859333	T>C	synonymous_variant	ENSSSCG00000034518
1:269981109	5028.16	0.0	0.0,1.0,0.564,1.0,0.526,0.0	0.033,0.0,0.0,0.0,0.449,0.361	0.374	rs344767847	T>C	synonymous_variant	ENSSSCG00000034518
1:269986635	11159.87	1.99374716749e-06	1.0,0.0,0.0,0.0,0.49,1.0	1.0,0.559,0.58,1.0,0.778,0.472	-0.316	rs338155933	G>A	3_prime_UTR_variant	ENSSSCG00000030426
1:269986635	11159.87	1.99374716749e-06	1.0,0.0,0.0,0.0,0.49,1.0	1.0,0.559,0.58,1.0,0.778,0.472	-0.316	rs338155933	G>A	upstream_gene_variant	ENSSSCG00000034518
1:270251003	16074.52	0.0	1.0,0.0,1.0,0.0,0.481,1.0	1.0,1.0,1.0,1.0,1.0,0.548	-0.345		C>G	synonymous_variant	ENSSSCG00000038868
1:270252137	10960.52	0.0	1.0,0.0,1.0,0.056,0.547,1.0	1.0,1.0,1.0,1.0,1.0,0.613	-0.335		T>C	3_prime_UTR_variant	ENSSSCG00000038868
1:270252195	10974.52	0.0	1.0,0.0,1.0,0.0,0.549,1.0	1.0,1.0,1.0,1.0,1.0,0.543	-0.332		A>G	3_prime_UTR_variant	ENSSSCG00000038868
1:270252199	11737.52	0.0	1.0,0.0,1.0,0.0,0.549,1.0	1.0,1.0,1.0,1.0,1.0,0.541	-0.332		G>A	3_prime_UTR_variant	ENSSSCG00000038868
1:270252209	11102.52	0.0	1.0,0.0,1.0,0.0,0.529,1.0	1.0,1.0,1.0,1.0,1.0,0.553	-0.337		A>G	3_prime_UTR_variant	ENSSSCG00000038868
1:270252316	12227.52	0.0	1.0,0.0,1.0,0.0,0.476,1.0	1.0,1.0,1.0,1.0,1.0,0.5	-0.337		C>A	3_prime_UTR_variant	ENSSSCG00000038868
1:270252375	10936.52	0.0	1.0,0.0,1.0,0.0,0.388,1.0	1.0,1.0,1.0,1.0,1.0,0.476	-0.348		C>A	3_prime_UTR_variant	ENSSSCG00000038868
1:270252398	12081.52	0.0	1.0,0.0,1.0,0.0,0.413,1.0	1.0,1.0,1.0,1.0,1.0,0.415	-0.334		C>T	3_prime_UTR_variant	ENSSSCG00000038868
1:270253072	9080.52	0.0	1.0,0.0,1.0,0.0,0.556,1.0	1.0,1.0,1.0,1.0,1.0,0.629	-0.346		G>A	3_prime_UTR_variant	ENSSSCG00000038868
1:270253182	11743.52	0.0	1.0,0.0,1.0,0.0,0.659,1.0	1.0,1.0,1.0,1.0,1.0,0.561	-0.317		T>C	3_prime_UTR_variant	ENSSSCG00000038868
1:270253311	12800.52	0.0	1.0,0.0,1.0,0.0,0.519,1.0	1.0,1.0,1.0,1.0,1.0,0.62	-0.35		T>C	3_prime_UTR_variant	ENSSSCG00000038868
1:270253313	12652.52	0.0	1.0,0.0,1.0,0.0,0.528,1.0	1.0,1.0,1.0,1.0,1.0,0.633	-0.351		A>G	3_prime_UTR_variant	ENSSSCG00000038868
1:270253498	14421.52	0.0	1.0,0.0,1.0,0.0,0.488,1.0	1.0,1.0,1.0,1.0,1.0,0.492	-0.334		C>T	3_prime_UTR_variant	ENSSSCG00000038868
1:270253819	10211.52	0.0	1.0,0.0,1.0,0.0,0.548,1.0	1.0,1.0,1.0,1.0,1.0,0.412	-0.311		G>A	3_prime_UTR_variant	ENSSSCG00000038868
1:270253819	10211.52	0.0	1.0,0.0,1.0,0.0,0.548,1.0	1.0,1.0,1.0,1.0,1.0,0.412	-0.311		G>A	upstream_gene_variant	ENSSSCG00000051973
1:270254029	18336.52	0.0	1.0,0.0,1.0,0.01,0.528,1.0	1.0,0.989,1.0,1.0,1.0,0.5	-0.325		G>A	3_prime_UTR_variant	ENSSSCG00000038868
1:270254029	18336.52	0.0	1.0,0.0,1.0,0.01,0.528,1.0	1.0,0.989,1.0,1.0,1.0,0.5	-0.325		G>A	upstream_gene_variant	ENSSSCG00000051973
1:270254067	16398.52	0.0	1.0,0.0,1.0,0.012,0.462,1.0	1.0,0.988,1.0,1.0,1.0,0.519	-0.339		C>G	upstream_gene_variant	ENSSSCG00000051973
1:270254067	16398.52	0.0	1.0,0.0,1.0,0.012,0.462,1.0	1.0,0.988,1.0,1.0,1.0,0.519	-0.339		C>G	3_prime_UTR_variant	ENSSSCG00000038868
1:270254129	13497.52	0.0	0.97,0.0,1.0,0.0,0.338,1.0	1.0,0.971,1.0,1.0,1.0,0.5	-0.361		C>T	upstream_gene_variant	ENSSSCG00000051973
1:270254129	13497.52	0.0	0.97,0.0,1.0,0.0,0.338,1.0	1.0,0.971,1.0,1.0,1.0,0.5	-0.361		C>T	3_prime_UTR_variant	ENSSSCG00000038868
1:270254134	12846.52	0.0	0.968,0.0,1.0,0.0,0.379,1.0	1.0,0.972,1.0,1.0,1.0,0.516	-0.357		A>G	upstream_gene_variant	ENSSSCG00000051973
1:270254134	12846.52	0.0	0.968,0.0,1.0,0.0,0.379,1.0	1.0,0.972,1.0,1.0,1.0,0.516	-0.357		A>G	3_prime_UTR_variant	ENSSSCG00000038868
1:270254364	14763.52	0.0	1.0,0.0,1.0,0.0,0.594,1.0	1.0,1.0,1.0,1.0,1.0,0.44	-0.308		G>A	3_prime_UTR_variant	ENSSSCG00000038868
1:270254364	14763.52	0.0	1.0,0.0,1.0,0.0,0.594,1.0	1.0,1.0,1.0,1.0,1.0,0.44	-0.308		G>A	upstream_gene_variant	ENSSSCG00000051973
1:270254435	14526.52	0.0	1.0,0.0,1.0,0.0,0.494,1.0	1.0,1.0,1.0,1.0,1.0,0.463	-0.328		C>T	3_prime_UTR_variant	ENSSSCG00000038868
1:270254435	14526.52	0.0	1.0,0.0,1.0,0.0,0.494,1.0	1.0,1.0,1.0,1.0,1.0,0.463	-0.328		C>T	upstream_gene_variant	ENSSSCG00000051973
1:270254506	10882.69	0.0	1.0,0.0,0.919,0.0,0.359,1.0	1.0,1.0,1.0,1.0,1.0,0.617	-0.39		G>A	upstream_gene_variant	ENSSSCG00000051973
1:270254506	10882.69	0.0	1.0,0.0,0.919,0.0,0.359,1.0	1.0,1.0,1.0,1.0,1.0,0.617	-0.39		G>A	3_prime_UTR_variant	ENSSSCG00000038868
1:270254720	12118.52	0.0	1.0,0.0,1.0,0.011,0.403,1.0	1.0,1.0,1.0,1.0,1.0,0.25	-0.306		C>G	upstream_gene_variant	ENSSSCG00000051973
1:270254720	12118.52	0.0	1.0,0.0,1.0,0.011,0.403,1.0	1.0,1.0,1.0,1.0,1.0,0.25	-0.306		C>G	3_prime_UTR_variant	ENSSSCG00000038868
1:270254790	14972.52	0.0	1.0,0.0,1.0,0.0,0.365,1.0	1.0,1.0,1.0,1.0,1.0,0.338	-0.329		G>A	upstream_gene_variant	ENSSSCG00000051973
1:270254790	14972.52	0.0	1.0,0.0,1.0,0.0,0.365,1.0	1.0,1.0,1.0,1.0,1.0,0.338	-0.329		G>A	3_prime_UTR_variant	ENSSSCG00000038868
1:270254792	15114.52	0.0	1.0,0.0,1.0,0.0,0.376,1.0	1.0,1.0,1.0,1.0,1.0,0.338	-0.327		C>T	3_prime_UTR_variant	ENSSSCG00000038868
1:270254792	15114.52	0.0	1.0,0.0,1.0,0.0,0.376,1.0	1.0,1.0,1.0,1.0,1.0,0.338	-0.327		C>T	upstream_gene_variant	ENSSSCG00000051973
1:270254804	14655.52	0.0	1.0,0.0,1.0,0.0,0.362,1.0	1.0,1.0,1.0,1.0,1.0,0.333	-0.328		A>C	upstream_gene_variant	ENSSSCG00000051973
1:270254804	14655.52	0.0	1.0,0.0,1.0,0.0,0.362,1.0	1.0,1.0,1.0,1.0,1.0,0.333	-0.328		A>C	3_prime_UTR_variant	ENSSSCG00000038868
1:270254971	20181.52	0.0	1.0,0.0,1.0,0.0,0.46,1.0	1.0,1.0,1.0,1.0,1.0,0.487	-0.338		C>T	upstream_gene_variant	ENSSSCG00000051973
1:270254971	20181.52	0.0	1.0,0.0,1.0,0.0,0.46,1.0	1.0,1.0,1.0,1.0,1.0,0.487	-0.338		C>T	3_prime_UTR_variant	ENSSSCG00000038868
1:270254993	21091.52	0.0	1.0,0.0,1.0,0.0,0.425,1.0	1.0,1.0,1.0,1.0,1.0,0.506	-0.347		G>A	upstream_gene_variant	ENSSSCG00000051973
1:270254993	21091.52	0.0	1.0,0.0,1.0,0.0,0.425,1.0	1.0,1.0,1.0,1.0,1.0,0.506	-0.347		G>A	3_prime_UTR_variant	ENSSSCG00000038868
1:270255089	28540.52	0.0	1.0,0.024,1.0,0.0,0.61,1.0	1.0,1.0,1.0,1.0,1.0,0.62	-0.331		C>T	upstream_gene_variant	ENSSSCG00000051973
1:270255089	28540.52	0.0	1.0,0.024,1.0,0.0,0.61,1.0	1.0,1.0,1.0,1.0,1.0,0.62	-0.331		C>T	3_prime_UTR_variant	ENSSSCG00000038868
1:270255205	24150.52	0.0	1.0,0.009,1.0,0.009,0.544,1.0	1.0,1.0,1.0,1.0,1.0,0.475	-0.319		G>A	3_prime_UTR_variant	ENSSSCG00000038868
1:270255205	24150.52	0.0	1.0,0.009,1.0,0.009,0.544,1.0	1.0,1.0,1.0,1.0,1.0,0.475	-0.319		G>A	upstream_gene_variant	ENSSSCG00000051973
1:270332460	8046.58	0.0	1.0,0.0,0.926,0.245,0.393,1.0	1.0,1.0,1.0,1.0,1.0,1.0	-0.406	rs345655751	T>C	3_prime_UTR_variant	ENSSSCG00000039311
1:270332460	8046.58	0.0	1.0,0.0,0.926,0.245,0.393,1.0	1.0,1.0,1.0,1.0,1.0,1.0	-0.406	rs345655751	T>C	3_prime_UTR_variant	ENSSSCG00000039311
1:270332560	10128.56	0.0	1.0,0.0,1.0,0.347,0.448,1.0	1.0,1.0,1.0,1.0,1.0,1.0	-0.367	rs337362744	C>T	3_prime_UTR_variant	ENSSSCG00000039311
1:270332560	10128.56	0.0	1.0,0.0,1.0,0.347,0.448,1.0	1.0,1.0,1.0,1.0,1.0,1.0	-0.367	rs337362744	C>T	3_prime_UTR_variant	ENSSSCG00000039311
1:270333205	6711.52	6.95741363459e-12	1.0,0.0,1.0,0.026,0.444,1.0	1.0,1.0,1.0,1.0,1.0,0.652	-0.364	rs331453438	C>A	3_prime_UTR_variant	ENSSSCG00000039311
1:270333205	6711.52	6.95741363459e-12	1.0,0.0,1.0,0.026,0.444,1.0	1.0,1.0,1.0,1.0,1.0,0.652	-0.364	rs331453438	C>A	3_prime_UTR_variant	ENSSSCG00000039311
1:270333269	9894.52	0.0	1.0,0.0,1.0,0.0,0.426,1.0	1.0,1.0,1.0,1.0,1.0,0.464	-0.34	rs324037150	G>T	3_prime_UTR_variant	ENSSSCG00000039311
1:270333269	9894.52	0.0	1.0,0.0,1.0,0.0,0.426,1.0	1.0,1.0,1.0,1.0,1.0,0.464	-0.34	rs324037150	G>T	3_prime_UTR_variant	ENSSSCG00000039311
1:270333950	13765.52	0.0	1.0,0.0,1.0,0.0,0.349,1.0	1.0,1.0,1.0,1.0,1.0,0.455	-0.351	rs322792711	G>A	3_prime_UTR_variant	ENSSSCG00000039311
1:270333950	13765.52	0.0	1.0,0.0,1.0,0.0,0.349,1.0	1.0,1.0,1.0,1.0,1.0,0.455	-0.351	rs322792711	G>A	3_prime_UTR_variant	ENSSSCG00000039311
1:270334238	16515.54	0.0	1.0,0.0,0.972,0.402,0.478,1.0	1.0,1.0,1.0,1.0,1.0,1.0	-0.358	rs337471131	G>A	3_prime_UTR_variant	ENSSSCG00000039311
1:270334238	16515.54	0.0	1.0,0.0,0.972,0.402,0.478,1.0	1.0,1.0,1.0,1.0,1.0,1.0	-0.358	rs337471131	G>A	3_prime_UTR_variant	ENSSSCG00000039311
1:270334410	9063.53	0.0	1.0,0.0,0.96,0.0,0.369,1.0	1.0,1.0,1.0,1.0,1.0,0.8	-0.412	rs321534139	G>A	3_prime_UTR_variant	ENSSSCG00000039311
1:270334410	9063.53	0.0	1.0,0.0,0.96,0.0,0.369,1.0	1.0,1.0,1.0,1.0,1.0,0.8	-0.412	rs321534139	G>A	3_prime_UTR_variant	ENSSSCG00000039311
1:270682110	8977.90	0.0	1.0,0.0,0.0,0.0,0.55,0.69	0.968,1.0,1.0,1.0,0.561,0.438	-0.455	rs327335909	G>C	synonymous_variant	ENSSSCG00000005702
1:270682110	8977.90	0.0	1.0,0.0,0.0,0.0,0.55,0.69	0.968,1.0,1.0,1.0,0.561,0.438	-0.455	rs327335909	G>C	synonymous_variant	ENSSSCG00000005702
1:270682110	8977.90	0.0	1.0,0.0,0.0,0.0,0.55,0.69	0.968,1.0,1.0,1.0,0.561,0.438	-0.455	rs327335909	G>C	synonymous_variant	ENSSSCG00000005702
1:270682110	8977.90	0.0	1.0,0.0,0.0,0.0,0.55,0.69	0.968,1.0,1.0,1.0,0.561,0.438	-0.455	rs327335909	G>C	synonymous_variant	ENSSSCG00000005702
1:270682110	8977.90	0.0	1.0,0.0,0.0,0.0,0.55,0.69	0.968,1.0,1.0,1.0,0.561,0.438	-0.455	rs327335909	G>C	synonymous_variant	ENSSSCG00000005702
1:270683352	8541.90	0.0	1.0,0.014,0.0,0.0,0.558,0.519	0.971,0.981,1.0,1.0,0.605,0.32	-0.464	rs323569883	G>A	synonymous_variant	ENSSSCG00000005702
1:270683352	8541.90	0.0	1.0,0.014,0.0,0.0,0.558,0.519	0.971,0.981,1.0,1.0,0.605,0.32	-0.464	rs323569883	G>A	synonymous_variant	ENSSSCG00000005702
1:270683352	8541.90	0.0	1.0,0.014,0.0,0.0,0.558,0.519	0.971,0.981,1.0,1.0,0.605,0.32	-0.464	rs323569883	G>A	synonymous_variant	ENSSSCG00000005702
1:270683352	8541.90	0.0	1.0,0.014,0.0,0.0,0.558,0.519	0.971,0.981,1.0,1.0,0.605,0.32	-0.464	rs323569883	G>A	synonymous_variant	ENSSSCG00000005702
1:270683352	8541.90	0.0	1.0,0.014,0.0,0.0,0.558,0.519	0.971,0.981,1.0,1.0,0.605,0.32	-0.464	rs323569883	G>A	synonymous_variant	ENSSSCG00000005702
1:270757249	5298.43	6.640396705e-10	1.0,0.0,0.5,0.03,1.0,1.0	1.0,1.0,0.714,1.0,1.0,0.786	-0.328	rs338255758	G>C	3_prime_UTR_variant	ENSSSCG00000005704
1:270757249	5298.43	6.640396705e-10	1.0,0.0,0.5,0.03,1.0,1.0	1.0,1.0,0.714,1.0,1.0,0.786	-0.328	rs338255758	G>C	3_prime_UTR_variant	ENSSSCG00000005704
1:270757249	5298.43	6.640396705e-10	1.0,0.0,0.5,0.03,1.0,1.0	1.0,1.0,0.714,1.0,1.0,0.786	-0.328	rs338255758	G>C	3_prime_UTR_variant	ENSSSCG00000005704
1:270757249	5298.43	6.640396705e-10	1.0,0.0,0.5,0.03,1.0,1.0	1.0,1.0,0.714,1.0,1.0,0.786	-0.328	rs338255758	G>C	3_prime_UTR_variant	ENSSSCG00000005704
1:270757249	5298.43	6.640396705e-10	1.0,0.0,0.5,0.03,1.0,1.0	1.0,1.0,0.714,1.0,1.0,0.786	-0.328	rs338255758	G>C	upstream_gene_variant	ENSSSCG00000005706
1:270762738	760.91	2.14034706013e-05	0.375,0.0,0.0,0.0,0.0,0.0	0.429,0.412,0.889,0.692,0.0,0.143	-0.365	rs339388943	A>C	downstream_gene_variant	ENSSSCG00000005704
1:270762738	760.91	2.14034706013e-05	0.375,0.0,0.0,0.0,0.0,0.0	0.429,0.412,0.889,0.692,0.0,0.143	-0.365	rs339388943	A>C	downstream_gene_variant	ENSSSCG00000005704
1:270762738	760.91	2.14034706013e-05	0.375,0.0,0.0,0.0,0.0,0.0	0.429,0.412,0.889,0.692,0.0,0.143	-0.365	rs339388943	A>C	intron_variant	ENSSSCG00000005706
1:271495756	1978.56	7.93151229113e-10	0.565,0.0,0.0,0.0,0.0,0.0	0.565,0.593,0.357,0.645,0.0,0.455	-0.342	rs331084902	C>G	3_prime_UTR_variant	ENSSSCG00000005719
1:271496402	1570.56	1.2856178386e-09	0.478,0.0,0.0,0.0,0.0,0.0	0.667,0.345,0.267,0.6,0.0,0.474	-0.312	rs342600985	A>G	3_prime_UTR_variant	ENSSSCG00000005719
1:271497949	2857.56	2.71426998688e-13	0.525,0.0,0.0,0.043,0.0,0.0	0.521,0.478,0.417,0.558,0.051,0.371	-0.305	rs343665222	A>G	synonymous_variant	ENSSSCG00000005719
1:271508944	8006.56	3.83836548316e-15	0.625,1.0,1.0,1.0,1.0,1.0	0.413,0.63,0.297,0.357,0.943,0.533	0.408	rs81352993	G>A	synonymous_variant	ENSSSCG00000005719
1:271530728	2478.56	0.0	0.448,0.0,0.0,0.0,0.0,0.0	0.667,0.441,0.514,0.629,0.037,0.576	-0.403	rs692764676	G>A	synonymous_variant	ENSSSCG00000005719
1:271530754	6722.86	3.38364754864e-08	0.417,0.595,1.0,1.0,1.0,1.0	0.321,0.538,0.485,0.317,0.92,0.419	0.335	rs329304373	C>T	synonymous_variant	ENSSSCG00000005719
1:271530793	2599.56	1.06953675257e-13	0.5,0.0,0.0,0.0,0.0,0.0	0.556,0.545,0.452,0.711,0.042,0.52	-0.387	rs701656304	G>A	synonymous_variant	ENSSSCG00000005719
1:271536274	5294.65	4.13855501916e-12	1.0,0.0,0.0,0.4,0.0,1.0	1.0,1.0,0.259,1.0,0.556,1.0	-0.402	rs324465125	G>T	synonymous_variant	ENSSSCG00000005719
1:272094584	1234.58	4.61403165933e-06	0.875,0.833,1.0,0.75,0.706,0.0	0.429,0.0,0.0,0.429,0.5,0.0	0.468	rs328601895	T>G	downstream_gene_variant	ENSSSCG00000005724
1:272124537	1634.61	0.0	0.214,0.0,0.0,0.0,0.0,0.0	0.5,0.0,0.517,0.377,0.125,0.558	-0.311	rs330087231	A>G	missense_variant	ENSSSCG00000005724
1:272385021	1568.15	0.00049969793783	0.429,0.0,0.409,0.0,0.391,0.0	0.455,0.6,1.0,0.313,0.583,0.5	-0.37	rs346257442	C>G	downstream_gene_variant	ENSSSCG00000005730
1:272385021	1568.15	0.00049969793783	0.429,0.0,0.409,0.0,0.391,0.0	0.455,0.6,1.0,0.313,0.583,0.5	-0.37	rs346257442	C>G	3_prime_UTR_variant	ENSSSCG00000005729
1:272474457	904.33	5.13577836214e-06	0.6,0.0,0.0,0.0,0.0,0.0	0.5,0.5,1.0,0.591,0.0,0.6	-0.432	rs332417223	G>C	3_prime_UTR_variant	ENSSSCG00000005731
1:272474457	904.33	5.13577836214e-06	0.6,0.0,0.0,0.0,0.0,0.0	0.5,0.5,1.0,0.591,0.0,0.6	-0.432	rs332417223	G>C	3_prime_UTR_variant	ENSSSCG00000005731
1:272759709	5532.69	0.0	0.574,0.0,0.0,0.0,0.0,0.382	0.462,1.0,0.465,0.42,0.606,0.54	-0.423	rs324325564	C>T	3_prime_UTR_variant	ENSSSCG00000032110
1:272759709	5532.69	0.0	0.574,0.0,0.0,0.0,0.0,0.382	0.462,1.0,0.465,0.42,0.606,0.54	-0.423	rs324325564	C>T	upstream_gene_variant	ENSSSCG00000028671
1:272759709	5532.69	0.0	0.574,0.0,0.0,0.0,0.0,0.382	0.462,1.0,0.465,0.42,0.606,0.54	-0.423	rs324325564	C>T	upstream_gene_variant	ENSSSCG00000028671
1:272759751	3303.69	0.0	0.452,0.0,0.0,0.0,0.0,0.4	0.281,1.0,0.406,0.395,0.5,0.483	-0.369	rs702667829	C>T	upstream_gene_variant	ENSSSCG00000028671
1:272759751	3303.69	0.0	0.452,0.0,0.0,0.0,0.0,0.4	0.281,1.0,0.406,0.395,0.5,0.483	-0.369	rs702667829	C>T	upstream_gene_variant	ENSSSCG00000028671
1:272759751	3303.69	0.0	0.452,0.0,0.0,0.0,0.0,0.4	0.281,1.0,0.406,0.395,0.5,0.483	-0.369	rs702667829	C>T	3_prime_UTR_variant	ENSSSCG00000032110
1:272759769	1935.69	3.60908521151e-12	0.28,0.0,0.0,0.0,0.0,0.227	0.219,1.0,0.313,0.317,0.409,0.346	-0.349	rs694504370	G>A	upstream_gene_variant	ENSSSCG00000028671
1:272759769	1935.69	3.60908521151e-12	0.28,0.0,0.0,0.0,0.0,0.227	0.219,1.0,0.313,0.317,0.409,0.346	-0.349	rs694504370	G>A	upstream_gene_variant	ENSSSCG00000028671
1:272759769	1935.69	3.60908521151e-12	0.28,0.0,0.0,0.0,0.0,0.227	0.219,1.0,0.313,0.317,0.409,0.346	-0.349	rs694504370	G>A	3_prime_UTR_variant	ENSSSCG00000032110
1:273137329	1414.84	0.000900079768416	1.0,1.0,1.0,0.9,1.0,1.0	0.5,1.0,0.0,0.385,1.0,0.333	0.447	rs322159481	A>G	synonymous_variant	ENSSSCG00000026425
1:273303433	4197.77	5.44724121652e-06	0.647,1.0,1.0,1.0,1.0,1.0	0.625,1.0,0.0,0.556,1.0,0.35	0.353	rs340880157	A>G	3_prime_UTR_variant	ENSSSCG00000005743
1:273303433	4197.77	5.44724121652e-06	0.647,1.0,1.0,1.0,1.0,1.0	0.625,1.0,0.0,0.556,1.0,0.35	0.353	rs340880157	A>G	3_prime_UTR_variant	ENSSSCG00000005743
1:273303433	4197.77	5.44724121652e-06	0.647,1.0,1.0,1.0,1.0,1.0	0.625,1.0,0.0,0.556,1.0,0.35	0.353	rs340880157	A>G	3_prime_UTR_variant	ENSSSCG00000005743
1:273303550	8408.54	2.41061527325e-08	0.417,1.0,1.0,1.0,1.0,1.0	0.6,1.0,0.0,0.4,1.0,0.469	0.325	rs332499321	G>A	3_prime_UTR_variant	ENSSSCG00000005743
1:273303550	8408.54	2.41061527325e-08	0.417,1.0,1.0,1.0,1.0,1.0	0.6,1.0,0.0,0.4,1.0,0.469	0.325	rs332499321	G>A	3_prime_UTR_variant	ENSSSCG00000005743
1:273303550	8408.54	2.41061527325e-08	0.417,1.0,1.0,1.0,1.0,1.0	0.6,1.0,0.0,0.4,1.0,0.469	0.325	rs332499321	G>A	3_prime_UTR_variant	ENSSSCG00000005743
1:273303740	8409.54	3.31879552304e-13	0.5,1.0,1.0,1.0,1.0,1.0	0.462,1.0,0.0,0.367,1.0,0.433	0.373	rs333248884	A>G	3_prime_UTR_variant	ENSSSCG00000005743
1:273303740	8409.54	3.31879552304e-13	0.5,1.0,1.0,1.0,1.0,1.0	0.462,1.0,0.0,0.367,1.0,0.433	0.373	rs333248884	A>G	3_prime_UTR_variant	ENSSSCG00000005743
1:273303740	8409.54	3.31879552304e-13	0.5,1.0,1.0,1.0,1.0,1.0	0.462,1.0,0.0,0.367,1.0,0.433	0.373	rs333248884	A>G	3_prime_UTR_variant	ENSSSCG00000005743
1:273303777	7593.55	9.62732213367e-12	0.538,1.0,1.0,1.0,1.0,1.0	0.364,1.0,0.0,0.48,1.0,0.429	0.378	rs345195764	T>C	3_prime_UTR_variant	ENSSSCG00000005743
1:273303777	7593.55	9.62732213367e-12	0.538,1.0,1.0,1.0,1.0,1.0	0.364,1.0,0.0,0.48,1.0,0.429	0.378	rs345195764	T>C	3_prime_UTR_variant	ENSSSCG00000005743
1:273303777	7593.55	9.62732213367e-12	0.538,1.0,1.0,1.0,1.0,1.0	0.364,1.0,0.0,0.48,1.0,0.429	0.378	rs345195764	T>C	3_prime_UTR_variant	ENSSSCG00000005743
1:273303857	2207.25	2.85267068857e-05	0.0,0.941,0.786,0.962,0.833,0.0	0.167,0.0,0.0,0.0,0.929,0.0	0.404	rs336627510	G>A	3_prime_UTR_variant	ENSSSCG00000005743
1:273303857	2207.25	2.85267068857e-05	0.0,0.941,0.786,0.962,0.833,0.0	0.167,0.0,0.0,0.0,0.929,0.0	0.404	rs336627510	G>A	3_prime_UTR_variant	ENSSSCG00000005743
1:273303857	2207.25	2.85267068857e-05	0.0,0.941,0.786,0.962,0.833,0.0	0.167,0.0,0.0,0.0,0.929,0.0	0.404	rs336627510	G>A	3_prime_UTR_variant	ENSSSCG00000005743
1:273303861	2074.23	7.93345823247e-05	0.0,0.929,0.769,0.96,0.778,0.0	0.167,0.0,0.0,0.0,0.923,0.0	0.391	rs319149462	G>A	3_prime_UTR_variant	ENSSSCG00000005743
1:273303861	2074.23	7.93345823247e-05	0.0,0.929,0.769,0.96,0.778,0.0	0.167,0.0,0.0,0.0,0.923,0.0	0.391	rs319149462	G>A	3_prime_UTR_variant	ENSSSCG00000005743
1:273303861	2074.23	7.93345823247e-05	0.0,0.929,0.769,0.96,0.778,0.0	0.167,0.0,0.0,0.0,0.923,0.0	0.391	rs319149462	G>A	3_prime_UTR_variant	ENSSSCG00000005743
1:273303976	2037.56	1.52973665591e-11	0.0,0.667,0.737,0.655,0.548,0.0	0.026,0.0,0.0,0.0,0.45,0.0	0.355	rs80955742	G>A	3_prime_UTR_variant	ENSSSCG00000005743
1:273303976	2037.56	1.52973665591e-11	0.0,0.667,0.737,0.655,0.548,0.0	0.026,0.0,0.0,0.0,0.45,0.0	0.355	rs80955742	G>A	3_prime_UTR_variant	ENSSSCG00000005743
1:273303976	2037.56	1.52973665591e-11	0.0,0.667,0.737,0.655,0.548,0.0	0.026,0.0,0.0,0.0,0.45,0.0	0.355	rs80955742	G>A	3_prime_UTR_variant	ENSSSCG00000005743
1:273304086	3726.91	9.71181278215e-06	1.0,0.526,0.0,0.419,0.476,0.0	1.0,0.0,1.0,1.0,0.478,1.0	-0.343	rs331938678	T>G	3_prime_UTR_variant	ENSSSCG00000005743
1:273304086	3726.91	9.71181278215e-06	1.0,0.526,0.0,0.419,0.476,0.0	1.0,0.0,1.0,1.0,0.478,1.0	-0.343	rs331938678	T>G	3_prime_UTR_variant	ENSSSCG00000005743
1:273304086	3726.91	9.71181278215e-06	1.0,0.526,0.0,0.419,0.476,0.0	1.0,0.0,1.0,1.0,0.478,1.0	-0.343	rs331938678	T>G	3_prime_UTR_variant	ENSSSCG00000005743
1:273304091	1135.54	1.56279488003e-08	0.214,0.0,0.0,0.034,0.0,0.0	0.313,0.0,1.0,0.688,0.0,0.333	-0.347	rs318859437	G>A	3_prime_UTR_variant	ENSSSCG00000005743
1:273304091	1135.54	1.56279488003e-08	0.214,0.0,0.0,0.034,0.0,0.0	0.313,0.0,1.0,0.688,0.0,0.333	-0.347	rs318859437	G>A	3_prime_UTR_variant	ENSSSCG00000005743
1:273304091	1135.54	1.56279488003e-08	0.214,0.0,0.0,0.034,0.0,0.0	0.313,0.0,1.0,0.688,0.0,0.333	-0.347	rs318859437	G>A	3_prime_UTR_variant	ENSSSCG00000005743
1:273304128	4080.92	0.00080401001598	1.0,0.611,0.0,0.379,0.447,0.0	0.966,0.0,1.0,1.0,0.45,1.0	-0.33	rs332447864	A>G	3_prime_UTR_variant	ENSSSCG00000005743
1:273304128	4080.92	0.00080401001598	1.0,0.611,0.0,0.379,0.447,0.0	0.966,0.0,1.0,1.0,0.45,1.0	-0.33	rs332447864	A>G	3_prime_UTR_variant	ENSSSCG00000005743
1:273304128	4080.92	0.00080401001598	1.0,0.611,0.0,0.379,0.447,0.0	0.966,0.0,1.0,1.0,0.45,1.0	-0.33	rs332447864	A>G	3_prime_UTR_variant	ENSSSCG00000005743
1:273304192	1401.55	7.38542962599e-06	0.421,0.0,0.0,0.04,0.0,0.0	0.548,0.0,1.0,0.563,0.0,0.364	-0.336	rs345247346	A>T	3_prime_UTR_variant	ENSSSCG00000005743
1:273304192	1401.55	7.38542962599e-06	0.421,0.0,0.0,0.04,0.0,0.0	0.548,0.0,1.0,0.563,0.0,0.364	-0.336	rs345247346	A>T	3_prime_UTR_variant	ENSSSCG00000005743
1:273304192	1401.55	7.38542962599e-06	0.421,0.0,0.0,0.04,0.0,0.0	0.548,0.0,1.0,0.563,0.0,0.364	-0.336	rs345247346	A>T	3_prime_UTR_variant	ENSSSCG00000005743
1:273304586	1493.65	3.97052880587e-09	0.375,0.0,0.0,0.0,0.0,0.0	0.533,0.0,1.0,0.6,0.087,0.435	-0.38	rs321809077	C>T	3_prime_UTR_variant	ENSSSCG00000005743
1:273304586	1493.65	3.97052880587e-09	0.375,0.0,0.0,0.0,0.0,0.0	0.533,0.0,1.0,0.6,0.087,0.435	-0.38	rs321809077	C>T	3_prime_UTR_variant	ENSSSCG00000005743
1:273304586	1493.65	3.97052880587e-09	0.375,0.0,0.0,0.0,0.0,0.0	0.533,0.0,1.0,0.6,0.087,0.435	-0.38	rs321809077	C>T	3_prime_UTR_variant	ENSSSCG00000005743
1:273577427	2569.74	0.000402258435219	0.0,0.731,1.0,0.55,0.6,1.0	0.087,1.0,0.0,0.0,0.0,0.455	0.39	rs323287839	G>T	3_prime_UTR_variant	ENSSSCG00000024912
1:273577427	2569.74	0.000402258435219	0.0,0.731,1.0,0.55,0.6,1.0	0.087,1.0,0.0,0.0,0.0,0.455	0.39	rs323287839	G>T	3_prime_UTR_variant	ENSSSCG00000024912
1:273577427	2569.74	0.000402258435219	0.0,0.731,1.0,0.55,0.6,1.0	0.087,1.0,0.0,0.0,0.0,0.455	0.39	rs323287839	G>T	downstream_gene_variant	ENSSSCG00000021926
1:273577427	2569.74	0.000402258435219	0.0,0.731,1.0,0.55,0.6,1.0	0.087,1.0,0.0,0.0,0.0,0.455	0.39	rs323287839	G>T	downstream_gene_variant	ENSSSCG00000024912
1:274260808	3383.91	2.37629065361e-12	1.0,0.0,0.0,0.0,0.0,0.0	0.9,0.0,0.538,1.0,0.111,0.4	-0.325	rs337088120	A>C	3_prime_UTR_variant	ENSSSCG00000029715
1:274260808	3383.91	2.37629065361e-12	1.0,0.0,0.0,0.0,0.0,0.0	0.9,0.0,0.538,1.0,0.111,0.4	-0.325	rs337088120	A>C	3_prime_UTR_variant	ENSSSCG00000029715
1:274260846	3936.67	3.83836548316e-15	1.0,0.0,0.0,0.0,0.0,0.0	0.944,0.0,0.479,1.0,0.115,0.467	-0.334	rs320557098	T>C	3_prime_UTR_variant	ENSSSCG00000029715
1:274260846	3936.67	3.83836548316e-15	1.0,0.0,0.0,0.0,0.0,0.0	0.944,0.0,0.479,1.0,0.115,0.467	-0.334	rs320557098	T>C	3_prime_UTR_variant	ENSSSCG00000029715
1:274261124	3067.96	3.88644287635e-11	1.0,0.0,0.0,0.0,0.0,0.0	0.923,0.0,0.526,1.0,0.08,0.333	-0.31	rs341077763	A>G	3_prime_UTR_variant	ENSSSCG00000029715
1:274261124	3067.96	3.88644287635e-11	1.0,0.0,0.0,0.0,0.0,0.0	0.923,0.0,0.526,1.0,0.08,0.333	-0.31	rs341077763	A>G	3_prime_UTR_variant	ENSSSCG00000029715
1:274261256	1833.38	1.52411189912e-07	1.0,0.0,0.0,0.0,0.0,0.0	0.944,0.0,0.455,1.0,0.091,0.667	-0.359	rs333200929	T>C	3_prime_UTR_variant	ENSSSCG00000029715
1:274261256	1833.38	1.52411189912e-07	1.0,0.0,0.0,0.0,0.0,0.0	0.944,0.0,0.455,1.0,0.091,0.667	-0.359	rs333200929	T>C	3_prime_UTR_variant	ENSSSCG00000029715
1:27770262	5028.68	2.32282414011e-07	0.0,0.412,0.0,0.513,0.391,1.0	0.4,1.0,1.0,1.0,0.583,0.643	-0.385		G>T	synonymous_variant	ENSSSCG00000039049
1:27770262	5028.68	2.32282414011e-07	0.0,0.412,0.0,0.513,0.391,1.0	0.4,1.0,1.0,1.0,0.583,0.643	-0.385		G>T	synonymous_variant	ENSSSCG00000039049
1:27770262	5028.68	2.32282414011e-07	0.0,0.412,0.0,0.513,0.391,1.0	0.4,1.0,1.0,1.0,0.583,0.643	-0.385		G>T	synonymous_variant	ENSSSCG00000039049
1:27770262	5028.68	2.32282414011e-07	0.0,0.412,0.0,0.513,0.391,1.0	0.4,1.0,1.0,1.0,0.583,0.643	-0.385		G>T	synonymous_variant	ENSSSCG00000039049
1:27770262	5028.68	2.32282414011e-07	0.0,0.412,0.0,0.513,0.391,1.0	0.4,1.0,1.0,1.0,0.583,0.643	-0.385		G>T	synonymous_variant	ENSSSCG00000039049
1:27770262	5028.68	2.32282414011e-07	0.0,0.412,0.0,0.513,0.391,1.0	0.4,1.0,1.0,1.0,0.583,0.643	-0.385		G>T	synonymous_variant	ENSSSCG00000039049
1:27770262	5028.68	2.32282414011e-07	0.0,0.412,0.0,0.513,0.391,1.0	0.4,1.0,1.0,1.0,0.583,0.643	-0.385		G>T	synonymous_variant	ENSSSCG00000039049
1:27770262	5028.68	2.32282414011e-07	0.0,0.412,0.0,0.513,0.391,1.0	0.4,1.0,1.0,1.0,0.583,0.643	-0.385		G>T	synonymous_variant	ENSSSCG00000039049
1:57214177	1028.33	0.000433859923221	0.0,0.294,0.429,0.0,0.067,0.091	0.2,1.0,1.0,0.0,0.111,0.625	-0.343	rs329935182	C>T	synonymous_variant	ENSSSCG00000004314
1:86481348	7243.84	0.0	0.333,0.0,0.489,0.0,0.0,0.0	0.597,1.0,1.0,0.523,0.102,0.0	-0.4	rs345753494	G>A	5_prime_UTR_variant	ENSSSCG00000032015
1:86481348	7243.84	0.0	0.333,0.0,0.489,0.0,0.0,0.0	0.597,1.0,1.0,0.523,0.102,0.0	-0.4	rs345753494	G>A	upstream_gene_variant	ENSSSCG00000056387
1:86481348	7243.84	0.0	0.333,0.0,0.489,0.0,0.0,0.0	0.597,1.0,1.0,0.523,0.102,0.0	-0.4	rs345753494	G>A	5_prime_UTR_variant	ENSSSCG00000032015
1:86481468	3087.09	1.98141226637e-13	0.0,0.0,0.385,0.0,0.0,0.0	0.564,1.0,1.0,0.5,0.029,0.0	-0.451	rs341265613	C>A	5_prime_UTR_variant	ENSSSCG00000032015
1:86481468	3087.09	1.98141226637e-13	0.0,0.0,0.385,0.0,0.0,0.0	0.564,1.0,1.0,0.5,0.029,0.0	-0.451	rs341265613	C>A	upstream_gene_variant	ENSSSCG00000056387
1:86481468	3087.09	1.98141226637e-13	0.0,0.0,0.385,0.0,0.0,0.0	0.564,1.0,1.0,0.5,0.029,0.0	-0.451	rs341265613	C>A	5_prime_UTR_variant	ENSSSCG00000032015
10:10215591	4039.69	0.0	0.553,0.326,0.357,1.0,0.404,0.3	0.0,0.353,0.0,0.0,0.0,0.476	0.352	rs336251275	C>T	upstream_gene_variant	ENSSSCG00000060719
10:10215591	4039.69	0.0	0.553,0.326,0.357,1.0,0.404,0.3	0.0,0.353,0.0,0.0,0.0,0.476	0.352	rs336251275	C>T	downstream_gene_variant	ENSSSCG00000051856
10:10215591	4039.69	0.0	0.553,0.326,0.357,1.0,0.404,0.3	0.0,0.353,0.0,0.0,0.0,0.476	0.352	rs336251275	C>T	3_prime_UTR_variant	ENSSSCG00000010829
10:10215591	4039.69	0.0	0.553,0.326,0.357,1.0,0.404,0.3	0.0,0.353,0.0,0.0,0.0,0.476	0.352	rs336251275	C>T	upstream_gene_variant	ENSSSCG00000060719
10:10215591	4039.69	0.0	0.553,0.326,0.357,1.0,0.404,0.3	0.0,0.353,0.0,0.0,0.0,0.476	0.352	rs336251275	C>T	3_prime_UTR_variant	ENSSSCG00000010829
10:10215976	2462.69	6.22564240423e-12	0.667,0.424,0.389,1.0,0.357,0.25	0.0,0.5,0.0,0.0,0.0,0.563	0.337	rs344437434	A>G	3_prime_UTR_variant	ENSSSCG00000010829
10:10215976	2462.69	6.22564240423e-12	0.667,0.424,0.389,1.0,0.357,0.25	0.0,0.5,0.0,0.0,0.0,0.563	0.337	rs344437434	A>G	upstream_gene_variant	ENSSSCG00000060719
10:10215976	2462.69	6.22564240423e-12	0.667,0.424,0.389,1.0,0.357,0.25	0.0,0.5,0.0,0.0,0.0,0.563	0.337	rs344437434	A>G	downstream_gene_variant	ENSSSCG00000051856
10:10215976	2462.69	6.22564240423e-12	0.667,0.424,0.389,1.0,0.357,0.25	0.0,0.5,0.0,0.0,0.0,0.563	0.337	rs344437434	A>G	upstream_gene_variant	ENSSSCG00000060719
10:10215976	2462.69	6.22564240423e-12	0.667,0.424,0.389,1.0,0.357,0.25	0.0,0.5,0.0,0.0,0.0,0.563	0.337	rs344437434	A>G	3_prime_UTR_variant	ENSSSCG00000010829
10:11709773	2216.03	8.06100365588e-08	1.0,0.0,0.0,0.5,0.0,0.75	0.818,1.0,0.722,1.0,0.778,0.0	-0.345	rs704112686	G>A	missense_variant	ENSSSCG00000035479
10:11709773	2216.03	8.06100365588e-08	1.0,0.0,0.0,0.5,0.0,0.75	0.818,1.0,0.722,1.0,0.778,0.0	-0.345	rs704112686	G>A	missense_variant	ENSSSCG00000035479
10:11709773	2216.03	8.06100365588e-08	1.0,0.0,0.0,0.5,0.0,0.75	0.818,1.0,0.722,1.0,0.778,0.0	-0.345	rs704112686	G>A	missense_variant	ENSSSCG00000035479
10:11709773	2216.03	8.06100365588e-08	1.0,0.0,0.0,0.5,0.0,0.75	0.818,1.0,0.722,1.0,0.778,0.0	-0.345	rs704112686	G>A	missense_variant	ENSSSCG00000035479
10:11709777	2222.03	4.6857557112e-06	1.0,0.0,0.0,0.556,0.0,0.75	0.818,1.0,0.765,1.0,0.778,0.0	-0.343	rs713930679	A>G	missense_variant	ENSSSCG00000035479
10:11709777	2222.03	4.6857557112e-06	1.0,0.0,0.0,0.556,0.0,0.75	0.818,1.0,0.765,1.0,0.778,0.0	-0.343	rs713930679	A>G	missense_variant	ENSSSCG00000035479
10:11709777	2222.03	4.6857557112e-06	1.0,0.0,0.0,0.556,0.0,0.75	0.818,1.0,0.765,1.0,0.778,0.0	-0.343	rs713930679	A>G	missense_variant	ENSSSCG00000035479
10:11709777	2222.03	4.6857557112e-06	1.0,0.0,0.0,0.556,0.0,0.75	0.818,1.0,0.765,1.0,0.778,0.0	-0.343	rs713930679	A>G	missense_variant	ENSSSCG00000035479
10:12523119	1776.50	1.97454055953e-06	1.0,1.0,1.0,1.0,1.0,0.0	1.0,0.0,0.0,0.8,0.25,0.25	0.45	rs327398508	C>T	5_prime_UTR_variant	ENSSSCG00000025290
10:12523119	1776.50	1.97454055953e-06	1.0,1.0,1.0,1.0,1.0,0.0	1.0,0.0,0.0,0.8,0.25,0.25	0.45	rs327398508	C>T	5_prime_UTR_variant	ENSSSCG00000025290
10:14347567	4483.68	1.83563180711e-14	0.25,0.261,0.0,0.325,0.0,0.397	0.136,0.348,1.0,1.0,0.414,0.5	-0.361	rs320910377	T>G	downstream_gene_variant	ENSSSCG00000052979
10:14347567	4483.68	1.83563180711e-14	0.25,0.261,0.0,0.325,0.0,0.397	0.136,0.348,1.0,1.0,0.414,0.5	-0.361	rs320910377	T>G	downstream_gene_variant	ENSSSCG00000024288
10:14347567	4483.68	1.83563180711e-14	0.25,0.261,0.0,0.325,0.0,0.397	0.136,0.348,1.0,1.0,0.414,0.5	-0.361	rs320910377	T>G	downstream_gene_variant	ENSSSCG00000024288
10:14347567	4483.68	1.83563180711e-14	0.25,0.261,0.0,0.325,0.0,0.397	0.136,0.348,1.0,1.0,0.414,0.5	-0.361	rs320910377	T>G	non_coding_transcript_exon_variant	ENSSSCG00000063553
10:14557140	7980.70	6.51090631758e-11	0.025,0.405,0.682,0.368,0.429,1.0	0.833,1.0,1.0,0.469,1.0,0.867	-0.377	rs338244929	C>A	synonymous_variant	ENSSSCG00000010860
10:14557140	7980.70	6.51090631758e-11	0.025,0.405,0.682,0.368,0.429,1.0	0.833,1.0,1.0,0.469,1.0,0.867	-0.377	rs338244929	C>A	synonymous_variant	ENSSSCG00000010860
10:14557140	7980.70	6.51090631758e-11	0.025,0.405,0.682,0.368,0.429,1.0	0.833,1.0,1.0,0.469,1.0,0.867	-0.377	rs338244929	C>A	synonymous_variant	ENSSSCG00000010860
10:14557140	7980.70	6.51090631758e-11	0.025,0.405,0.682,0.368,0.429,1.0	0.833,1.0,1.0,0.469,1.0,0.867	-0.377	rs338244929	C>A	synonymous_variant	ENSSSCG00000010860
10:14557140	7980.70	6.51090631758e-11	0.025,0.405,0.682,0.368,0.429,1.0	0.833,1.0,1.0,0.469,1.0,0.867	-0.377	rs338244929	C>A	synonymous_variant	ENSSSCG00000010860
10:16069002	1447	3.94331805602e-08	0.278,0.483,0.167,0.355,1.0,0.45	0.0,0.0,0.045,0.333,0.0,0.2	0.359	rs712401335	G>A	3_prime_UTR_variant	ENSSSCG00000030502
10:16069002	1447	3.94331805602e-08	0.278,0.483,0.167,0.355,1.0,0.45	0.0,0.0,0.045,0.333,0.0,0.2	0.359	rs712401335	G>A	3_prime_UTR_variant	ENSSSCG00000030502
10:16099637	1511.91	6.89704830497e-05	0.35,0.8,1.0,0.421,1.0,0.714	0.0,0.0,0.0,0.75,0.0,0.4	0.523		C>T	synonymous_variant	ENSSSCG00000030502
10:16099637	1511.91	6.89704830497e-05	0.35,0.8,1.0,0.421,1.0,0.714	0.0,0.0,0.0,0.75,0.0,0.4	0.523		C>T	synonymous_variant	ENSSSCG00000030502
10:18218070	1869.82	0.000425709309409	1.0,1.0,1.0,0.389,0.6,0.0	1.0,1.0,1.0,1.0,1.0,1.0	-0.335	rs336718670	C>T	3_prime_UTR_variant	ENSSSCG00000010879
10:18218070	1869.82	0.000425709309409	1.0,1.0,1.0,0.389,0.6,0.0	1.0,1.0,1.0,1.0,1.0,1.0	-0.335	rs336718670	C>T	3_prime_UTR_variant	ENSSSCG00000010879
10:18218892	2570.74	4.63998503795e-05	1.0,1.0,NA,0.28,1.0,0.0	1.0,1.0,1.0,1.0,1.0,1.0	-0.344	rs702989012	C>T	3_prime_UTR_variant	ENSSSCG00000010879
10:18218892	2570.74	4.63998503795e-05	1.0,1.0,NA,0.28,1.0,0.0	1.0,1.0,1.0,1.0,1.0,1.0	-0.344	rs702989012	C>T	3_prime_UTR_variant	ENSSSCG00000010879
10:18219344	2506.28	3.14157760683e-06	1.0,1.0,1.0,0.25,0.467,0.167	1.0,1.0,NA,1.0,1.0,1.0	-0.353	rs333597620	A>C	3_prime_UTR_variant	ENSSSCG00000010879
10:18219344	2506.28	3.14157760683e-06	1.0,1.0,1.0,0.25,0.467,0.167	1.0,1.0,NA,1.0,1.0,1.0	-0.353	rs333597620	A>C	3_prime_UTR_variant	ENSSSCG00000010879
10:18219366	2433.03	1.06508398684e-05	1.0,1.0,1.0,0.4,0.4,0.167	1.0,1.0,NA,1.0,1.0,1.0	-0.339		C>T	3_prime_UTR_variant	ENSSSCG00000010879
10:18219366	2433.03	1.06508398684e-05	1.0,1.0,1.0,0.4,0.4,0.167	1.0,1.0,NA,1.0,1.0,1.0	-0.339		C>T	3_prime_UTR_variant	ENSSSCG00000010879
10:18219497	1913.96	8.23231370457e-10	0.933,1.0,1.0,0.105,0.143,0.2	1.0,1.0,1.0,1.0,1.0,1.0	-0.436	rs345859064	A>G	3_prime_UTR_variant	ENSSSCG00000010879
10:18219497	1913.96	8.23231370457e-10	0.933,1.0,1.0,0.105,0.143,0.2	1.0,1.0,1.0,1.0,1.0,1.0	-0.436	rs345859064	A>G	3_prime_UTR_variant	ENSSSCG00000010879
10:23771859	5639.34	8.691877627e-14	0.25,0.423,0.0,0.0,0.0,0.0	0.491,0.0,1.0,0.605,0.069,0.515	-0.334	rs340478753	T>C	synonymous_variant	ENSSSCG00000021624
10:23771859	5639.34	8.691877627e-14	0.25,0.423,0.0,0.0,0.0,0.0	0.491,0.0,1.0,0.605,0.069,0.515	-0.334	rs340478753	T>C	synonymous_variant	ENSSSCG00000021624
10:23771859	5639.34	8.691877627e-14	0.25,0.423,0.0,0.0,0.0,0.0	0.491,0.0,1.0,0.605,0.069,0.515	-0.334	rs340478753	T>C	synonymous_variant	ENSSSCG00000021624
10:23771859	5639.34	8.691877627e-14	0.25,0.423,0.0,0.0,0.0,0.0	0.491,0.0,1.0,0.605,0.069,0.515	-0.334	rs340478753	T>C	synonymous_variant	ENSSSCG00000021624
10:23771867	5881.25	3.83836548316e-15	0.333,0.392,0.0,0.0,0.0,0.0	0.498,0.0,1.0,0.611,0.067,0.491	-0.324	rs332301271	G>A	missense_variant	ENSSSCG00000021624
10:23771867	5881.25	3.83836548316e-15	0.333,0.392,0.0,0.0,0.0,0.0	0.498,0.0,1.0,0.611,0.067,0.491	-0.324	rs332301271	G>A	missense_variant	ENSSSCG00000021624
10:23771867	5881.25	3.83836548316e-15	0.333,0.392,0.0,0.0,0.0,0.0	0.498,0.0,1.0,0.611,0.067,0.491	-0.324	rs332301271	G>A	missense_variant	ENSSSCG00000021624
10:23771867	5881.25	3.83836548316e-15	0.333,0.392,0.0,0.0,0.0,0.0	0.498,0.0,1.0,0.611,0.067,0.491	-0.324	rs332301271	G>A	missense_variant	ENSSSCG00000021624
10:24627122	725.02	0.000157321561167	0.462,0.765,NA,0.0,0.667,1.0	NA,NA,0.0,0.333,0.0,0.5	0.37	rs330849348	C>T	intron_variant	ENSSSCG00000010925
10:24627122	725.02	0.000157321561167	0.462,0.765,NA,0.0,0.667,1.0	NA,NA,0.0,0.333,0.0,0.5	0.37	rs330849348	C>T	intron_variant	ENSSSCG00000010925
10:24627122	725.02	0.000157321561167	0.462,0.765,NA,0.0,0.667,1.0	NA,NA,0.0,0.333,0.0,0.5	0.37	rs330849348	C>T	intron_variant	ENSSSCG00000010925
10:24627122	725.02	0.000157321561167	0.462,0.765,NA,0.0,0.667,1.0	NA,NA,0.0,0.333,0.0,0.5	0.37	rs330849348	C>T	intron_variant	ENSSSCG00000010925
10:54262837	2452.47	0.0	0.6,0.0,0.611,0.013,0.0,0.0	0.692,0.63,0.684,0.647,0.694,0.0	-0.354	rs339559283	T>G	non_coding_transcript_exon_variant	ENSSSCG00000053011
10:54262837	2452.47	0.0	0.6,0.0,0.611,0.013,0.0,0.0	0.692,0.63,0.684,0.647,0.694,0.0	-0.354	rs339559283	T>G	non_coding_transcript_exon_variant	ENSSSCG00000057673
10:54263921	2529.60	1.0650253027e-07	0.375,0.0,0.6,0.0,0.051,0.0	0.588,0.688,0.6,0.567,0.5,0.029	-0.324	rs328691479	T>C	downstream_gene_variant	ENSSSCG00000032444
10:54263921	2529.60	1.0650253027e-07	0.375,0.0,0.6,0.0,0.051,0.0	0.588,0.688,0.6,0.567,0.5,0.029	-0.324	rs328691479	T>C	downstream_gene_variant	ENSSSCG00000032444
10:54263921	2529.60	1.0650253027e-07	0.375,0.0,0.6,0.0,0.051,0.0	0.588,0.688,0.6,0.567,0.5,0.029	-0.324	rs328691479	T>C	downstream_gene_variant	ENSSSCG00000032444
10:54263921	2529.60	1.0650253027e-07	0.375,0.0,0.6,0.0,0.051,0.0	0.588,0.688,0.6,0.567,0.5,0.029	-0.324	rs328691479	T>C	non_coding_transcript_exon_variant	ENSSSCG00000057673
10:54263921	2529.60	1.0650253027e-07	0.375,0.0,0.6,0.0,0.051,0.0	0.588,0.688,0.6,0.567,0.5,0.029	-0.324	rs328691479	T>C	downstream_gene_variant	ENSSSCG00000053011
10:54263989	1795.72	4.42552701172e-05	0.571,0.0,0.6,0.0,0.074,0.0	0.667,0.684,0.75,0.526,0.435,0.0	-0.303	rs339768067	T>C	downstream_gene_variant	ENSSSCG00000032444
10:54263989	1795.72	4.42552701172e-05	0.571,0.0,0.6,0.0,0.074,0.0	0.667,0.684,0.75,0.526,0.435,0.0	-0.303	rs339768067	T>C	downstream_gene_variant	ENSSSCG00000053011
10:54263989	1795.72	4.42552701172e-05	0.571,0.0,0.6,0.0,0.074,0.0	0.667,0.684,0.75,0.526,0.435,0.0	-0.303	rs339768067	T>C	non_coding_transcript_exon_variant	ENSSSCG00000057673
10:54263989	1795.72	4.42552701172e-05	0.571,0.0,0.6,0.0,0.074,0.0	0.667,0.684,0.75,0.526,0.435,0.0	-0.303	rs339768067	T>C	downstream_gene_variant	ENSSSCG00000032444
10:54263989	1795.72	4.42552701172e-05	0.571,0.0,0.6,0.0,0.074,0.0	0.667,0.684,0.75,0.526,0.435,0.0	-0.303	rs339768067	T>C	downstream_gene_variant	ENSSSCG00000032444
10:54265575	2901.59	0.000158889986931	0.467,0.667,0.529,0.595,1.0,0.667	0.3,0.154,0.0,0.529,0.419,0.692	0.305	rs345887434	A>G	downstream_gene_variant	ENSSSCG00000032444
10:54265575	2901.59	0.000158889986931	0.467,0.667,0.529,0.595,1.0,0.667	0.3,0.154,0.0,0.529,0.419,0.692	0.305	rs345887434	A>G	downstream_gene_variant	ENSSSCG00000053011
10:54265575	2901.59	0.000158889986931	0.467,0.667,0.529,0.595,1.0,0.667	0.3,0.154,0.0,0.529,0.419,0.692	0.305	rs345887434	A>G	upstream_gene_variant	ENSSSCG00000057673
10:54265575	2901.59	0.000158889986931	0.467,0.667,0.529,0.595,1.0,0.667	0.3,0.154,0.0,0.529,0.419,0.692	0.305	rs345887434	A>G	downstream_gene_variant	ENSSSCG00000032444
10:54265575	2901.59	0.000158889986931	0.467,0.667,0.529,0.595,1.0,0.667	0.3,0.154,0.0,0.529,0.419,0.692	0.305	rs345887434	A>G	downstream_gene_variant	ENSSSCG00000032444
10:54265670	2709.97	2.63402673224e-06	0.5,0.0,0.6,0.0,0.0,0.0	0.829,0.719,0.0,0.708,0.679,0.0	-0.306	rs336403248	T>C	downstream_gene_variant	ENSSSCG00000032444
10:54265670	2709.97	2.63402673224e-06	0.5,0.0,0.6,0.0,0.0,0.0	0.829,0.719,0.0,0.708,0.679,0.0	-0.306	rs336403248	T>C	upstream_gene_variant	ENSSSCG00000057673
10:54265670	2709.97	2.63402673224e-06	0.5,0.0,0.6,0.0,0.0,0.0	0.829,0.719,0.0,0.708,0.679,0.0	-0.306	rs336403248	T>C	downstream_gene_variant	ENSSSCG00000032444
10:54265670	2709.97	2.63402673224e-06	0.5,0.0,0.6,0.0,0.0,0.0	0.829,0.719,0.0,0.708,0.679,0.0	-0.306	rs336403248	T>C	downstream_gene_variant	ENSSSCG00000032444
10:54265670	2709.97	2.63402673224e-06	0.5,0.0,0.6,0.0,0.0,0.0	0.829,0.719,0.0,0.708,0.679,0.0	-0.306	rs336403248	T>C	downstream_gene_variant	ENSSSCG00000053011
10:54266765	2391.70	7.59558313681e-09	0.231,0.0,0.542,0.0,0.0,0.6	0.76,0.571,1.0,0.5,0.69,0.0	-0.358	rs334524808	C>A	downstream_gene_variant	ENSSSCG00000032444
10:54266765	2391.70	7.59558313681e-09	0.231,0.0,0.542,0.0,0.0,0.6	0.76,0.571,1.0,0.5,0.69,0.0	-0.358	rs334524808	C>A	downstream_gene_variant	ENSSSCG00000032444
10:54266765	2391.70	7.59558313681e-09	0.231,0.0,0.542,0.0,0.0,0.6	0.76,0.571,1.0,0.5,0.69,0.0	-0.358	rs334524808	C>A	downstream_gene_variant	ENSSSCG00000032444
10:54266765	2391.70	7.59558313681e-09	0.231,0.0,0.542,0.0,0.0,0.6	0.76,0.571,1.0,0.5,0.69,0.0	-0.358	rs334524808	C>A	upstream_gene_variant	ENSSSCG00000057673
10:54266765	2391.70	7.59558313681e-09	0.231,0.0,0.542,0.0,0.0,0.6	0.76,0.571,1.0,0.5,0.69,0.0	-0.358	rs334524808	C>A	downstream_gene_variant	ENSSSCG00000053011
10:54266869	2376.94	1.48095506303e-05	0.6,0.0,0.531,0.0,0.0,0.583	0.85,0.75,1.0,0.5,0.742,0.0	-0.355	rs326519229	G>A	upstream_gene_variant	ENSSSCG00000057673
10:54266869	2376.94	1.48095506303e-05	0.6,0.0,0.531,0.0,0.0,0.583	0.85,0.75,1.0,0.5,0.742,0.0	-0.355	rs326519229	G>A	downstream_gene_variant	ENSSSCG00000032444
10:54266869	2376.94	1.48095506303e-05	0.6,0.0,0.531,0.0,0.0,0.583	0.85,0.75,1.0,0.5,0.742,0.0	-0.355	rs326519229	G>A	downstream_gene_variant	ENSSSCG00000053011
10:54266869	2376.94	1.48095506303e-05	0.6,0.0,0.531,0.0,0.0,0.583	0.85,0.75,1.0,0.5,0.742,0.0	-0.355	rs326519229	G>A	downstream_gene_variant	ENSSSCG00000032444
10:54266869	2376.94	1.48095506303e-05	0.6,0.0,0.531,0.0,0.0,0.583	0.85,0.75,1.0,0.5,0.742,0.0	-0.355	rs326519229	G>A	downstream_gene_variant	ENSSSCG00000032444
10:54268629	2344.73	2.74964630402e-06	0.579,0.0,0.727,0.0,0.0,0.714	0.778,0.7,0.5,0.467,0.714,0.769	-0.318	rs320398440	G>A	downstream_gene_variant	ENSSSCG00000032444
10:54268629	2344.73	2.74964630402e-06	0.579,0.0,0.727,0.0,0.0,0.714	0.778,0.7,0.5,0.467,0.714,0.769	-0.318	rs320398440	G>A	downstream_gene_variant	ENSSSCG00000053011
10:54268629	2344.73	2.74964630402e-06	0.579,0.0,0.727,0.0,0.0,0.714	0.778,0.7,0.5,0.467,0.714,0.769	-0.318	rs320398440	G>A	3_prime_UTR_variant	ENSSSCG00000032444
10:54268629	2344.73	2.74964630402e-06	0.579,0.0,0.727,0.0,0.0,0.714	0.778,0.7,0.5,0.467,0.714,0.769	-0.318	rs320398440	G>A	3_prime_UTR_variant	ENSSSCG00000032444
10:54268629	2344.73	2.74964630402e-06	0.579,0.0,0.727,0.0,0.0,0.714	0.778,0.7,0.5,0.467,0.714,0.769	-0.318	rs320398440	G>A	upstream_gene_variant	ENSSSCG00000057673
10:54359398	5999.47	0.0	0.344,0.0,0.563,0.016,0.0,0.0	0.563,0.48,0.593,0.547,0.63,0.0	-0.315	rs323084691	C>T	synonymous_variant	ENSSSCG00000032444
10:54359398	5999.47	0.0	0.344,0.0,0.563,0.016,0.0,0.0	0.563,0.48,0.593,0.547,0.63,0.0	-0.315	rs323084691	C>T	synonymous_variant	ENSSSCG00000032444
10:54359398	5999.47	0.0	0.344,0.0,0.563,0.016,0.0,0.0	0.563,0.48,0.593,0.547,0.63,0.0	-0.315	rs323084691	C>T	synonymous_variant	ENSSSCG00000032444
10:56308393	3193.41	0.0	0.486,0.0,0.391,0.0,0.0,0.0	0.615,0.0,0.5,0.652,0.64,0.652	-0.364	rs324841076	A>G	synonymous_variant	ENSSSCG00000011102
10:56308393	3193.41	0.0	0.486,0.0,0.391,0.0,0.0,0.0	0.615,0.0,0.5,0.652,0.64,0.652	-0.364	rs324841076	A>G	synonymous_variant	ENSSSCG00000011102
10:56308393	3193.41	0.0	0.486,0.0,0.391,0.0,0.0,0.0	0.615,0.0,0.5,0.652,0.64,0.652	-0.364	rs324841076	A>G	synonymous_variant	ENSSSCG00000011102
10:56308393	3193.41	0.0	0.486,0.0,0.391,0.0,0.0,0.0	0.615,0.0,0.5,0.652,0.64,0.652	-0.364	rs324841076	A>G	synonymous_variant	ENSSSCG00000011102
10:56308393	3193.41	0.0	0.486,0.0,0.391,0.0,0.0,0.0	0.615,0.0,0.5,0.652,0.64,0.652	-0.364	rs324841076	A>G	synonymous_variant	ENSSSCG00000011102
10:56308393	3193.41	0.0	0.486,0.0,0.391,0.0,0.0,0.0	0.615,0.0,0.5,0.652,0.64,0.652	-0.364	rs324841076	A>G	synonymous_variant	ENSSSCG00000011102
10:57194200	11019.90	0.0	1.0,1.0,0.0,0.612,0.0,1.0	0.693,0.45,0.0,0.595,0.042,0.0	0.305	rs335037552	G>A	downstream_gene_variant	ENSSSCG00000011103
10:57194200	11019.90	0.0	1.0,1.0,0.0,0.612,0.0,1.0	0.693,0.45,0.0,0.595,0.042,0.0	0.305	rs335037552	G>A	synonymous_variant	ENSSSCG00000011103
10:57194200	11019.90	0.0	1.0,1.0,0.0,0.612,0.0,1.0	0.693,0.45,0.0,0.595,0.042,0.0	0.305	rs335037552	G>A	synonymous_variant	ENSSSCG00000011103
10:57194200	11019.90	0.0	1.0,1.0,0.0,0.612,0.0,1.0	0.693,0.45,0.0,0.595,0.042,0.0	0.305	rs335037552	G>A	synonymous_variant	ENSSSCG00000011103
10:57194200	11019.90	0.0	1.0,1.0,0.0,0.612,0.0,1.0	0.693,0.45,0.0,0.595,0.042,0.0	0.305	rs335037552	G>A	synonymous_variant	ENSSSCG00000011103
10:57194200	11019.90	0.0	1.0,1.0,0.0,0.612,0.0,1.0	0.693,0.45,0.0,0.595,0.042,0.0	0.305	rs335037552	G>A	synonymous_variant	ENSSSCG00000011103
10:57194200	11019.90	0.0	1.0,1.0,0.0,0.612,0.0,1.0	0.693,0.45,0.0,0.595,0.042,0.0	0.305	rs335037552	G>A	synonymous_variant	ENSSSCG00000011103
10:57194200	11019.90	0.0	1.0,1.0,0.0,0.612,0.0,1.0	0.693,0.45,0.0,0.595,0.042,0.0	0.305	rs335037552	G>A	synonymous_variant	ENSSSCG00000011103
10:63374424	20692.34	0.0	1.0,1.0,0.429,1.0,0.48,0.7	0.398,0.002,0.0,0.389,0.426,1.0	0.399	rs344447084	G>A	synonymous_variant	ENSSSCG00000011125
10:63374451	19844.37	0.0	0.0,0.0,0.531,0.0,0.496,0.333	0.593,0.998,1.0,0.594,0.547,0.007	-0.396	rs324588565	T>C	synonymous_variant	ENSSSCG00000011125
10:63428256	1410.84	0.000605512108134	0.0,0.0,0.0,0.333,0.619,0.0	0.0,0.538,0.917,0.545,0.429,0.6	-0.346	rs341093523	A>G	synonymous_variant	ENSSSCG00000011127
10:63428256	1410.84	0.000605512108134	0.0,0.0,0.0,0.333,0.619,0.0	0.0,0.538,0.917,0.545,0.429,0.6	-0.346	rs341093523	A>G	synonymous_variant	ENSSSCG00000011127
10:64777744	795.09	0.00098555369227	0.0,0.0,0.0,0.0,0.0,1.0	0.75,1.0,0.0,0.524,0.2,0.75	-0.371	rs326434764	A>G	3_prime_UTR_variant	ENSSSCG00000011133
10:64777744	795.09	0.00098555369227	0.0,0.0,0.0,0.0,0.0,1.0	0.75,1.0,0.0,0.524,0.2,0.75	-0.371	rs326434764	A>G	3_prime_UTR_variant	ENSSSCG00000011133
10:64777744	795.09	0.00098555369227	0.0,0.0,0.0,0.0,0.0,1.0	0.75,1.0,0.0,0.524,0.2,0.75	-0.371	rs326434764	A>G	3_prime_UTR_variant	ENSSSCG00000011133
10:68547703	8355.94	3.57421368602e-08	0.537,0.0,0.514,0.455,0.5,0.617	0.356,0.684,1.0,1.0,0.455,1.0	-0.312	rs1111533282	T>C	3_prime_UTR_variant	ENSSSCG00000028602
10:68547703	8355.94	3.57421368602e-08	0.537,0.0,0.514,0.455,0.5,0.617	0.356,0.684,1.0,1.0,0.455,1.0	-0.312	rs1111533282	T>C	3_prime_UTR_variant	ENSSSCG00000028602
10:68547703	8355.94	3.57421368602e-08	0.537,0.0,0.514,0.455,0.5,0.617	0.356,0.684,1.0,1.0,0.455,1.0	-0.312	rs1111533282	T>C	3_prime_UTR_variant	ENSSSCG00000028602
10:68547703	8355.94	3.57421368602e-08	0.537,0.0,0.514,0.455,0.5,0.617	0.356,0.684,1.0,1.0,0.455,1.0	-0.312	rs1111533282	T>C	3_prime_UTR_variant	ENSSSCG00000028602
10:68547703	8355.94	3.57421368602e-08	0.537,0.0,0.514,0.455,0.5,0.617	0.356,0.684,1.0,1.0,0.455,1.0	-0.312	rs1111533282	T>C	3_prime_UTR_variant	ENSSSCG00000028602
10:9599062	10784.67	4.07230827502e-13	0.523,1.0,0.444,0.431,0.0,0.5	1.0,1.0,0.0,1.0,1.0,0.724	-0.304	rs344324532	T>C	synonymous_variant	ENSSSCG00000010821
10:9599062	10784.67	4.07230827502e-13	0.523,1.0,0.444,0.431,0.0,0.5	1.0,1.0,0.0,1.0,1.0,0.724	-0.304	rs344324532	T>C	synonymous_variant	ENSSSCG00000010821
10:9599062	10784.67	4.07230827502e-13	0.523,1.0,0.444,0.431,0.0,0.5	1.0,1.0,0.0,1.0,1.0,0.724	-0.304	rs344324532	T>C	synonymous_variant	ENSSSCG00000010821
10:9614223	6005.92	2.84575172719e-11	0.576,1.0,1.0,0.368,0.615,1.0	0.98,0.0,0.0,0.333,0.608,0.3	0.39	rs338078796	T>C	synonymous_variant	ENSSSCG00000010821
10:9614223	6005.92	2.84575172719e-11	0.576,1.0,1.0,0.368,0.615,1.0	0.98,0.0,0.0,0.333,0.608,0.3	0.39	rs338078796	T>C	synonymous_variant	ENSSSCG00000010821
10:9614223	6005.92	2.84575172719e-11	0.576,1.0,1.0,0.368,0.615,1.0	0.98,0.0,0.0,0.333,0.608,0.3	0.39	rs338078796	T>C	synonymous_variant	ENSSSCG00000010821
10:9625072	3563.50	6.14992136738e-13	0.0,1.0,0.625,0.533,0.448,0.588	0.391,0.0,0.0,0.433,0.079,0.0	0.382	rs320810936	A>G	synonymous_variant	ENSSSCG00000010821
10:9625072	3563.50	6.14992136738e-13	0.0,1.0,0.625,0.533,0.448,0.588	0.391,0.0,0.0,0.433,0.079,0.0	0.382	rs320810936	A>G	synonymous_variant	ENSSSCG00000010821
10:9625072	3563.50	6.14992136738e-13	0.0,1.0,0.625,0.533,0.448,0.588	0.391,0.0,0.0,0.433,0.079,0.0	0.382	rs320810936	A>G	synonymous_variant	ENSSSCG00000010821
10:9636658	5067.92	5.18146673275e-05	0.423,1.0,1.0,0.5,0.486,1.0	1.0,0.0,0.0,0.211,0.519,0.55	0.355	rs333188678	T>C	synonymous_variant	ENSSSCG00000010821
10:9636658	5067.92	5.18146673275e-05	0.423,1.0,1.0,0.5,0.486,1.0	1.0,0.0,0.0,0.211,0.519,0.55	0.355	rs333188678	T>C	synonymous_variant	ENSSSCG00000010821
10:9636658	5067.92	5.18146673275e-05	0.423,1.0,1.0,0.5,0.486,1.0	1.0,0.0,0.0,0.211,0.519,0.55	0.355	rs333188678	T>C	synonymous_variant	ENSSSCG00000010821
10:9638265	6512.92	1.24568091154e-10	0.583,1.0,1.0,0.5,0.548,1.0	0.966,0.0,0.0,0.484,0.333,0.583	0.378	rs322592954	C>T	synonymous_variant	ENSSSCG00000010821
10:9638265	6512.92	1.24568091154e-10	0.583,1.0,1.0,0.5,0.548,1.0	0.966,0.0,0.0,0.484,0.333,0.583	0.378	rs322592954	C>T	upstream_gene_variant	ENSSSCG00000010821
10:9638265	6512.92	1.24568091154e-10	0.583,1.0,1.0,0.5,0.548,1.0	0.966,0.0,0.0,0.484,0.333,0.583	0.378	rs322592954	C>T	synonymous_variant	ENSSSCG00000010821
10:9638270	6661.92	3.26542886647e-10	0.568,1.0,1.0,0.469,0.586,1.0	0.967,0.0,0.0,0.457,0.364,0.577	0.376	rs331075041	G>A	missense_variant	ENSSSCG00000010821
10:9638270	6661.92	3.26542886647e-10	0.568,1.0,1.0,0.469,0.586,1.0	0.967,0.0,0.0,0.457,0.364,0.577	0.376	rs331075041	G>A	missense_variant	ENSSSCG00000010821
10:9638270	6661.92	3.26542886647e-10	0.568,1.0,1.0,0.469,0.586,1.0	0.967,0.0,0.0,0.457,0.364,0.577	0.376	rs331075041	G>A	upstream_gene_variant	ENSSSCG00000010821
11:11851277	3041.52	2.90372961453e-09	1.0,1.0,1.0,1.0,1.0,1.0	1.0,0.0,0.313,1.0,0.75,1.0	0.323	rs707803422	G>A	synonymous_variant	ENSSSCG00000033919
11:11851277	3041.52	2.90372961453e-09	1.0,1.0,1.0,1.0,1.0,1.0	1.0,0.0,0.313,1.0,0.75,1.0	0.323	rs707803422	G>A	synonymous_variant	ENSSSCG00000033919
11:11851277	3041.52	2.90372961453e-09	1.0,1.0,1.0,1.0,1.0,1.0	1.0,0.0,0.313,1.0,0.75,1.0	0.323	rs707803422	G>A	synonymous_variant	ENSSSCG00000033919
11:11851331	2764.18	2.8252719225e-08	1.0,1.0,1.0,1.0,1.0,1.0	0.0,0.167,0.286,1.0,0.5,1.0	0.508	rs698005044	T>C	synonymous_variant	ENSSSCG00000033919
11:11851331	2764.18	2.8252719225e-08	1.0,1.0,1.0,1.0,1.0,1.0	0.0,0.167,0.286,1.0,0.5,1.0	0.508	rs698005044	T>C	synonymous_variant	ENSSSCG00000033919
11:11851331	2764.18	2.8252719225e-08	1.0,1.0,1.0,1.0,1.0,1.0	0.0,0.167,0.286,1.0,0.5,1.0	0.508	rs698005044	T>C	synonymous_variant	ENSSSCG00000033919
11:19572880	2311.37	1.86392300794e-07	1.0,0.421,0.571,1.0,0.765,0.455	0.556,0.0,0.0,1.0,0.667,0.176	0.302	rs339566789	A>G	3_prime_UTR_variant	ENSSSCG00000027551
11:20758498	2772.89	3.25304865675e-05	0.406,0.0,0.154,0.0,0.276,0.419	0.464,0.5,1.0,0.538,1.0,0.0	-0.375	rs81219045	G>C	synonymous_variant	ENSSSCG00000009408
11:20758498	2772.89	3.25304865675e-05	0.406,0.0,0.154,0.0,0.276,0.419	0.464,0.5,1.0,0.538,1.0,0.0	-0.375	rs81219045	G>C	synonymous_variant	ENSSSCG00000009408
11:24703200	3557	7.65762443936e-06	0.3,0.355,0.444,0.0,0.32,0.0	0.625,0.0,0.5,0.368,0.944,1.0	-0.336	rs319432551	G>A	downstream_gene_variant	ENSSSCG00000009430
11:24720635	5354.72	2.13802100807e-08	0.4,0.484,0.6,1.0,0.667,0.367	0.0,0.421,0.0,0.382,0.897,0.0	0.303	rs320796489	G>A	synonymous_variant	ENSSSCG00000009430
11:24722576	2235.45	0.000108544663992	0.297,0.314,0.0,0.0,0.0,0.0	0.538,0.0,0.514,0.647,0.0,1.0	-0.348	rs340037194	C>T	missense_variant	ENSSSCG00000009430
11:25486159	9042.72	0.0	1.0,0.587,1.0,1.0,1.0,0.514	0.056,0.0,1.0,1.0,0.875,0.0	0.362	rs80865903	T>C	synonymous_variant	ENSSSCG00000009434
11:25495730	6686.80	0.0	1.0,0.65,1.0,1.0,1.0,0.308	0.13,0.022,1.0,1.0,0.938,0.0	0.311	rs81212446	T>C	synonymous_variant	ENSSSCG00000009434
11:25710831	1669.85	2.74142411684e-05	1.0,0.0,1.0,1.0,1.0,0.0	0.059,0.0,0.0,1.0,1.0,0.0	0.324		C>T	downstream_gene_variant	ENSSSCG00000031378
11:25710831	1669.85	2.74142411684e-05	1.0,0.0,1.0,1.0,1.0,0.0	0.059,0.0,0.0,1.0,1.0,0.0	0.324		C>T	3_prime_UTR_variant	ENSSSCG00000031378
11:25959093	912.93	5.0763599932e-05	0.0,0.4,0.0,0.0,0.75,0.143	1.0,1.0,1.0,0.0,0.0,0.667	-0.396	rs335082720	C>G	downstream_gene_variant	ENSSSCG00000039338
11:25959093	912.93	5.0763599932e-05	0.0,0.4,0.0,0.0,0.75,0.143	1.0,1.0,1.0,0.0,0.0,0.667	-0.396	rs335082720	C>G	downstream_gene_variant	ENSSSCG00000039338
11:25959093	912.93	5.0763599932e-05	0.0,0.4,0.0,0.0,0.75,0.143	1.0,1.0,1.0,0.0,0.0,0.667	-0.396	rs335082720	C>G	downstream_gene_variant	ENSSSCG00000009442
11:2630705	1172.32	8.57177940408e-06	1.0,0.0,1.0,0.0,0.455,0.0	1.0,1.0,0.0,1.0,1.0,0.75	-0.383	rs337990678	T>C	synonymous_variant	ENSSSCG00000009283
11:4022827	1637.13	0.000563734819105	0.75,0.615,0.222,0.0,0.25,0.0	0.8,1.0,0.545,0.444,1.0,0.615	-0.428	rs705408850	A>C	synonymous_variant	ENSSSCG00000024064
11:4022827	1637.13	0.000563734819105	0.75,0.615,0.222,0.0,0.25,0.0	0.8,1.0,0.545,0.444,1.0,0.615	-0.428	rs705408850	A>C	synonymous_variant	ENSSSCG00000024064
11:65299345	4355.91	1.18776083357e-09	0.525,0.0,0.0,0.026,0.0,1.0	0.51,1.0,1.0,0.308,0.607,0.0	-0.312	rs81000856	A>G	3_prime_UTR_variant	ENSSSCG00000026082
11:65299345	4355.91	1.18776083357e-09	0.525,0.0,0.0,0.026,0.0,1.0	0.51,1.0,1.0,0.308,0.607,0.0	-0.312	rs81000856	A>G	3_prime_UTR_variant	ENSSSCG00000026082
11:65299345	4355.91	1.18776083357e-09	0.525,0.0,0.0,0.026,0.0,1.0	0.51,1.0,1.0,0.308,0.607,0.0	-0.312	rs81000856	A>G	3_prime_UTR_variant	ENSSSCG00000026082
11:65299345	4355.91	1.18776083357e-09	0.525,0.0,0.0,0.026,0.0,1.0	0.51,1.0,1.0,0.308,0.607,0.0	-0.312	rs81000856	A>G	3_prime_UTR_variant	ENSSSCG00000026082
11:65299788	4152.90	2.04865528557e-06	0.5,0.0,0.0,0.0,0.0,1.0	0.31,1.0,1.0,0.656,0.524,0.0	-0.332	rs319112876	C>A	3_prime_UTR_variant	ENSSSCG00000026082
11:65299788	4152.90	2.04865528557e-06	0.5,0.0,0.0,0.0,0.0,1.0	0.31,1.0,1.0,0.656,0.524,0.0	-0.332	rs319112876	C>A	3_prime_UTR_variant	ENSSSCG00000026082
11:65299788	4152.90	2.04865528557e-06	0.5,0.0,0.0,0.0,0.0,1.0	0.31,1.0,1.0,0.656,0.524,0.0	-0.332	rs319112876	C>A	3_prime_UTR_variant	ENSSSCG00000026082
11:65299788	4152.90	2.04865528557e-06	0.5,0.0,0.0,0.0,0.0,1.0	0.31,1.0,1.0,0.656,0.524,0.0	-0.332	rs319112876	C>A	3_prime_UTR_variant	ENSSSCG00000026082
11:65299801	3094.16	1.29415144358e-08	0.0,0.0,0.0,0.0,0.0,1.0	0.357,0.444,1.0,0.733,0.579,0.0	-0.352	rs330867255	C>T	3_prime_UTR_variant	ENSSSCG00000026082
11:65299801	3094.16	1.29415144358e-08	0.0,0.0,0.0,0.0,0.0,1.0	0.357,0.444,1.0,0.733,0.579,0.0	-0.352	rs330867255	C>T	3_prime_UTR_variant	ENSSSCG00000026082
11:65299801	3094.16	1.29415144358e-08	0.0,0.0,0.0,0.0,0.0,1.0	0.357,0.444,1.0,0.733,0.579,0.0	-0.352	rs330867255	C>T	3_prime_UTR_variant	ENSSSCG00000026082
11:65299801	3094.16	1.29415144358e-08	0.0,0.0,0.0,0.0,0.0,1.0	0.357,0.444,1.0,0.733,0.579,0.0	-0.352	rs330867255	C>T	3_prime_UTR_variant	ENSSSCG00000026082
11:65299832	4385.91	1.44793411601e-06	0.611,0.0,0.0,0.0,0.0,1.0	0.364,1.0,1.0,0.556,0.6,0.0	-0.318	rs344659723	A>G	3_prime_UTR_variant	ENSSSCG00000026082
11:65299832	4385.91	1.44793411601e-06	0.611,0.0,0.0,0.0,0.0,1.0	0.364,1.0,1.0,0.556,0.6,0.0	-0.318	rs344659723	A>G	3_prime_UTR_variant	ENSSSCG00000026082
11:65299832	4385.91	1.44793411601e-06	0.611,0.0,0.0,0.0,0.0,1.0	0.364,1.0,1.0,0.556,0.6,0.0	-0.318	rs344659723	A>G	3_prime_UTR_variant	ENSSSCG00000026082
11:65299832	4385.91	1.44793411601e-06	0.611,0.0,0.0,0.0,0.0,1.0	0.364,1.0,1.0,0.556,0.6,0.0	-0.318	rs344659723	A>G	3_prime_UTR_variant	ENSSSCG00000026082
11:65300583	3337.18	2.25473486036e-09	0.567,0.0,0.0,0.0,0.0,0.405	0.388,0.643,1.0,0.64,0.3,0.0	-0.333	rs335310159	T>C	3_prime_UTR_variant	ENSSSCG00000026082
11:65300583	3337.18	2.25473486036e-09	0.567,0.0,0.0,0.0,0.0,0.405	0.388,0.643,1.0,0.64,0.3,0.0	-0.333	rs335310159	T>C	3_prime_UTR_variant	ENSSSCG00000026082
11:65300583	3337.18	2.25473486036e-09	0.567,0.0,0.0,0.0,0.0,0.405	0.388,0.643,1.0,0.64,0.3,0.0	-0.333	rs335310159	T>C	3_prime_UTR_variant	ENSSSCG00000026082
11:65300583	3337.18	2.25473486036e-09	0.567,0.0,0.0,0.0,0.0,0.405	0.388,0.643,1.0,0.64,0.3,0.0	-0.333	rs335310159	T>C	3_prime_UTR_variant	ENSSSCG00000026082
11:65300642	3470.18	2.5444307947e-14	0.452,0.0,0.0,0.0,0.0,0.379	0.405,0.6,1.0,0.75,0.5,0.0	-0.404	rs330332334	G>C	3_prime_UTR_variant	ENSSSCG00000026082
11:65300642	3470.18	2.5444307947e-14	0.452,0.0,0.0,0.0,0.0,0.379	0.405,0.6,1.0,0.75,0.5,0.0	-0.404	rs330332334	G>C	3_prime_UTR_variant	ENSSSCG00000026082
11:65300642	3470.18	2.5444307947e-14	0.452,0.0,0.0,0.0,0.0,0.379	0.405,0.6,1.0,0.75,0.5,0.0	-0.404	rs330332334	G>C	3_prime_UTR_variant	ENSSSCG00000026082
11:65300642	3470.18	2.5444307947e-14	0.452,0.0,0.0,0.0,0.0,0.379	0.405,0.6,1.0,0.75,0.5,0.0	-0.404	rs330332334	G>C	3_prime_UTR_variant	ENSSSCG00000026082
11:65301016	3861.18	1.29667269288e-12	0.636,0.0,0.0,0.0,0.0,0.516	0.536,0.375,1.0,0.567,0.517,0.0	-0.307	rs324640644	A>G	3_prime_UTR_variant	ENSSSCG00000026082
11:65301016	3861.18	1.29667269288e-12	0.636,0.0,0.0,0.0,0.0,0.516	0.536,0.375,1.0,0.567,0.517,0.0	-0.307	rs324640644	A>G	3_prime_UTR_variant	ENSSSCG00000026082
11:65301016	3861.18	1.29667269288e-12	0.636,0.0,0.0,0.0,0.0,0.516	0.536,0.375,1.0,0.567,0.517,0.0	-0.307	rs324640644	A>G	3_prime_UTR_variant	ENSSSCG00000026082
11:65301016	3861.18	1.29667269288e-12	0.636,0.0,0.0,0.0,0.0,0.516	0.536,0.375,1.0,0.567,0.517,0.0	-0.307	rs324640644	A>G	3_prime_UTR_variant	ENSSSCG00000026082
11:65301063	4006.18	0.0	0.528,0.0,0.0,0.0,0.0,0.4	0.559,0.467,1.0,0.538,0.565,0.0	-0.367	rs329300499	C>T	3_prime_UTR_variant	ENSSSCG00000026082
11:65301063	4006.18	0.0	0.528,0.0,0.0,0.0,0.0,0.4	0.559,0.467,1.0,0.538,0.565,0.0	-0.367	rs329300499	C>T	3_prime_UTR_variant	ENSSSCG00000026082
11:65301063	4006.18	0.0	0.528,0.0,0.0,0.0,0.0,0.4	0.559,0.467,1.0,0.538,0.565,0.0	-0.367	rs329300499	C>T	3_prime_UTR_variant	ENSSSCG00000026082
11:65301063	4006.18	0.0	0.528,0.0,0.0,0.0,0.0,0.4	0.559,0.467,1.0,0.538,0.565,0.0	-0.367	rs329300499	C>T	3_prime_UTR_variant	ENSSSCG00000026082
11:65301225	2927.19	2.34359273842e-09	0.396,0.0,0.0,0.0,0.0,0.5	0.333,0.5,1.0,0.528,0.357,0.0	-0.304	rs323602796	A>G	3_prime_UTR_variant	ENSSSCG00000026082
11:65301225	2927.19	2.34359273842e-09	0.396,0.0,0.0,0.0,0.0,0.5	0.333,0.5,1.0,0.528,0.357,0.0	-0.304	rs323602796	A>G	3_prime_UTR_variant	ENSSSCG00000026082
11:65301225	2927.19	2.34359273842e-09	0.396,0.0,0.0,0.0,0.0,0.5	0.333,0.5,1.0,0.528,0.357,0.0	-0.304	rs323602796	A>G	3_prime_UTR_variant	ENSSSCG00000026082
11:65301225	2927.19	2.34359273842e-09	0.396,0.0,0.0,0.0,0.0,0.5	0.333,0.5,1.0,0.528,0.357,0.0	-0.304	rs323602796	A>G	3_prime_UTR_variant	ENSSSCG00000026082
11:65301340	2426.19	2.02066878615e-10	0.526,0.0,0.0,0.0,0.0,0.588	0.571,0.478,1.0,0.7,0.308,0.0	-0.324	rs345515740	A>G	3_prime_UTR_variant	ENSSSCG00000026082
11:65301340	2426.19	2.02066878615e-10	0.526,0.0,0.0,0.0,0.0,0.588	0.571,0.478,1.0,0.7,0.308,0.0	-0.324	rs345515740	A>G	3_prime_UTR_variant	ENSSSCG00000026082
11:65301340	2426.19	2.02066878615e-10	0.526,0.0,0.0,0.0,0.0,0.588	0.571,0.478,1.0,0.7,0.308,0.0	-0.324	rs345515740	A>G	3_prime_UTR_variant	ENSSSCG00000026082
11:65301340	2426.19	2.02066878615e-10	0.526,0.0,0.0,0.0,0.0,0.588	0.571,0.478,1.0,0.7,0.308,0.0	-0.324	rs345515740	A>G	3_prime_UTR_variant	ENSSSCG00000026082
11:65301956	3386.18	0.0	0.432,0.0,0.0,0.0,0.0,0.333	0.532,0.514,1.0,0.419,0.286,0.0	-0.331	rs340196038	T>C	3_prime_UTR_variant	ENSSSCG00000026082
11:65301956	3386.18	0.0	0.432,0.0,0.0,0.0,0.0,0.333	0.532,0.514,1.0,0.419,0.286,0.0	-0.331	rs340196038	T>C	3_prime_UTR_variant	ENSSSCG00000026082
11:65301956	3386.18	0.0	0.432,0.0,0.0,0.0,0.0,0.333	0.532,0.514,1.0,0.419,0.286,0.0	-0.331	rs340196038	T>C	3_prime_UTR_variant	ENSSSCG00000026082
11:65301956	3386.18	0.0	0.432,0.0,0.0,0.0,0.0,0.333	0.532,0.514,1.0,0.419,0.286,0.0	-0.331	rs340196038	T>C	3_prime_UTR_variant	ENSSSCG00000026082
11:65302423	4421.18	2.92463469898e-10	0.551,0.0,0.0,0.0,0.0,0.571	0.526,0.633,1.0,0.5,0.435,0.0	-0.329	rs322473463	G>A	downstream_gene_variant	ENSSSCG00000009502
11:65302423	4421.18	2.92463469898e-10	0.551,0.0,0.0,0.0,0.0,0.571	0.526,0.633,1.0,0.5,0.435,0.0	-0.329	rs322473463	G>A	3_prime_UTR_variant	ENSSSCG00000026082
11:65302423	4421.18	2.92463469898e-10	0.551,0.0,0.0,0.0,0.0,0.571	0.526,0.633,1.0,0.5,0.435,0.0	-0.329	rs322473463	G>A	3_prime_UTR_variant	ENSSSCG00000026082
11:65302423	4421.18	2.92463469898e-10	0.551,0.0,0.0,0.0,0.0,0.571	0.526,0.633,1.0,0.5,0.435,0.0	-0.329	rs322473463	G>A	3_prime_UTR_variant	ENSSSCG00000026082
11:65302423	4421.18	2.92463469898e-10	0.551,0.0,0.0,0.0,0.0,0.571	0.526,0.633,1.0,0.5,0.435,0.0	-0.329	rs322473463	G>A	3_prime_UTR_variant	ENSSSCG00000026082
11:67383177	5210.45	0.0	0.0,0.0,0.0,0.0,0.0,0.511	0.483,0.56,1.0,0.385,0.409,0.0	-0.388	rs331460871	C>T	synonymous_variant	ENSSSCG00000026863
11:67383177	5210.45	0.0	0.0,0.0,0.0,0.0,0.0,0.511	0.483,0.56,1.0,0.385,0.409,0.0	-0.388	rs331460871	C>T	synonymous_variant	ENSSSCG00000026863
11:67383177	5210.45	0.0	0.0,0.0,0.0,0.0,0.0,0.511	0.483,0.56,1.0,0.385,0.409,0.0	-0.388	rs331460871	C>T	synonymous_variant	ENSSSCG00000026863
11:67383264	4365.45	0.0	0.0,0.0,0.0,0.0,0.0,0.431	0.444,0.532,1.0,0.351,0.483,0.0	-0.396	rs341796432	C>T	synonymous_variant	ENSSSCG00000026863
11:67383264	4365.45	0.0	0.0,0.0,0.0,0.0,0.0,0.431	0.444,0.532,1.0,0.351,0.483,0.0	-0.396	rs341796432	C>T	synonymous_variant	ENSSSCG00000026863
11:67383264	4365.45	0.0	0.0,0.0,0.0,0.0,0.0,0.431	0.444,0.532,1.0,0.351,0.483,0.0	-0.396	rs341796432	C>T	synonymous_variant	ENSSSCG00000026863
11:67440736	4753.18	8.87126543612e-08	0.0,0.0,0.0,0.0,0.51,0.37	0.479,0.475,0.429,0.451,0.956,0.017	-0.321	rs333986478	G>A	synonymous_variant	ENSSSCG00000026863
11:67440736	4753.18	8.87126543612e-08	0.0,0.0,0.0,0.0,0.51,0.37	0.479,0.475,0.429,0.451,0.956,0.017	-0.321	rs333986478	G>A	synonymous_variant	ENSSSCG00000026863
11:67450411	4086.92	8.74574934617e-09	1.0,0.0,1.0,0.425,0.396,0.833	0.0,0.606,0.0,0.56,0.0,0.613	0.313	rs1111855054	G>A	downstream_gene_variant	ENSSSCG00000060810
11:67450411	4086.92	8.74574934617e-09	1.0,0.0,1.0,0.425,0.396,0.833	0.0,0.606,0.0,0.56,0.0,0.613	0.313	rs1111855054	G>A	synonymous_variant	ENSSSCG00000026863
11:67450411	4086.92	8.74574934617e-09	1.0,0.0,1.0,0.425,0.396,0.833	0.0,0.606,0.0,0.56,0.0,0.613	0.313	rs1111855054	G>A	synonymous_variant	ENSSSCG00000026863
11:67455236	6479.92	3.92392307007e-08	1.0,0.0,1.0,0.458,0.384,0.61	0.015,0.481,0.0,0.468,0.0,0.523	0.327	rs1110300840	G>A	downstream_gene_variant	ENSSSCG00000009511
11:67455236	6479.92	3.92392307007e-08	1.0,0.0,1.0,0.458,0.384,0.61	0.015,0.481,0.0,0.468,0.0,0.523	0.327	rs1110300840	G>A	synonymous_variant	ENSSSCG00000026863
11:67455236	6479.92	3.92392307007e-08	1.0,0.0,1.0,0.458,0.384,0.61	0.015,0.481,0.0,0.468,0.0,0.523	0.327	rs1110300840	G>A	synonymous_variant	ENSSSCG00000026863
11:67455236	6479.92	3.92392307007e-08	1.0,0.0,1.0,0.458,0.384,0.61	0.015,0.481,0.0,0.468,0.0,0.523	0.327	rs1110300840	G>A	downstream_gene_variant	ENSSSCG00000009511
11:67456442	3993.92	7.27986400618e-06	1.0,0.0,1.0,0.574,0.477,0.326	0.0,0.324,0.0,0.48,0.0,0.342	0.372	rs1112258283	A>G	3_prime_UTR_variant	ENSSSCG00000026863
11:67456442	3993.92	7.27986400618e-06	1.0,0.0,1.0,0.574,0.477,0.326	0.0,0.324,0.0,0.48,0.0,0.342	0.372	rs1112258283	A>G	downstream_gene_variant	ENSSSCG00000009511
11:67456442	3993.92	7.27986400618e-06	1.0,0.0,1.0,0.574,0.477,0.326	0.0,0.324,0.0,0.48,0.0,0.342	0.372	rs1112258283	A>G	downstream_gene_variant	ENSSSCG00000009511
11:67456442	3993.92	7.27986400618e-06	1.0,0.0,1.0,0.574,0.477,0.326	0.0,0.324,0.0,0.48,0.0,0.342	0.372	rs1112258283	A>G	downstream_gene_variant	ENSSSCG00000009511
11:67456442	3993.92	7.27986400618e-06	1.0,0.0,1.0,0.574,0.477,0.326	0.0,0.324,0.0,0.48,0.0,0.342	0.372	rs1112258283	A>G	3_prime_UTR_variant	ENSSSCG00000026863
11:67456957	6847.92	1.32067705976e-10	1.0,0.0,1.0,0.578,0.386,0.404	0.0,0.435,0.0,0.459,0.0,0.56	0.319	rs1112636254	C>T	3_prime_UTR_variant	ENSSSCG00000026863
11:67456957	6847.92	1.32067705976e-10	1.0,0.0,1.0,0.578,0.386,0.404	0.0,0.435,0.0,0.459,0.0,0.56	0.319	rs1112636254	C>T	downstream_gene_variant	ENSSSCG00000009511
11:67456957	6847.92	1.32067705976e-10	1.0,0.0,1.0,0.578,0.386,0.404	0.0,0.435,0.0,0.459,0.0,0.56	0.319	rs1112636254	C>T	downstream_gene_variant	ENSSSCG00000009511
11:67456957	6847.92	1.32067705976e-10	1.0,0.0,1.0,0.578,0.386,0.404	0.0,0.435,0.0,0.459,0.0,0.56	0.319	rs1112636254	C>T	3_prime_UTR_variant	ENSSSCG00000026863
11:67456957	6847.92	1.32067705976e-10	1.0,0.0,1.0,0.578,0.386,0.404	0.0,0.435,0.0,0.459,0.0,0.56	0.319	rs1112636254	C>T	downstream_gene_variant	ENSSSCG00000009511
11:67477062	12820.92	0.0	1.0,0.0,1.0,0.554,0.528,0.493	0.0,0.49,0.0,0.432,0.0,0.568	0.348	rs334224074	C>T	synonymous_variant	ENSSSCG00000009511
11:67477062	12820.92	0.0	1.0,0.0,1.0,0.554,0.528,0.493	0.0,0.49,0.0,0.432,0.0,0.568	0.348	rs334224074	C>T	synonymous_variant	ENSSSCG00000009511
11:67477062	12820.92	0.0	1.0,0.0,1.0,0.554,0.528,0.493	0.0,0.49,0.0,0.432,0.0,0.568	0.348	rs334224074	C>T	synonymous_variant	ENSSSCG00000009511
11:67477062	12820.92	0.0	1.0,0.0,1.0,0.554,0.528,0.493	0.0,0.49,0.0,0.432,0.0,0.568	0.348	rs334224074	C>T	synonymous_variant	ENSSSCG00000009511
11:67477062	12820.92	0.0	1.0,0.0,1.0,0.554,0.528,0.493	0.0,0.49,0.0,0.432,0.0,0.568	0.348	rs334224074	C>T	synonymous_variant	ENSSSCG00000009511
11:67477062	12820.92	0.0	1.0,0.0,1.0,0.554,0.528,0.493	0.0,0.49,0.0,0.432,0.0,0.568	0.348	rs334224074	C>T	synonymous_variant	ENSSSCG00000009511
11:67840859	4731.67	0.0	0.0,0.488,0.0,0.0,0.0,1.0	0.983,0.512,0.537,0.679,0.656,0.0	-0.313	rs320723122	A>G	synonymous_variant	ENSSSCG00000022112
11:67840859	4731.67	0.0	0.0,0.488,0.0,0.0,0.0,1.0	0.983,0.512,0.537,0.679,0.656,0.0	-0.313	rs320723122	A>G	synonymous_variant	ENSSSCG00000022112
11:67840859	4731.67	0.0	0.0,0.488,0.0,0.0,0.0,1.0	0.983,0.512,0.537,0.679,0.656,0.0	-0.313	rs320723122	A>G	synonymous_variant	ENSSSCG00000022112
11:67840859	4731.67	0.0	0.0,0.488,0.0,0.0,0.0,1.0	0.983,0.512,0.537,0.679,0.656,0.0	-0.313	rs320723122	A>G	synonymous_variant	ENSSSCG00000022112
11:67840859	4731.67	0.0	0.0,0.488,0.0,0.0,0.0,1.0	0.983,0.512,0.537,0.679,0.656,0.0	-0.313	rs320723122	A>G	synonymous_variant	ENSSSCG00000022112
11:67840859	4731.67	0.0	0.0,0.488,0.0,0.0,0.0,1.0	0.983,0.512,0.537,0.679,0.656,0.0	-0.313	rs320723122	A>G	synonymous_variant	ENSSSCG00000022112
11:67840859	4731.67	0.0	0.0,0.488,0.0,0.0,0.0,1.0	0.983,0.512,0.537,0.679,0.656,0.0	-0.313	rs320723122	A>G	synonymous_variant	ENSSSCG00000022112
11:67840859	4731.67	0.0	0.0,0.488,0.0,0.0,0.0,1.0	0.983,0.512,0.537,0.679,0.656,0.0	-0.313	rs320723122	A>G	synonymous_variant	ENSSSCG00000022112
11:67840859	4731.67	0.0	0.0,0.488,0.0,0.0,0.0,1.0	0.983,0.512,0.537,0.679,0.656,0.0	-0.313	rs320723122	A>G	synonymous_variant	ENSSSCG00000022112
11:67840859	4731.67	0.0	0.0,0.488,0.0,0.0,0.0,1.0	0.983,0.512,0.537,0.679,0.656,0.0	-0.313	rs320723122	A>G	synonymous_variant	ENSSSCG00000022112
11:67896334	3854.45	0.0	0.0,0.3,0.0,0.0,0.0,0.0	0.97,0.418,0.514,0.714,0.486,0.0	-0.467	rs345593208	G>C	synonymous_variant	ENSSSCG00000022112
11:67896334	3854.45	0.0	0.0,0.3,0.0,0.0,0.0,0.0	0.97,0.418,0.514,0.714,0.486,0.0	-0.467	rs345593208	G>C	synonymous_variant	ENSSSCG00000022112
11:67896334	3854.45	0.0	0.0,0.3,0.0,0.0,0.0,0.0	0.97,0.418,0.514,0.714,0.486,0.0	-0.467	rs345593208	G>C	synonymous_variant	ENSSSCG00000022112
11:67896334	3854.45	0.0	0.0,0.3,0.0,0.0,0.0,0.0	0.97,0.418,0.514,0.714,0.486,0.0	-0.467	rs345593208	G>C	synonymous_variant	ENSSSCG00000022112
11:67896334	3854.45	0.0	0.0,0.3,0.0,0.0,0.0,0.0	0.97,0.418,0.514,0.714,0.486,0.0	-0.467	rs345593208	G>C	synonymous_variant	ENSSSCG00000022112
11:67896334	3854.45	0.0	0.0,0.3,0.0,0.0,0.0,0.0	0.97,0.418,0.514,0.714,0.486,0.0	-0.467	rs345593208	G>C	synonymous_variant	ENSSSCG00000022112
11:67896334	3854.45	0.0	0.0,0.3,0.0,0.0,0.0,0.0	0.97,0.418,0.514,0.714,0.486,0.0	-0.467	rs345593208	G>C	synonymous_variant	ENSSSCG00000022112
11:67896334	3854.45	0.0	0.0,0.3,0.0,0.0,0.0,0.0	0.97,0.418,0.514,0.714,0.486,0.0	-0.467	rs345593208	G>C	synonymous_variant	ENSSSCG00000022112
11:67896334	3854.45	0.0	0.0,0.3,0.0,0.0,0.0,0.0	0.97,0.418,0.514,0.714,0.486,0.0	-0.467	rs345593208	G>C	synonymous_variant	ENSSSCG00000022112
11:67896334	3854.45	0.0	0.0,0.3,0.0,0.0,0.0,0.0	0.97,0.418,0.514,0.714,0.486,0.0	-0.467	rs345593208	G>C	synonymous_variant	ENSSSCG00000022112
11:71156074	1363.27	2.08671949178e-08	0.0,1.0,0.5,0.6,1.0,0.0	0.333,0.0,0.0,0.0,0.167,0.0	0.433		G>A	missense_variant	ENSSSCG00000032046
11:71156076	1240.29	2.82738142418e-08	0.0,1.0,0.5,0.6,1.0,0.0	0.333,0.0,0.0,0.0,0.167,0.0	0.433		T>C	synonymous_variant	ENSSSCG00000032046
11:71156084	1235.25	3.42671726308e-08	0.0,1.0,0.556,0.571,1.0,0.0	0.316,0.0,0.0,0.0,0.2,0.0	0.435		C>T	missense_variant	ENSSSCG00000032046
11:71156351	3032.68	3.679630553e-12	0.643,0.0,0.0,0.0,0.0,0.444	0.478,1.0,1.0,0.594,0.778,0.0	-0.46	rs694149216	G>A	splice_donor_5th_base_variant,intron_variant	ENSSSCG00000032046
11:71156390	2703.69	0.0	0.481,0.0,0.0,0.0,0.0,0.389	0.448,1.0,1.0,0.576,0.75,0.0	-0.484	rs711332774	C>T	intron_variant	ENSSSCG00000032046
11:71156525	1403.24	1.54528806874e-05	0.0,1.0,0.467,0.357,1.0,0.0	0.333,0.0,0.0,0.0,0.059,0.364	0.345	rs704686697	C>T	missense_variant	ENSSSCG00000032046
11:71156568	1339.44	5.70273374267e-06	0.0,1.0,0.5,0.3,1.0,0.0	0.2,0.0,0.0,0.0,0.095,0.364	0.357	rs695049271	T>C	synonymous_variant	ENSSSCG00000032046
11:71156793	2619.68	7.50492409933e-07	0.0,1.0,0.632,0.343,1.0,0.0	0.364,0.0,0.0,0.0,0.222,0.5	0.315	rs81327695	G>A	synonymous_variant	ENSSSCG00000032046
11:71156901	2209.16	8.97608582767e-06	0.0,1.0,0.5,0.5,1.0,0.0	0.389,0.0,0.0,0.0,0.0,0.727	0.314	rs710228331	A>G	synonymous_variant	ENSSSCG00000032046
11:71159009	2628.63	2.79046633507e-11	0.0,1.0,0.25,0.647,1.0,0.0	0.349,0.0,0.0,0.0,0.077,0.444	0.338	rs690055289	A>G	synonymous_variant	ENSSSCG00000032046
11:71159051	2740.27	0.0	0.0,1.0,0.471,0.581,1.0,0.353	0.31,0.0,0.0,0.0,0.097,0.0	0.5	rs707253321	C>T	synonymous_variant	ENSSSCG00000032046
11:71159488	2122.55	7.12195690945e-13	0.0,1.0,0.5,0.371,1.0,0.0	0.258,0.0,0.0,0.0,0.059,0.0	0.426	rs81212742	G>C	synonymous_variant	ENSSSCG00000032046
11:71159887	3552.16	6.00208759705e-14	0.0,1.0,0.444,0.535,1.0,0.0	0.652,0.0,0.0,0.0,0.0,0.294	0.339	rs704639082	T>C	synonymous_variant	ENSSSCG00000032046
11:71167981	2591.43	3.15816430112e-13	0.0,1.0,0.471,0.622,1.0,0.0	0.462,0.0,0.0,0.0,0.043,0.0	0.431	rs81304950	G>A	synonymous_variant	ENSSSCG00000032046
11:76880890	15038.55	0.0	0.53,0.541,0.513,0.0,0.5,0.472	0.0,0.013,0.0,0.001,0.0,0.005	0.423	rs322914147	T>C	synonymous_variant	ENSSSCG00000044700
11:76880890	15038.55	0.0	0.53,0.541,0.513,0.0,0.5,0.472	0.0,0.013,0.0,0.001,0.0,0.005	0.423	rs322914147	T>C	intron_variant	ENSSSCG00000044700
11:76880956	15037.55	0.0	0.527,0.538,0.522,0.0,0.487,0.461	0.0,0.011,0.0,0.0,0.0,0.014	0.418	rs333190815	A>C	synonymous_variant	ENSSSCG00000044700
11:76880956	15037.55	0.0	0.527,0.538,0.522,0.0,0.487,0.461	0.0,0.011,0.0,0.0,0.0,0.014	0.418	rs333190815	A>C	intron_variant	ENSSSCG00000044700
11:77323719	24822.76	0.0	1.0,0.371,1.0,1.0,0.341,0.325	1.0,1.0,1.0,1.0,1.0,0.946	-0.318	rs703057794	C>T	3_prime_UTR_variant	ENSSSCG00000033732
11:77323882	15269.76	0.0	1.0,0.371,1.0,1.0,0.311,0.333	1.0,1.0,1.0,1.0,1.0,1.0	-0.331	rs690241535	C>T	3_prime_UTR_variant	ENSSSCG00000033732
11:77326510	2837.39	4.81456438503e-12	1.0,0.286,1.0,1.0,0.176,0.714	1.0,1.0,1.0,1.0,1.0,1.0	-0.304	rs1110523272	A>G	intron_variant	ENSSSCG00000033732
11:77326747	3451.20	1.11873627781e-06	1.0,0.227,1.0,1.0,0.474,0.429	1.0,1.0,1.0,1.0,NA,1.0	-0.312		G>C	intron_variant	ENSSSCG00000033732
11:77326903	4121.47	1.39283982646e-09	1.0,0.207,1.0,1.0,0.35,0.583	1.0,1.0,1.0,1.0,1.0,1.0	-0.31	rs1109867643	T>G	intron_variant	ENSSSCG00000033732
11:77340405	1552.56	2.79012714995e-09	0.0,0.0,0.333,0.0,0.421,0.0	0.429,0.444,1.0,0.0,0.75,0.0	-0.311	rs1113393846	G>T	intron_variant	ENSSSCG00000033732
11:77344941	1104.59	1.14122321092e-12	0.0,0.0,0.444,0.0,0.235,0.0	0.4,0.75,1.0,0.0,0.6,0.0	-0.345	rs1111970392	A>G	intron_variant	ENSSSCG00000033732
11:77345369	1598.31	2.44033788232e-05	0.0,0.0,0.375,0.0,0.514,0.0	1.0,0.308,1.0,0.0,0.667,0.0	-0.348	rs704726978	G>T	intron_variant	ENSSSCG00000033732
11:77345523	1160.66	1.31902606845e-05	0.0,0.0,0.444,0.0,0.467,0.0	0.714,0.556,1.0,0.0,0.667,0.0	-0.338	rs711503236	A>G	intron_variant	ENSSSCG00000033732
11:77345808	1400.30	3.83836548316e-15	0.0,0.0,0.333,0.0,0.368,0.0	0.444,0.545,1.0,0.0,1.0,0.0	-0.381	rs696971706	T>G	intron_variant	ENSSSCG00000033732
11:78215509	4670.90	3.94199441022e-14	0.0,0.0,0.5,0.421,0.655,0.382	0.952,1.0,1.0,0.474,0.545,0.5	-0.419	rs80867677	C>T	synonymous_variant	ENSSSCG00000009553
11:78215509	4670.90	3.94199441022e-14	0.0,0.0,0.5,0.421,0.655,0.382	0.952,1.0,1.0,0.474,0.545,0.5	-0.419	rs80867677	C>T	synonymous_variant	ENSSSCG00000009553
11:78588011	9812.67	0.0	1.0,1.0,0.441,1.0,1.0,0.492	0.021,0.0,0.378,0.542,0.355,1.0	0.439	rs342750663	A>G	3_prime_UTR_variant	ENSSSCG00000009556
11:78588011	9812.67	0.0	1.0,1.0,0.441,1.0,1.0,0.492	0.021,0.0,0.378,0.542,0.355,1.0	0.439	rs342750663	A>G	3_prime_UTR_variant	ENSSSCG00000009556
11:78588011	9812.67	0.0	1.0,1.0,0.441,1.0,1.0,0.492	0.021,0.0,0.378,0.542,0.355,1.0	0.439	rs342750663	A>G	3_prime_UTR_variant	ENSSSCG00000009556
11:78588011	9812.67	0.0	1.0,1.0,0.441,1.0,1.0,0.492	0.021,0.0,0.378,0.542,0.355,1.0	0.439	rs342750663	A>G	3_prime_UTR_variant	ENSSSCG00000009556
11:78588011	9812.67	0.0	1.0,1.0,0.441,1.0,1.0,0.492	0.021,0.0,0.378,0.542,0.355,1.0	0.439	rs342750663	A>G	3_prime_UTR_variant	ENSSSCG00000009556
12:1064537	9829.70	0.0	0.0,0.521,0.015,0.393,0.0,0.0	0.96,0.4,0.503,0.547,0.125,0.517	-0.354	rs1112218664	A>G	3_prime_UTR_variant	ENSSSCG00000034723
12:1064537	9829.70	0.0	0.0,0.521,0.015,0.393,0.0,0.0	0.96,0.4,0.503,0.547,0.125,0.517	-0.354	rs1112218664	A>G	3_prime_UTR_variant	ENSSSCG00000034723
12:1064537	9829.70	0.0	0.0,0.521,0.015,0.393,0.0,0.0	0.96,0.4,0.503,0.547,0.125,0.517	-0.354	rs1112218664	A>G	downstream_gene_variant	ENSSSCG00000034723
12:1064537	9829.70	0.0	0.0,0.521,0.015,0.393,0.0,0.0	0.96,0.4,0.503,0.547,0.125,0.517	-0.354	rs1112218664	A>G	3_prime_UTR_variant	ENSSSCG00000034723
12:1064537	9829.70	0.0	0.0,0.521,0.015,0.393,0.0,0.0	0.96,0.4,0.503,0.547,0.125,0.517	-0.354	rs1112218664	A>G	intron_variant	ENSSSCG00000034723
12:1064537	9829.70	0.0	0.0,0.521,0.015,0.393,0.0,0.0	0.96,0.4,0.503,0.547,0.125,0.517	-0.354	rs1112218664	A>G	3_prime_UTR_variant	ENSSSCG00000034723
12:13262790	5738.57	0.0	1.0,1.0,1.0,1.0,1.0,1.0	0.349,0.345,0.588,1.0,0.25,1.0	0.411		A>G	downstream_gene_variant	ENSSSCG00000017268
12:13262790	5738.57	0.0	1.0,1.0,1.0,1.0,1.0,1.0	0.349,0.345,0.588,1.0,0.25,1.0	0.411		A>G	intron_variant	ENSSSCG00000017268
12:13264307	3650.50	6.65189022334e-11	1.0,1.0,1.0,1.0,1.0,1.0	0.417,0.346,0.556,1.0,0.769,1.0	0.319	rs336303496	C>T	downstream_gene_variant	ENSSSCG00000017268
12:13264307	3650.50	6.65189022334e-11	1.0,1.0,1.0,1.0,1.0,1.0	0.417,0.346,0.556,1.0,0.769,1.0	0.319	rs336303496	C>T	downstream_gene_variant	ENSSSCG00000017268
12:13264441	6223.57	0.0	1.0,1.0,1.0,1.0,1.0,1.0	0.5,0.396,0.412,1.0,0.632,1.0	0.343	rs331058788	G>A	downstream_gene_variant	ENSSSCG00000017268
12:13264441	6223.57	0.0	1.0,1.0,1.0,1.0,1.0,1.0	0.5,0.396,0.412,1.0,0.632,1.0	0.343	rs331058788	G>A	downstream_gene_variant	ENSSSCG00000017268
12:13264559	6550.57	4.25981338982e-10	1.0,1.0,1.0,1.0,1.0,0.958	0.563,0.536,0.556,1.0,0.417,1.0	0.315	rs327761883	C>T	downstream_gene_variant	ENSSSCG00000017268
12:13264559	6550.57	4.25981338982e-10	1.0,1.0,1.0,1.0,1.0,0.958	0.563,0.536,0.556,1.0,0.417,1.0	0.315	rs327761883	C>T	downstream_gene_variant	ENSSSCG00000017268
12:13264633	6357.58	0.0	1.0,1.0,1.0,1.0,1.0,1.0	0.304,0.5,0.615,1.0,0.565,1.0	0.336	rs345659307	A>G	downstream_gene_variant	ENSSSCG00000017268
12:13264633	6357.58	0.0	1.0,1.0,1.0,1.0,1.0,1.0	0.304,0.5,0.615,1.0,0.565,1.0	0.336	rs345659307	A>G	downstream_gene_variant	ENSSSCG00000017268
12:13264954	8052.57	0.0	1.0,1.0,1.0,1.0,1.0,1.0	0.4,0.427,0.652,1.0,0.55,0.975	0.333	rs340621215	C>T	downstream_gene_variant	ENSSSCG00000017268
12:13264954	8052.57	0.0	1.0,1.0,1.0,1.0,1.0,1.0	0.4,0.427,0.652,1.0,0.55,0.975	0.333	rs340621215	C>T	downstream_gene_variant	ENSSSCG00000017268
12:13265006	7620.56	0.0	1.0,1.0,1.0,1.0,1.0,1.0	0.381,0.403,0.677,1.0,0.486,1.0	0.342	rs324361291	A>G	downstream_gene_variant	ENSSSCG00000017268
12:13265006	7620.56	0.0	1.0,1.0,1.0,1.0,1.0,1.0	0.381,0.403,0.677,1.0,0.486,1.0	0.342	rs324361291	A>G	downstream_gene_variant	ENSSSCG00000017268
12:13265034	8505.56	0.0	1.0,1.0,1.0,1.0,1.0,1.0	0.375,0.337,0.636,1.0,0.486,1.0	0.361	rs332298321	G>A	downstream_gene_variant	ENSSSCG00000017268
12:13265034	8505.56	0.0	1.0,1.0,1.0,1.0,1.0,1.0	0.375,0.337,0.636,1.0,0.486,1.0	0.361	rs332298321	G>A	downstream_gene_variant	ENSSSCG00000017268
12:13265370	6234.60	2.89411916605e-14	1.0,1.0,1.0,1.0,1.0,1.0	0.368,0.5,0.667,1.0,0.655,1.0	0.302		T>C	downstream_gene_variant	ENSSSCG00000017268
12:13265370	6234.60	2.89411916605e-14	1.0,1.0,1.0,1.0,1.0,1.0	0.368,0.5,0.667,1.0,0.655,1.0	0.302		T>C	downstream_gene_variant	ENSSSCG00000017268
12:13265402	7658.57	0.0	1.0,1.0,1.0,1.0,1.0,1.0	0.372,0.484,0.583,1.0,0.724,1.0	0.306		A>T	downstream_gene_variant	ENSSSCG00000017268
12:13265402	7658.57	0.0	1.0,1.0,1.0,1.0,1.0,1.0	0.372,0.484,0.583,1.0,0.724,1.0	0.306		A>T	downstream_gene_variant	ENSSSCG00000017268
12:13265479	5451.59	2.0132896366e-13	1.0,0.947,1.0,1.0,1.0,1.0	0.31,0.385,0.706,1.0,0.542,1.0	0.334		C>T	downstream_gene_variant	ENSSSCG00000017268
12:13265479	5451.59	2.0132896366e-13	1.0,0.947,1.0,1.0,1.0,1.0	0.31,0.385,0.706,1.0,0.542,1.0	0.334		C>T	downstream_gene_variant	ENSSSCG00000017268
12:13266168	10871.56	0.0	1.0,1.0,1.0,1.0,1.0,1.0	0.438,0.488,0.675,1.0,0.56,1.0	0.307	rs343741757	G>A	downstream_gene_variant	ENSSSCG00000017268
12:13266168	10871.56	0.0	1.0,1.0,1.0,1.0,1.0,1.0	0.438,0.488,0.675,1.0,0.56,1.0	0.307	rs343741757	G>A	downstream_gene_variant	ENSSSCG00000017268
12:13266500	8502.57	0.0	1.0,1.0,1.0,1.0,1.0,1.0	0.5,0.594,0.522,1.0,0.533,1.0	0.309	rs332216505	C>T	downstream_gene_variant	ENSSSCG00000017268
12:13266500	8502.57	0.0	1.0,1.0,1.0,1.0,1.0,1.0	0.5,0.594,0.522,1.0,0.533,1.0	0.309	rs332216505	C>T	downstream_gene_variant	ENSSSCG00000017268
12:13266525	8503.56	0.0	1.0,1.0,1.0,1.0,1.0,1.0	0.475,0.559,0.565,1.0,0.52,1.0	0.313	rs330541406	G>A	downstream_gene_variant	ENSSSCG00000017268
12:13266525	8503.56	0.0	1.0,1.0,1.0,1.0,1.0,1.0	0.475,0.559,0.565,1.0,0.52,1.0	0.313	rs330541406	G>A	downstream_gene_variant	ENSSSCG00000017268
12:13266664	6732.57	7.54089839785e-15	1.0,1.0,1.0,1.0,1.0,1.0	0.564,0.489,0.615,1.0,0.435,1.0	0.316	rs323957453	C>T	downstream_gene_variant	ENSSSCG00000017268
12:13266664	6732.57	7.54089839785e-15	1.0,1.0,1.0,1.0,1.0,1.0	0.564,0.489,0.615,1.0,0.435,1.0	0.316	rs323957453	C>T	downstream_gene_variant	ENSSSCG00000017268
12:13266667	7285.57	3.24581126308e-14	1.0,1.0,1.0,1.0,1.0,1.0	0.564,0.535,0.6,1.0,0.458,1.0	0.307	rs336222557	G>T	downstream_gene_variant	ENSSSCG00000017268
12:13266667	7285.57	3.24581126308e-14	1.0,1.0,1.0,1.0,1.0,1.0	0.564,0.535,0.6,1.0,0.458,1.0	0.307	rs336222557	G>T	downstream_gene_variant	ENSSSCG00000017268
12:13267608	8453.56	0.0	1.0,1.0,1.0,1.0,1.0,1.0	0.465,0.548,0.688,1.0,0.393,1.0	0.318	rs343151115	T>C	downstream_gene_variant	ENSSSCG00000017268
12:1350559	2088.81	1.06908953752e-05	0.44,0.484,0.0,0.588,0.0,0.0	0.917,0.75,0.375,1.0,0.667,0.727	-0.487	rs1108023624	C>T	3_prime_UTR_variant	ENSSSCG00000023045
12:1350559	2088.81	1.06908953752e-05	0.44,0.484,0.0,0.588,0.0,0.0	0.917,0.75,0.375,1.0,0.667,0.727	-0.487	rs1108023624	C>T	3_prime_UTR_variant	ENSSSCG00000023045
12:1350873	1437.28	0.000163928861613	0.316,0.44,0.0,0.381,0.0,0.0	1.0,0.7,0.222,1.0,0.5,0.125	-0.402	rs709191984	C>T	3_prime_UTR_variant	ENSSSCG00000023045
12:1350873	1437.28	0.000163928861613	0.316,0.44,0.0,0.381,0.0,0.0	1.0,0.7,0.222,1.0,0.5,0.125	-0.402	rs709191984	C>T	3_prime_UTR_variant	ENSSSCG00000023045
12:1352130	2464.99	0.000852409031367	0.52,0.512,0.0,0.368,0.0,0.0	1.0,0.44,0.267,1.0,0.692,0.48	-0.413	rs339189802	C>T	3_prime_UTR_variant	ENSSSCG00000023045
12:1352130	2464.99	0.000852409031367	0.52,0.512,0.0,0.368,0.0,0.0	1.0,0.44,0.267,1.0,0.692,0.48	-0.413	rs339189802	C>T	3_prime_UTR_variant	ENSSSCG00000023045
12:1352279	2712.09	0.00025970633161	0.667,0.64,1.0,0.313,1.0,1.0	0.0,0.5,0.545,0.0,0.462,0.765	0.391	rs337996327	G>A	3_prime_UTR_variant	ENSSSCG00000023045
12:1352279	2712.09	0.00025970633161	0.667,0.64,1.0,0.313,1.0,1.0	0.0,0.5,0.545,0.0,0.462,0.765	0.391	rs337996327	G>A	3_prime_UTR_variant	ENSSSCG00000023045
12:1352335	2311.11	0.000144267427219	0.4,0.6,1.0,0.429,1.0,1.0	0.0,0.5,0.667,0.0,0.444,0.533	0.381	rs341157171	G>A	3_prime_UTR_variant	ENSSSCG00000023045
12:1352335	2311.11	0.000144267427219	0.4,0.6,1.0,0.429,1.0,1.0	0.0,0.5,0.667,0.0,0.444,0.533	0.381	rs341157171	G>A	3_prime_UTR_variant	ENSSSCG00000023045
12:1352405	1986.92	2.66477092726e-05	0.5,0.429,0.0,0.526,0.0,0.0	1.0,0.429,0.444,1.0,0.385,0.6	-0.4	rs330438885	G>C	synonymous_variant	ENSSSCG00000023045
12:1352405	1986.92	2.66477092726e-05	0.5,0.429,0.0,0.526,0.0,0.0	1.0,0.429,0.444,1.0,0.385,0.6	-0.4	rs330438885	G>C	synonymous_variant	ENSSSCG00000023045
12:1357390	924.83	0.000940768928534	0.0,0.529,0.0,0.333,0.0,0.0	1.0,0.3,0.286,0.571,0.643,0.3	-0.373	rs344563339	G>T	missense_variant	ENSSSCG00000023045
12:1357390	924.83	0.000940768928534	0.0,0.529,0.0,0.333,0.0,0.0	1.0,0.3,0.286,0.571,0.643,0.3	-0.373	rs344563339	G>T	missense_variant	ENSSSCG00000023045
12:14490794	3729.91	0.000812214118654	0.346,0.516,0.0,0.707,0.5,1.0	1.0,1.0,1.0,0.636,0.75,0.579	-0.316	rs696063982	A>C	3_prime_UTR_variant	ENSSSCG00000032176
12:14490794	3729.91	0.000812214118654	0.346,0.516,0.0,0.707,0.5,1.0	1.0,1.0,1.0,0.636,0.75,0.579	-0.316	rs696063982	A>C	upstream_gene_variant	ENSSSCG00000061224
12:14491645	8596.70	6.37244861058e-07	0.517,0.457,0.0,0.518,0.395,1.0	1.0,1.0,1.0,0.595,0.625,0.629	-0.327	rs711462948	T>C	3_prime_UTR_variant	ENSSSCG00000032176
12:14491645	8596.70	6.37244861058e-07	0.517,0.457,0.0,0.518,0.395,1.0	1.0,1.0,1.0,0.595,0.625,0.629	-0.327	rs711462948	T>C	upstream_gene_variant	ENSSSCG00000061224
12:15185982	2743.17	8.88810590296e-07	1.0,1.0,1.0,0.722,1.0,0.875	0.0,0.0,0.533,1.0,0.389,1.0	0.446	rs346100249	A>G	intron_variant	ENSSSCG00000028698
12:15185982	2743.17	8.88810590296e-07	1.0,1.0,1.0,0.722,1.0,0.875	0.0,0.0,0.533,1.0,0.389,1.0	0.446	rs346100249	A>G	intron_variant	ENSSSCG00000028698
12:15185982	2743.17	8.88810590296e-07	1.0,1.0,1.0,0.722,1.0,0.875	0.0,0.0,0.533,1.0,0.389,1.0	0.446	rs346100249	A>G	3_prime_UTR_variant	ENSSSCG00000028698
12:15185982	2743.17	8.88810590296e-07	1.0,1.0,1.0,0.722,1.0,0.875	0.0,0.0,0.533,1.0,0.389,1.0	0.446	rs346100249	A>G	intron_variant	ENSSSCG00000028698
12:15221030	1685.90	3.10716240906e-10	0.0,0.0,0.0,0.417,0.0,0.231	0.952,0.947,0.565,0.0,0.421,0.0	-0.373		G>A	synonymous_variant	ENSSSCG00000017290
12:15221030	1685.90	3.10716240906e-10	0.0,0.0,0.0,0.417,0.0,0.231	0.952,0.947,0.565,0.0,0.421,0.0	-0.373		G>A	synonymous_variant	ENSSSCG00000017290
12:15221030	1685.90	3.10716240906e-10	0.0,0.0,0.0,0.417,0.0,0.231	0.952,0.947,0.565,0.0,0.421,0.0	-0.373		G>A	synonymous_variant	ENSSSCG00000017290
12:15221030	1685.90	3.10716240906e-10	0.0,0.0,0.0,0.417,0.0,0.231	0.952,0.947,0.565,0.0,0.421,0.0	-0.373		G>A	upstream_gene_variant	ENSSSCG00000040509
12:15221030	1685.90	3.10716240906e-10	0.0,0.0,0.0,0.417,0.0,0.231	0.952,0.947,0.565,0.0,0.421,0.0	-0.373		G>A	intron_variant	ENSSSCG00000017290
12:15221030	1685.90	3.10716240906e-10	0.0,0.0,0.0,0.417,0.0,0.231	0.952,0.947,0.565,0.0,0.421,0.0	-0.373		G>A	upstream_gene_variant	ENSSSCG00000040509
12:15221030	1685.90	3.10716240906e-10	0.0,0.0,0.0,0.417,0.0,0.231	0.952,0.947,0.565,0.0,0.421,0.0	-0.373		G>A	intron_variant	ENSSSCG00000017290
12:15221030	1685.90	3.10716240906e-10	0.0,0.0,0.0,0.417,0.0,0.231	0.952,0.947,0.565,0.0,0.421,0.0	-0.373		G>A	upstream_gene_variant	ENSSSCG00000040509
12:15221030	1685.90	3.10716240906e-10	0.0,0.0,0.0,0.417,0.0,0.231	0.952,0.947,0.565,0.0,0.421,0.0	-0.373		G>A	synonymous_variant	ENSSSCG00000017290
12:15221030	1685.90	3.10716240906e-10	0.0,0.0,0.0,0.417,0.0,0.231	0.952,0.947,0.565,0.0,0.421,0.0	-0.373		G>A	synonymous_variant	ENSSSCG00000017290
12:15221030	1685.90	3.10716240906e-10	0.0,0.0,0.0,0.417,0.0,0.231	0.952,0.947,0.565,0.0,0.421,0.0	-0.373		G>A	synonymous_variant	ENSSSCG00000017290
12:15230829	8320.86	1.24396331945e-07	1.0,1.0,1.0,0.476,1.0,0.385	0.073,0.0,0.5,1.0,0.471,1.0	0.303	rs339114829	G>A	3_prime_UTR_variant	ENSSSCG00000024813
12:15230829	8320.86	1.24396331945e-07	1.0,1.0,1.0,0.476,1.0,0.385	0.073,0.0,0.5,1.0,0.471,1.0	0.303	rs339114829	G>A	3_prime_UTR_variant	ENSSSCG00000024813
12:15230829	8320.86	1.24396331945e-07	1.0,1.0,1.0,0.476,1.0,0.385	0.073,0.0,0.5,1.0,0.471,1.0	0.303	rs339114829	G>A	downstream_gene_variant	ENSSSCG00000040509
12:15230829	8320.86	1.24396331945e-07	1.0,1.0,1.0,0.476,1.0,0.385	0.073,0.0,0.5,1.0,0.471,1.0	0.303	rs339114829	G>A	downstream_gene_variant	ENSSSCG00000040509
12:15230829	8320.86	1.24396331945e-07	1.0,1.0,1.0,0.476,1.0,0.385	0.073,0.0,0.5,1.0,0.471,1.0	0.303	rs339114829	G>A	downstream_gene_variant	ENSSSCG00000040509
12:15320945	13537.16	0.0	1.0,1.0,1.0,0.672,1.0,0.608	0.0,0.0,0.51,1.0,0.508,1.0	0.377	rs327686896	A>G	3_prime_UTR_variant	ENSSSCG00000017294
12:15320945	13537.16	0.0	1.0,1.0,1.0,0.672,1.0,0.608	0.0,0.0,0.51,1.0,0.508,1.0	0.377	rs327686896	A>G	3_prime_UTR_variant	ENSSSCG00000017294
12:15320945	13537.16	0.0	1.0,1.0,1.0,0.672,1.0,0.608	0.0,0.0,0.51,1.0,0.508,1.0	0.377	rs327686896	A>G	3_prime_UTR_variant	ENSSSCG00000017294
12:15328689	12331.16	0.0	1.0,1.0,1.0,0.714,1.0,0.593	0.033,0.01,0.5,1.0,0.4,0.98	0.397	rs344737480	T>C	synonymous_variant	ENSSSCG00000017294
12:15328689	12331.16	0.0	1.0,1.0,1.0,0.714,1.0,0.593	0.033,0.01,0.5,1.0,0.4,0.98	0.397	rs344737480	T>C	synonymous_variant	ENSSSCG00000017294
12:15328689	12331.16	0.0	1.0,1.0,1.0,0.714,1.0,0.593	0.033,0.01,0.5,1.0,0.4,0.98	0.397	rs344737480	T>C	intron_variant	ENSSSCG00000017294
12:15395558	4102.24	0.000125059433086	1.0,0.407,1.0,0.0,1.0,0.647	0.0,0.083,0.5,1.0,0.083,0.462	0.321	rs81214366	T>C	synonymous_variant	ENSSSCG00000017296
12:15395558	4102.24	0.000125059433086	1.0,0.407,1.0,0.0,1.0,0.647	0.0,0.083,0.5,1.0,0.083,0.462	0.321	rs81214366	T>C	synonymous_variant	ENSSSCG00000017296
12:15395558	4102.24	0.000125059433086	1.0,0.407,1.0,0.0,1.0,0.647	0.0,0.083,0.5,1.0,0.083,0.462	0.321	rs81214366	T>C	synonymous_variant	ENSSSCG00000017296
12:15395558	4102.24	0.000125059433086	1.0,0.407,1.0,0.0,1.0,0.647	0.0,0.083,0.5,1.0,0.083,0.462	0.321	rs81214366	T>C	synonymous_variant	ENSSSCG00000017296
12:18177344	3072.95	3.4744006695e-06	0.524,1.0,1.0,1.0,0.688,0.455	0.286,0.625,0.0,0.5,0.444,0.5	0.385	rs328180998	A>G	synonymous_variant	ENSSSCG00000017330
12:18178862	3854.94	2.82531902025e-07	0.579,1.0,1.0,1.0,0.567,0.529	0.368,0.5,0.0,0.538,0.615,0.462	0.365	rs333537956	A>G	synonymous_variant	ENSSSCG00000017330
12:18178900	3068.21	4.18525192062e-05	0.0,0.452,1.0,1.0,0.5,0.0	0.444,0.0,0.0,0.0,0.581,0.0	0.321	rs335014968	G>A	missense_variant	ENSSSCG00000017330
12:18178994	3564.95	2.08264904946e-07	0.5,1.0,1.0,1.0,0.474,0.438	0.188,0.2,0.0,0.423,0.5,0.778	0.387	rs341649191	A>G	synonymous_variant	ENSSSCG00000017330
12:18179081	3272.94	6.13109647886e-09	0.571,1.0,1.0,1.0,0.613,0.615	0.273,0.5,0.0,0.36,0.5,0.727	0.407	rs336773800	A>G	synonymous_variant	ENSSSCG00000017330
12:18179341	4082.94	5.43605630131e-13	0.5,1.0,1.0,1.0,0.84,0.706	0.4,0.467,0.0,0.32,0.444,0.533	0.48	rs320039574	G>A	synonymous_variant	ENSSSCG00000017330
12:18181393	4110.94	9.94580952478e-07	0.545,1.0,1.0,1.0,0.611,0.6	0.278,0.346,0.0,0.778,0.75,0.684	0.32	rs81478145	T>C	synonymous_variant	ENSSSCG00000017330
12:18182295	4149.94	1.52219633626e-11	0.586,1.0,1.0,1.0,0.459,0.444	0.267,0.421,0.0,0.313,0.45,0.318	0.454	rs335609505	C>G	3_prime_UTR_variant	ENSSSCG00000017330
12:18182320	4125.94	2.5444307947e-14	0.583,1.0,1.0,1.0,0.464,0.5	0.25,0.409,0.0,0.286,0.474,0.222	0.484	rs326476570	G>A	3_prime_UTR_variant	ENSSSCG00000017330
12:19166208	1159.56	1.98652415837e-07	0.0,0.0,0.0,0.0,0.0,0.455	0.043,0.556,0.65,0.0,0.421,0.588	-0.301	rs319489950	A>G	downstream_gene_variant	ENSSSCG00000024179
12:19166208	1159.56	1.98652415837e-07	0.0,0.0,0.0,0.0,0.0,0.455	0.043,0.556,0.65,0.0,0.421,0.588	-0.301	rs319489950	A>G	synonymous_variant	ENSSSCG00000017371
12:19166208	1159.56	1.98652415837e-07	0.0,0.0,0.0,0.0,0.0,0.455	0.043,0.556,0.65,0.0,0.421,0.588	-0.301	rs319489950	A>G	synonymous_variant	ENSSSCG00000017371
12:19166220	1167.56	9.49718443878e-08	0.0,0.0,0.0,0.0,0.0,0.5	0.045,0.542,0.727,0.0,0.429,0.588	-0.305	rs329784197	C>G	synonymous_variant	ENSSSCG00000017371
12:19166220	1167.56	9.49718443878e-08	0.0,0.0,0.0,0.0,0.0,0.5	0.045,0.542,0.727,0.0,0.429,0.588	-0.305	rs329784197	C>G	synonymous_variant	ENSSSCG00000017371
12:19166220	1167.56	9.49718443878e-08	0.0,0.0,0.0,0.0,0.0,0.5	0.045,0.542,0.727,0.0,0.429,0.588	-0.305	rs329784197	C>G	downstream_gene_variant	ENSSSCG00000024179
12:22416911	2153.90	1.61940558518e-05	0.3,0.318,1.0,0.0,1.0,0.231	0.0,0.154,0.313,0.0,0.167,0.353	0.31	rs343904960	A>G	upstream_gene_variant	ENSSSCG00000021018
12:22416911	2153.90	1.61940558518e-05	0.3,0.318,1.0,0.0,1.0,0.231	0.0,0.154,0.313,0.0,0.167,0.353	0.31	rs343904960	A>G	upstream_gene_variant	ENSSSCG00000021018
12:22416911	2153.90	1.61940558518e-05	0.3,0.318,1.0,0.0,1.0,0.231	0.0,0.154,0.313,0.0,0.167,0.353	0.31	rs343904960	A>G	3_prime_UTR_variant	ENSSSCG00000017492
12:228345	1672.27	1.20602742441e-10	0.0,0.357,0.0,0.1,0.0,0.0	0.903,0.0,0.6,0.5,0.308,0.533	-0.398	rs335423361	G>A	downstream_gene_variant	ENSSSCG00000017137
12:228345	1672.27	1.20602742441e-10	0.0,0.357,0.0,0.1,0.0,0.0	0.903,0.0,0.6,0.5,0.308,0.533	-0.398	rs335423361	G>A	downstream_gene_variant	ENSSSCG00000017137
12:228471	2005.67	3.79984087293e-06	0.0,0.643,0.0,0.467,0.0,0.0	0.895,0.0,0.533,0.593,0.156,0.789	-0.309	rs345873878	C>T	downstream_gene_variant	ENSSSCG00000017137
12:228471	2005.67	3.79984087293e-06	0.0,0.643,0.0,0.467,0.0,0.0	0.895,0.0,0.533,0.593,0.156,0.789	-0.309	rs345873878	C>T	downstream_gene_variant	ENSSSCG00000017137
12:2288352	9932.05	3.59598638896e-14	0.0,0.462,0.0,0.481,0.0,0.0	0.908,0.0,0.43,0.519,0.058,0.977	-0.325		C>T	synonymous_variant	ENSSSCG00000017155
12:2288352	9932.05	3.59598638896e-14	0.0,0.462,0.0,0.481,0.0,0.0	0.908,0.0,0.43,0.519,0.058,0.977	-0.325		C>T	synonymous_variant	ENSSSCG00000017155
12:2288352	9932.05	3.59598638896e-14	0.0,0.462,0.0,0.481,0.0,0.0	0.908,0.0,0.43,0.519,0.058,0.977	-0.325		C>T	synonymous_variant	ENSSSCG00000017155
12:2307487	21139.67	0.0	1.0,0.412,0.987,0.462,1.0,1.0	0.05,1.0,0.371,0.458,0.902,0.031	0.341	rs319705752	T>C	synonymous_variant	ENSSSCG00000017155
12:2307487	21139.67	0.0	1.0,0.412,0.987,0.462,1.0,1.0	0.05,1.0,0.371,0.458,0.902,0.031	0.341	rs319705752	T>C	synonymous_variant	ENSSSCG00000017155
12:2307487	21139.67	0.0	1.0,0.412,0.987,0.462,1.0,1.0	0.05,1.0,0.371,0.458,0.902,0.031	0.341	rs319705752	T>C	synonymous_variant	ENSSSCG00000017155
12:2315981	10688.79	0.0	1.0,0.417,1.0,0.456,0.986,1.0	0.086,1.0,0.457,0.345,0.968,0.125	0.313	rs333240299	C>T	downstream_gene_variant	ENSSSCG00000017155
12:2315981	10688.79	0.0	1.0,0.417,1.0,0.456,0.986,1.0	0.086,1.0,0.457,0.345,0.968,0.125	0.313	rs333240299	C>T	intron_variant	ENSSSCG00000017156
12:2315981	10688.79	0.0	1.0,0.417,1.0,0.456,0.986,1.0	0.086,1.0,0.457,0.345,0.968,0.125	0.313	rs333240299	C>T	downstream_gene_variant	ENSSSCG00000017155
12:2315981	10688.79	0.0	1.0,0.417,1.0,0.456,0.986,1.0	0.086,1.0,0.457,0.345,0.968,0.125	0.313	rs333240299	C>T	downstream_gene_variant	ENSSSCG00000017155
12:2316191	10378.16	0.0	0.0,0.495,0.0,0.523,0.0,0.0	0.948,0.0,0.552,0.711,0.045,0.984	-0.37		T>G	downstream_gene_variant	ENSSSCG00000017155
12:2316191	10378.16	0.0	0.0,0.495,0.0,0.523,0.0,0.0	0.948,0.0,0.552,0.711,0.045,0.984	-0.37		T>G	intron_variant	ENSSSCG00000017156
12:2316191	10378.16	0.0	0.0,0.495,0.0,0.523,0.0,0.0	0.948,0.0,0.552,0.711,0.045,0.984	-0.37		T>G	downstream_gene_variant	ENSSSCG00000017155
12:2316191	10378.16	0.0	0.0,0.495,0.0,0.523,0.0,0.0	0.948,0.0,0.552,0.711,0.045,0.984	-0.37		T>G	downstream_gene_variant	ENSSSCG00000017155
12:2316441	9453.50	0.0	0.0,0.434,0.011,0.462,0.0,0.0	0.902,0.0,0.466,0.59,0.056,0.98	-0.348	rs319377003	C>T	downstream_gene_variant	ENSSSCG00000017155
12:2316441	9453.50	0.0	0.0,0.434,0.011,0.462,0.0,0.0	0.902,0.0,0.466,0.59,0.056,0.98	-0.348	rs319377003	C>T	downstream_gene_variant	ENSSSCG00000017155
12:2316441	9453.50	0.0	0.0,0.434,0.011,0.462,0.0,0.0	0.902,0.0,0.466,0.59,0.056,0.98	-0.348	rs319377003	C>T	3_prime_UTR_variant	ENSSSCG00000017156
12:2316441	9453.50	0.0	0.0,0.434,0.011,0.462,0.0,0.0	0.902,0.0,0.466,0.59,0.056,0.98	-0.348	rs319377003	C>T	downstream_gene_variant	ENSSSCG00000017155
12:23379496	456.47	0.00011428568465	1.0,0.667,0.167,0.583,1.0,0.0	0.0,0.0,0.0,0.0,0.333,1.0	0.347		T>C	downstream_gene_variant	ENSSSCG00000039198
12:23379496	456.47	0.00011428568465	1.0,0.667,0.167,0.583,1.0,0.0	0.0,0.0,0.0,0.0,0.333,1.0	0.347		T>C	downstream_gene_variant	ENSSSCG00000032478
12:23379496	456.47	0.00011428568465	1.0,0.667,0.167,0.583,1.0,0.0	0.0,0.0,0.0,0.0,0.333,1.0	0.347		T>C	upstream_gene_variant	ENSSSCG00000022187
12:23379496	456.47	0.00011428568465	1.0,0.667,0.167,0.583,1.0,0.0	0.0,0.0,0.0,0.0,0.333,1.0	0.347		T>C	5_prime_UTR_variant	ENSSSCG00000022187
12:24199028	11761.89	7.83863182947e-09	0.0,0.0,0.333,0.274,0.378,0.244	0.993,0.391,1.0,0.366,0.5,0.0	-0.337	rs81432681	G>A	3_prime_UTR_variant	ENSSSCG00000032782
12:24199028	11761.89	7.83863182947e-09	0.0,0.0,0.333,0.274,0.378,0.244	0.993,0.391,1.0,0.366,0.5,0.0	-0.337	rs81432681	G>A	3_prime_UTR_variant	ENSSSCG00000032782
12:24199028	11761.89	7.83863182947e-09	0.0,0.0,0.333,0.274,0.378,0.244	0.993,0.391,1.0,0.366,0.5,0.0	-0.337	rs81432681	G>A	3_prime_UTR_variant	ENSSSCG00000032782
12:24199028	11761.89	7.83863182947e-09	0.0,0.0,0.333,0.274,0.378,0.244	0.993,0.391,1.0,0.366,0.5,0.0	-0.337	rs81432681	G>A	3_prime_UTR_variant	ENSSSCG00000032782
12:24797519	1961.77	0.000129252390044	0.0,0.0,0.444,0.333,0.591,0.214	0.913,0.6,1.0,0.182,0.714,0.0	-0.304	rs333835306	G>A	synonymous_variant	ENSSSCG00000017533
12:26380425	64234.43	1.12699694429e-11	0.267,0.0,1.0,0.4,1.0,0.477	1.0,1.0,1.0,1.0,1.0,0.4	-0.376	rs55617986	G>C	3_prime_UTR_variant	ENSSSCG00000036135
12:26380425	64234.43	1.12699694429e-11	0.267,0.0,1.0,0.4,1.0,0.477	1.0,1.0,1.0,1.0,1.0,0.4	-0.376	rs55617986	G>C	3_prime_UTR_variant	ENSSSCG00000036135
12:26380425	64234.43	1.12699694429e-11	0.267,0.0,1.0,0.4,1.0,0.477	1.0,1.0,1.0,1.0,1.0,0.4	-0.376	rs55617986	G>C	missense_variant	ENSSSCG00000036135
12:26380425	64234.43	1.12699694429e-11	0.267,0.0,1.0,0.4,1.0,0.477	1.0,1.0,1.0,1.0,1.0,0.4	-0.376	rs55617986	G>C	missense_variant	ENSSSCG00000036135
12:26380425	64234.43	1.12699694429e-11	0.267,0.0,1.0,0.4,1.0,0.477	1.0,1.0,1.0,1.0,1.0,0.4	-0.376	rs55617986	G>C	3_prime_UTR_variant	ENSSSCG00000036135
12:26380425	64234.43	1.12699694429e-11	0.267,0.0,1.0,0.4,1.0,0.477	1.0,1.0,1.0,1.0,1.0,0.4	-0.376	rs55617986	G>C	3_prime_UTR_variant	ENSSSCG00000036135
12:26622861	3034.54	4.00098419632e-05	0.667,0.0,1.0,0.0,1.0,0.5	1.0,1.0,1.0,1.0,1.0,0.0	-0.306	rs336762216	G>A	non_coding_transcript_exon_variant	ENSSSCG00000055095
12:31696810	3442.89	0.000440512045324	0.333,1.0,0.421,0.471,0.0,0.0	1.0,0.615,0.368,0.688,1.0,0.75	-0.366	rs335104279	C>T	3_prime_UTR_variant	ENSSSCG00000017605
12:31696810	3442.89	0.000440512045324	0.333,1.0,0.421,0.471,0.0,0.0	1.0,0.615,0.368,0.688,1.0,0.75	-0.366	rs335104279	C>T	3_prime_UTR_variant	ENSSSCG00000017605
12:3332019	2145.50	8.86867887721e-07	0.636,0.0,0.781,0.0,1.0,0.5	0.031,0.0,0.2,0.0,0.875,0.0	0.302	rs338743933	C>T	synonymous_variant	ENSSSCG00000017165
12:3332019	2145.50	8.86867887721e-07	0.636,0.0,0.781,0.0,1.0,0.5	0.031,0.0,0.2,0.0,0.875,0.0	0.302	rs338743933	C>T	intron_variant	ENSSSCG00000017165
12:3332019	2145.50	8.86867887721e-07	0.636,0.0,0.781,0.0,1.0,0.5	0.031,0.0,0.2,0.0,0.875,0.0	0.302	rs338743933	C>T	synonymous_variant	ENSSSCG00000017165
12:33396671	4449.92	2.23831966672e-13	0.44,0.0,0.0,0.313,0.5,0.0	1.0,0.522,0.404,1.0,0.588,0.0	-0.377		G>A	missense_variant	ENSSSCG00000034994
12:33396695	4423.92	5.90321596581e-13	0.583,0.0,0.0,0.343,0.548,0.0	1.0,0.532,0.442,1.0,0.556,0.0	-0.343		C>G	missense_variant	ENSSSCG00000034994
12:33396874	2754.26	3.08227936355e-08	0.0,0.0,0.0,0.261,0.704,0.0	0.926,0.6,0.489,0.4,0.364,0.0	-0.302		G>A	synonymous_variant	ENSSSCG00000034994
12:33397633	3595.37	2.76043017215e-08	0.41,0.0,0.0,0.444,0.476,0.0	0.889,0.444,0.5,1.0,0.4,0.0	-0.317		G>A	missense_variant	ENSSSCG00000034994
12:34277221	688.78	2.49292782365e-06	0.267,0.0,0.0,0.0,0.0,0.0	0.636,0.333,0.4,0.5,0.667,0.0	-0.378	rs327769603	A>G	intron_variant	ENSSSCG00000017626
12:34277221	688.78	2.49292782365e-06	0.267,0.0,0.0,0.0,0.0,0.0	0.636,0.333,0.4,0.5,0.667,0.0	-0.378	rs327769603	A>G	downstream_gene_variant	ENSSSCG00000017626
12:34277221	688.78	2.49292782365e-06	0.267,0.0,0.0,0.0,0.0,0.0	0.636,0.333,0.4,0.5,0.667,0.0	-0.378	rs327769603	A>G	3_prime_UTR_variant	ENSSSCG00000017626
12:34277221	688.78	2.49292782365e-06	0.267,0.0,0.0,0.0,0.0,0.0	0.636,0.333,0.4,0.5,0.667,0.0	-0.378	rs327769603	A>G	downstream_gene_variant	ENSSSCG00000017626
12:34277221	688.78	2.49292782365e-06	0.267,0.0,0.0,0.0,0.0,0.0	0.636,0.333,0.4,0.5,0.667,0.0	-0.378	rs327769603	A>G	downstream_gene_variant	ENSSSCG00000017626
12:34279699	5250.56	0.0	0.569,0.0,0.0,0.007,0.0,0.0	0.563,0.495,0.548,0.483,0.76,0.0	-0.379	rs343689121	A>G	intron_variant	ENSSSCG00000017626
12:34279699	5250.56	0.0	0.569,0.0,0.0,0.007,0.0,0.0	0.563,0.495,0.548,0.483,0.76,0.0	-0.379	rs343689121	A>G	3_prime_UTR_variant	ENSSSCG00000017626
12:34279699	5250.56	0.0	0.569,0.0,0.0,0.007,0.0,0.0	0.563,0.495,0.548,0.483,0.76,0.0	-0.379	rs343689121	A>G	downstream_gene_variant	ENSSSCG00000017626
12:34279699	5250.56	0.0	0.569,0.0,0.0,0.007,0.0,0.0	0.563,0.495,0.548,0.483,0.76,0.0	-0.379	rs343689121	A>G	downstream_gene_variant	ENSSSCG00000051634
12:34279699	5250.56	0.0	0.569,0.0,0.0,0.007,0.0,0.0	0.563,0.495,0.548,0.483,0.76,0.0	-0.379	rs343689121	A>G	3_prime_UTR_variant	ENSSSCG00000017626
12:34279699	5250.56	0.0	0.569,0.0,0.0,0.007,0.0,0.0	0.563,0.495,0.548,0.483,0.76,0.0	-0.379	rs343689121	A>G	intron_variant	ENSSSCG00000017626
12:34354560	18818.56	0.0	0.555,0.0,0.0,0.0,0.007,0.0	0.538,0.5,0.5,0.519,0.553,0.0	-0.341	rs345782093	G>T	3_prime_UTR_variant	ENSSSCG00000020962
12:34354560	18818.56	0.0	0.555,0.0,0.0,0.0,0.007,0.0	0.538,0.5,0.5,0.519,0.553,0.0	-0.341	rs345782093	G>T	3_prime_UTR_variant	ENSSSCG00000020962
12:39707382	24191.45	0.0	1.0,1.0,1.0,0.514,1.0,1.0	0.045,0.541,0.4,0.433,0.444,1.0	0.442	rs321705292	G>A	synonymous_variant	ENSSSCG00000017707
12:39707382	24191.45	0.0	1.0,1.0,1.0,0.514,1.0,1.0	0.045,0.541,0.4,0.433,0.444,1.0	0.442	rs321705292	G>A	synonymous_variant	ENSSSCG00000017707
12:42487920	2188.16	5.06737204638e-08	0.0,0.368,0.643,0.409,1.0,1.0	0.0,0.509,0.667,0.0,0.0,0.0	0.374	rs332992844	G>A	intron_variant	ENSSSCG00000017728
12:42487920	2188.16	5.06737204638e-08	0.0,0.368,0.643,0.409,1.0,1.0	0.0,0.509,0.667,0.0,0.0,0.0	0.374	rs332992844	G>A	intron_variant	ENSSSCG00000017728
12:42488328	1125.88	4.64090413514e-09	NA,0.8,0.7,0.5,1.0,1.0	0.0,0.4,1.0,0.0,0.0,0.0	0.567	rs341514254	A>G	intron_variant	ENSSSCG00000017728
12:42488328	1125.88	4.64090413514e-09	NA,0.8,0.7,0.5,1.0,1.0	0.0,0.4,1.0,0.0,0.0,0.0	0.567	rs341514254	A>G	intron_variant	ENSSSCG00000017728
12:42488735	4560.68	0.0	0.0,0.448,0.467,0.596,1.0,1.0	0.047,0.479,0.647,0.0,0.0,0.0	0.39	rs345155728	C>T	downstream_gene_variant	ENSSSCG00000017730
12:42488735	4560.68	0.0	0.0,0.448,0.467,0.596,1.0,1.0	0.047,0.479,0.647,0.0,0.0,0.0	0.39	rs345155728	C>T	3_prime_UTR_variant	ENSSSCG00000017728
12:42488735	4560.68	0.0	0.0,0.448,0.467,0.596,1.0,1.0	0.047,0.479,0.647,0.0,0.0,0.0	0.39	rs345155728	C>T	3_prime_UTR_variant	ENSSSCG00000017728
12:42488969	4616.70	0.0	0.0,0.529,0.452,0.488,1.0,1.0	0.0,0.495,0.545,0.0,0.024,0.0	0.401	rs337216234	A>G	3_prime_UTR_variant	ENSSSCG00000017728
12:42488969	4616.70	0.0	0.0,0.529,0.452,0.488,1.0,1.0	0.0,0.495,0.545,0.0,0.024,0.0	0.401	rs337216234	A>G	3_prime_UTR_variant	ENSSSCG00000017728
12:42488969	4616.70	0.0	0.0,0.529,0.452,0.488,1.0,1.0	0.0,0.495,0.545,0.0,0.024,0.0	0.401	rs337216234	A>G	downstream_gene_variant	ENSSSCG00000017730
12:42489043	3529.70	3.54560520655e-09	0.0,0.543,0.303,0.387,1.0,1.0	0.0,0.507,0.6,0.0,0.0,0.0	0.354	rs319946040	A>C	3_prime_UTR_variant	ENSSSCG00000017728
12:42489043	3529.70	3.54560520655e-09	0.0,0.543,0.303,0.387,1.0,1.0	0.0,0.507,0.6,0.0,0.0,0.0	0.354	rs319946040	A>C	downstream_gene_variant	ENSSSCG00000017730
12:42489043	3529.70	3.54560520655e-09	0.0,0.543,0.303,0.387,1.0,1.0	0.0,0.507,0.6,0.0,0.0,0.0	0.354	rs319946040	A>C	3_prime_UTR_variant	ENSSSCG00000017728
12:42489069	2354.94	2.3801050833e-08	0.0,0.593,0.32,0.409,1.0,1.0	0.0,0.522,0.571,0.0,0.0,0.0	0.371	rs327002655	T>C	3_prime_UTR_variant	ENSSSCG00000017728
12:42489069	2354.94	2.3801050833e-08	0.0,0.593,0.32,0.409,1.0,1.0	0.0,0.522,0.571,0.0,0.0,0.0	0.371	rs327002655	T>C	downstream_gene_variant	ENSSSCG00000017730
12:42489069	2354.94	2.3801050833e-08	0.0,0.593,0.32,0.409,1.0,1.0	0.0,0.522,0.571,0.0,0.0,0.0	0.371	rs327002655	T>C	3_prime_UTR_variant	ENSSSCG00000017728
12:42711908	4780.18	3.21069792676e-11	0.0,0.449,0.524,0.541,0.49,1.0	0.0,0.333,0.291,0.0,0.0,0.0	0.397	rs318817140	T>G	3_prime_UTR_variant	ENSSSCG00000017735
12:42711908	4780.18	3.21069792676e-11	0.0,0.449,0.524,0.541,0.49,1.0	0.0,0.333,0.291,0.0,0.0,0.0	0.397	rs318817140	T>G	3_prime_UTR_variant	ENSSSCG00000017735
12:42711908	4780.18	3.21069792676e-11	0.0,0.449,0.524,0.541,0.49,1.0	0.0,0.333,0.291,0.0,0.0,0.0	0.397	rs318817140	T>G	downstream_gene_variant	ENSSSCG00000017735
12:42711908	4780.18	3.21069792676e-11	0.0,0.449,0.524,0.541,0.49,1.0	0.0,0.333,0.291,0.0,0.0,0.0	0.397	rs318817140	T>G	3_prime_UTR_variant	ENSSSCG00000017735
12:42711908	4780.18	3.21069792676e-11	0.0,0.449,0.524,0.541,0.49,1.0	0.0,0.333,0.291,0.0,0.0,0.0	0.397	rs318817140	T>G	3_prime_UTR_variant	ENSSSCG00000017735
12:42711908	4780.18	3.21069792676e-11	0.0,0.449,0.524,0.541,0.49,1.0	0.0,0.333,0.291,0.0,0.0,0.0	0.397	rs318817140	T>G	3_prime_UTR_variant	ENSSSCG00000017735
12:42711908	4780.18	3.21069792676e-11	0.0,0.449,0.524,0.541,0.49,1.0	0.0,0.333,0.291,0.0,0.0,0.0	0.397	rs318817140	T>G	3_prime_UTR_variant	ENSSSCG00000017735
12:42712056	3380.19	9.5092449194e-08	0.0,0.5,0.765,0.538,0.667,1.0	0.0,0.462,0.552,0.0,0.0,0.0	0.409	rs338510390	T>C	3_prime_UTR_variant	ENSSSCG00000017735
12:42712056	3380.19	9.5092449194e-08	0.0,0.5,0.765,0.538,0.667,1.0	0.0,0.462,0.552,0.0,0.0,0.0	0.409	rs338510390	T>C	3_prime_UTR_variant	ENSSSCG00000017735
12:42712056	3380.19	9.5092449194e-08	0.0,0.5,0.765,0.538,0.667,1.0	0.0,0.462,0.552,0.0,0.0,0.0	0.409	rs338510390	T>C	3_prime_UTR_variant	ENSSSCG00000017735
12:42712056	3380.19	9.5092449194e-08	0.0,0.5,0.765,0.538,0.667,1.0	0.0,0.462,0.552,0.0,0.0,0.0	0.409	rs338510390	T>C	3_prime_UTR_variant	ENSSSCG00000017735
12:42712056	3380.19	9.5092449194e-08	0.0,0.5,0.765,0.538,0.667,1.0	0.0,0.462,0.552,0.0,0.0,0.0	0.409	rs338510390	T>C	3_prime_UTR_variant	ENSSSCG00000017735
12:42712056	3380.19	9.5092449194e-08	0.0,0.5,0.765,0.538,0.667,1.0	0.0,0.462,0.552,0.0,0.0,0.0	0.409	rs338510390	T>C	downstream_gene_variant	ENSSSCG00000017735
12:42712056	3380.19	9.5092449194e-08	0.0,0.5,0.765,0.538,0.667,1.0	0.0,0.462,0.552,0.0,0.0,0.0	0.409	rs338510390	T>C	3_prime_UTR_variant	ENSSSCG00000017735
12:43320470	2537.20	0.000544806060801	1.0,0.4,0.0,0.286,0.36,1.0	1.0,1.0,1.0,1.0,0.75,0.667	-0.395	rs319730131	C>G	non_coding_transcript_exon_variant	ENSSSCG00000060417
12:43320470	2537.20	0.000544806060801	1.0,0.4,0.0,0.286,0.36,1.0	1.0,1.0,1.0,1.0,0.75,0.667	-0.395	rs319730131	C>G	downstream_gene_variant	ENSSSCG00000018147
12:43362885	1785.81	9.09292411615e-05	0.0,0.0,0.0,0.0,0.667,1.0	0.6,0.667,1.0,1.0,0.714,0.824	-0.523	rs340207116	G>A	downstream_gene_variant	ENSSSCG00000017747
12:43362885	1785.81	9.09292411615e-05	0.0,0.0,0.0,0.0,0.667,1.0	0.6,0.667,1.0,1.0,0.714,0.824	-0.523	rs340207116	G>A	downstream_gene_variant	ENSSSCG00000017747
12:43362885	1785.81	9.09292411615e-05	0.0,0.0,0.0,0.0,0.667,1.0	0.6,0.667,1.0,1.0,0.714,0.824	-0.523	rs340207116	G>A	downstream_gene_variant	ENSSSCG00000017747
12:43362885	1785.81	9.09292411615e-05	0.0,0.0,0.0,0.0,0.667,1.0	0.6,0.667,1.0,1.0,0.714,0.824	-0.523	rs340207116	G>A	non_coding_transcript_exon_variant	ENSSSCG00000042233
12:43363188	1953.92	0.000104901363703	0.0,0.0,0.0,0.0,0.5,1.0	0.4,0.553,1.0,1.0,0.333,0.364	-0.358	rs339111331	G>A	downstream_gene_variant	ENSSSCG00000017747
12:43363188	1953.92	0.000104901363703	0.0,0.0,0.0,0.0,0.5,1.0	0.4,0.553,1.0,1.0,0.333,0.364	-0.358	rs339111331	G>A	non_coding_transcript_exon_variant	ENSSSCG00000042233
12:43363188	1953.92	0.000104901363703	0.0,0.0,0.0,0.0,0.5,1.0	0.4,0.553,1.0,1.0,0.333,0.364	-0.358	rs339111331	G>A	downstream_gene_variant	ENSSSCG00000017747
12:43363188	1953.92	0.000104901363703	0.0,0.0,0.0,0.0,0.5,1.0	0.4,0.553,1.0,1.0,0.333,0.364	-0.358	rs339111331	G>A	downstream_gene_variant	ENSSSCG00000017747
12:43365364	2210.55	1.58303440706e-06	0.0,0.0,0.0,0.0,0.632,1.0	0.452,1.0,1.0,1.0,0.542,0.318	-0.447	rs335285508	A>G	upstream_gene_variant	ENSSSCG00000042233
12:43365364	2210.55	1.58303440706e-06	0.0,0.0,0.0,0.0,0.632,1.0	0.452,1.0,1.0,1.0,0.542,0.318	-0.447	rs335285508	A>G	downstream_gene_variant	ENSSSCG00000017747
12:43365364	2210.55	1.58303440706e-06	0.0,0.0,0.0,0.0,0.632,1.0	0.452,1.0,1.0,1.0,0.542,0.318	-0.447	rs335285508	A>G	downstream_gene_variant	ENSSSCG00000017747
12:43365364	2210.55	1.58303440706e-06	0.0,0.0,0.0,0.0,0.632,1.0	0.452,1.0,1.0,1.0,0.542,0.318	-0.447	rs335285508	A>G	3_prime_UTR_variant	ENSSSCG00000017747
12:44097338	3018.25	2.33278445951e-06	1.0,0.375,0.4,0.75,0.6,1.0	1.0,1.0,1.0,1.0,1.0,1.0	-0.313	rs331577010	A>G	5_prime_UTR_variant	ENSSSCG00000017753
12:44097338	3018.25	2.33278445951e-06	1.0,0.375,0.4,0.75,0.6,1.0	1.0,1.0,1.0,1.0,1.0,1.0	-0.313	rs331577010	A>G	synonymous_variant	ENSSSCG00000017753
12:44097338	3018.25	2.33278445951e-06	1.0,0.375,0.4,0.75,0.6,1.0	1.0,1.0,1.0,1.0,1.0,1.0	-0.313	rs331577010	A>G	synonymous_variant	ENSSSCG00000017753
12:44097338	3018.25	2.33278445951e-06	1.0,0.375,0.4,0.75,0.6,1.0	1.0,1.0,1.0,1.0,1.0,1.0	-0.313	rs331577010	A>G	synonymous_variant	ENSSSCG00000017753
12:44097338	3018.25	2.33278445951e-06	1.0,0.375,0.4,0.75,0.6,1.0	1.0,1.0,1.0,1.0,1.0,1.0	-0.313	rs331577010	A>G	synonymous_variant	ENSSSCG00000017753
12:44810027	2952.67	0.000111182889231	0.667,1.0,0.0,1.0,0.0,0.588	0.414,0.0,0.0,0.429,0.0,0.455	0.326	rs1110962134	C>T	synonymous_variant	ENSSSCG00000026706
12:44810027	2952.67	0.000111182889231	0.667,1.0,0.0,1.0,0.0,0.588	0.414,0.0,0.0,0.429,0.0,0.455	0.326	rs1110962134	C>T	upstream_gene_variant	ENSSSCG00000017761
12:44888059	2522.90	8.9257581838e-06	0.737,1.0,0.0,1.0,0.0,0.421	0.5,0.0,0.0,0.385,0.056,0.4	0.303	rs333606459	C>T	synonymous_variant	ENSSSCG00000017764
12:45766556	3467.03	1.91018570214e-07	0.708,1.0,0.0,1.0,0.0,0.0	0.29,0.0,0.0,0.422,0.0,0.05	0.324	rs344405606	A>G	upstream_gene_variant	ENSSSCG00000017789
12:45766556	3467.03	1.91018570214e-07	0.708,1.0,0.0,1.0,0.0,0.0	0.29,0.0,0.0,0.422,0.0,0.05	0.324	rs344405606	A>G	downstream_gene_variant	ENSSSCG00000017787
12:45766556	3467.03	1.91018570214e-07	0.708,1.0,0.0,1.0,0.0,0.0	0.29,0.0,0.0,0.422,0.0,0.05	0.324	rs344405606	A>G	synonymous_variant	ENSSSCG00000017788
12:45766556	3467.03	1.91018570214e-07	0.708,1.0,0.0,1.0,0.0,0.0	0.29,0.0,0.0,0.422,0.0,0.05	0.324	rs344405606	A>G	synonymous_variant	ENSSSCG00000017788
12:45808302	1346.74	1.33938494967e-10	0.444,0.0,0.0,0.0,0.0,1.0	NA,0.0,0.697,1.0,1.0,1.0	-0.499	rs81435950	C>T	intron_variant	ENSSSCG00000017792
12:45808302	1346.74	1.33938494967e-10	0.444,0.0,0.0,0.0,0.0,1.0	NA,0.0,0.697,1.0,1.0,1.0	-0.499	rs81435950	C>T	downstream_gene_variant	ENSSSCG00000017793
12:45808302	1346.74	1.33938494967e-10	0.444,0.0,0.0,0.0,0.0,1.0	NA,0.0,0.697,1.0,1.0,1.0	-0.499	rs81435950	C>T	intron_variant	ENSSSCG00000017792
12:45808302	1346.74	1.33938494967e-10	0.444,0.0,0.0,0.0,0.0,1.0	NA,0.0,0.697,1.0,1.0,1.0	-0.499	rs81435950	C>T	intron_variant	ENSSSCG00000017792
12:47074102	5229.55	0.0	0.796,0.0,0.0,0.0,0.0,0.0	0.667,0.75,0.784,0.844,0.0,0.024	-0.379	rs328252788	T>G	3_prime_UTR_variant	ENSSSCG00000028720
12:47288328	3885.94	4.91163137245e-08	1.0,0.267,0.0,0.393,0.0,0.571	1.0,0.951,0.68,0.438,0.103,1.0	-0.324	rs318381251	C>T	intron_variant	ENSSSCG00000017812
12:47288328	3885.94	4.91163137245e-08	1.0,0.267,0.0,0.393,0.0,0.571	1.0,0.951,0.68,0.438,0.103,1.0	-0.324	rs318381251	C>T	3_prime_UTR_variant	ENSSSCG00000017812
12:47288328	3885.94	4.91163137245e-08	1.0,0.267,0.0,0.393,0.0,0.571	1.0,0.951,0.68,0.438,0.103,1.0	-0.324	rs318381251	C>T	3_prime_UTR_variant	ENSSSCG00000017812
12:47288328	3885.94	4.91163137245e-08	1.0,0.267,0.0,0.393,0.0,0.571	1.0,0.951,0.68,0.438,0.103,1.0	-0.324	rs318381251	C>T	3_prime_UTR_variant	ENSSSCG00000017812
12:47288328	3885.94	4.91163137245e-08	1.0,0.267,0.0,0.393,0.0,0.571	1.0,0.951,0.68,0.438,0.103,1.0	-0.324	rs318381251	C>T	3_prime_UTR_variant	ENSSSCG00000017812
12:47288328	3885.94	4.91163137245e-08	1.0,0.267,0.0,0.393,0.0,0.571	1.0,0.951,0.68,0.438,0.103,1.0	-0.324	rs318381251	C>T	3_prime_UTR_variant	ENSSSCG00000017812
12:47288328	3885.94	4.91163137245e-08	1.0,0.267,0.0,0.393,0.0,0.571	1.0,0.951,0.68,0.438,0.103,1.0	-0.324	rs318381251	C>T	3_prime_UTR_variant	ENSSSCG00000017812
12:47288328	3885.94	4.91163137245e-08	1.0,0.267,0.0,0.393,0.0,0.571	1.0,0.951,0.68,0.438,0.103,1.0	-0.324	rs318381251	C>T	3_prime_UTR_variant	ENSSSCG00000017812
12:47288328	3885.94	4.91163137245e-08	1.0,0.267,0.0,0.393,0.0,0.571	1.0,0.951,0.68,0.438,0.103,1.0	-0.324	rs318381251	C>T	3_prime_UTR_variant	ENSSSCG00000017812
12:47288633	3578.09	3.86923008548e-06	1.0,0.684,0.0,0.474,0.0,0.615	1.0,1.0,0.875,0.636,0.25,1.0	-0.331	rs342593952	G>A	3_prime_UTR_variant	ENSSSCG00000017812
12:47288633	3578.09	3.86923008548e-06	1.0,0.684,0.0,0.474,0.0,0.615	1.0,1.0,0.875,0.636,0.25,1.0	-0.331	rs342593952	G>A	3_prime_UTR_variant	ENSSSCG00000017812
12:47288633	3578.09	3.86923008548e-06	1.0,0.684,0.0,0.474,0.0,0.615	1.0,1.0,0.875,0.636,0.25,1.0	-0.331	rs342593952	G>A	3_prime_UTR_variant	ENSSSCG00000017812
12:47288633	3578.09	3.86923008548e-06	1.0,0.684,0.0,0.474,0.0,0.615	1.0,1.0,0.875,0.636,0.25,1.0	-0.331	rs342593952	G>A	3_prime_UTR_variant	ENSSSCG00000017812
12:47288633	3578.09	3.86923008548e-06	1.0,0.684,0.0,0.474,0.0,0.615	1.0,1.0,0.875,0.636,0.25,1.0	-0.331	rs342593952	G>A	3_prime_UTR_variant	ENSSSCG00000017812
12:47288633	3578.09	3.86923008548e-06	1.0,0.684,0.0,0.474,0.0,0.615	1.0,1.0,0.875,0.636,0.25,1.0	-0.331	rs342593952	G>A	3_prime_UTR_variant	ENSSSCG00000017812
12:47288633	3578.09	3.86923008548e-06	1.0,0.684,0.0,0.474,0.0,0.615	1.0,1.0,0.875,0.636,0.25,1.0	-0.331	rs342593952	G>A	3_prime_UTR_variant	ENSSSCG00000017812
12:47288633	3578.09	3.86923008548e-06	1.0,0.684,0.0,0.474,0.0,0.615	1.0,1.0,0.875,0.636,0.25,1.0	-0.331	rs342593952	G>A	3_prime_UTR_variant	ENSSSCG00000017812
12:47288633	3578.09	3.86923008548e-06	1.0,0.684,0.0,0.474,0.0,0.615	1.0,1.0,0.875,0.636,0.25,1.0	-0.331	rs342593952	G>A	intron_variant	ENSSSCG00000017812
12:47313468	8651.74	1.56723286461e-10	0.488,0.0,0.905,0.0,0.492,1.0	0.581,1.0,1.0,1.0,0.947,0.435	-0.346	rs321699187	G>A	synonymous_variant	ENSSSCG00000038618
12:47314717	11656.16	4.53620830416e-09	0.509,0.0,1.0,0.0,0.614,1.0	0.515,1.0,1.0,1.0,0.937,0.556	-0.314	rs345482546	G>A	downstream_gene_variant	ENSSSCG00000038618
12:47314986	4712	5.67367733313e-08	0.2,0.0,1.0,0.0,0.566,1.0	0.583,1.0,1.0,1.0,0.92,0.545	-0.38	rs342124339	T>C	downstream_gene_variant	ENSSSCG00000038618
12:47925592	4188.19	1.0054690483e-08	1.0,0.545,1.0,0.37,1.0,1.0	0.957,0.0,1.0,0.0,0.636,0.227	0.349		C>T	synonymous_variant	ENSSSCG00000040732
12:49016900	526.80	0.000925076161573	0.5,1.0,1.0,0.5,1.0,0.0	0.0,0.0,0.0,0.0,0.2,1.0	0.467	rs325144772	C>T	3_prime_UTR_variant	ENSSSCG00000034858
12:49016900	526.80	0.000925076161573	0.5,1.0,1.0,0.5,1.0,0.0	0.0,0.0,0.0,0.0,0.2,1.0	0.467	rs325144772	C>T	3_prime_UTR_variant	ENSSSCG00000034858
12:49016900	526.80	0.000925076161573	0.5,1.0,1.0,0.5,1.0,0.0	0.0,0.0,0.0,0.0,0.2,1.0	0.467	rs325144772	C>T	3_prime_UTR_variant	ENSSSCG00000034858
12:49016900	526.80	0.000925076161573	0.5,1.0,1.0,0.5,1.0,0.0	0.0,0.0,0.0,0.0,0.2,1.0	0.467	rs325144772	C>T	3_prime_UTR_variant	ENSSSCG00000034858
12:49016900	526.80	0.000925076161573	0.5,1.0,1.0,0.5,1.0,0.0	0.0,0.0,0.0,0.0,0.2,1.0	0.467	rs325144772	C>T	3_prime_UTR_variant	ENSSSCG00000034858
12:49016900	526.80	0.000925076161573	0.5,1.0,1.0,0.5,1.0,0.0	0.0,0.0,0.0,0.0,0.2,1.0	0.467	rs325144772	C>T	3_prime_UTR_variant	ENSSSCG00000034858
12:49016900	526.80	0.000925076161573	0.5,1.0,1.0,0.5,1.0,0.0	0.0,0.0,0.0,0.0,0.2,1.0	0.467	rs325144772	C>T	3_prime_UTR_variant	ENSSSCG00000034858
12:49016900	526.80	0.000925076161573	0.5,1.0,1.0,0.5,1.0,0.0	0.0,0.0,0.0,0.0,0.2,1.0	0.467	rs325144772	C>T	3_prime_UTR_variant	ENSSSCG00000034858
12:49940741	5340.43	5.59553927052e-11	0.0,0.286,0.429,0.0,0.515,1.0	0.1,1.0,1.0,1.0,1.0,0.0	-0.312	rs339372537	A>G	synonymous_variant	ENSSSCG00000017873
12:49940741	5340.43	5.59553927052e-11	0.0,0.286,0.429,0.0,0.515,1.0	0.1,1.0,1.0,1.0,1.0,0.0	-0.312	rs339372537	A>G	synonymous_variant	ENSSSCG00000017873
12:50013729	1976.48	2.64351322771e-05	0.0,0.0,0.526,0.0,0.0,0.583	0.034,1.0,0.471,0.571,0.944,0.0	-0.319		G>A	synonymous_variant	ENSSSCG00000017874
12:50013729	1976.48	2.64351322771e-05	0.0,0.0,0.526,0.0,0.0,0.583	0.034,1.0,0.471,0.571,0.944,0.0	-0.319		G>A	synonymous_variant	ENSSSCG00000017874
12:50013729	1976.48	2.64351322771e-05	0.0,0.0,0.526,0.0,0.0,0.583	0.034,1.0,0.471,0.571,0.944,0.0	-0.319		G>A	intron_variant	ENSSSCG00000017874
12:50013729	1976.48	2.64351322771e-05	0.0,0.0,0.526,0.0,0.0,0.583	0.034,1.0,0.471,0.571,0.944,0.0	-0.319		G>A	synonymous_variant	ENSSSCG00000017874
12:50507707	9830.51	2.37923107142e-11	0.0,0.214,0.441,1.0,0.0,0.0	0.443,1.0,NA,0.448,0.875,1.0	-0.477	rs344238110	C>T	downstream_gene_variant	ENSSSCG00000017883
12:50507707	9830.51	2.37923107142e-11	0.0,0.214,0.441,1.0,0.0,0.0	0.443,1.0,NA,0.448,0.875,1.0	-0.477	rs344238110	C>T	upstream_gene_variant	ENSSSCG00000017882
12:50507707	9830.51	2.37923107142e-11	0.0,0.214,0.441,1.0,0.0,0.0	0.443,1.0,NA,0.448,0.875,1.0	-0.477	rs344238110	C>T	upstream_gene_variant	ENSSSCG00000017882
12:50507707	9830.51	2.37923107142e-11	0.0,0.214,0.441,1.0,0.0,0.0	0.443,1.0,NA,0.448,0.875,1.0	-0.477	rs344238110	C>T	upstream_gene_variant	ENSSSCG00000017882
12:50507707	9830.51	2.37923107142e-11	0.0,0.214,0.441,1.0,0.0,0.0	0.443,1.0,NA,0.448,0.875,1.0	-0.477	rs344238110	C>T	3_prime_UTR_variant	ENSSSCG00000017883
12:50507707	9830.51	2.37923107142e-11	0.0,0.214,0.441,1.0,0.0,0.0	0.443,1.0,NA,0.448,0.875,1.0	-0.477	rs344238110	C>T	upstream_gene_variant	ENSSSCG00000017882
12:50507707	9830.51	2.37923107142e-11	0.0,0.214,0.441,1.0,0.0,0.0	0.443,1.0,NA,0.448,0.875,1.0	-0.477	rs344238110	C>T	upstream_gene_variant	ENSSSCG00000017882
12:50507707	9830.51	2.37923107142e-11	0.0,0.214,0.441,1.0,0.0,0.0	0.443,1.0,NA,0.448,0.875,1.0	-0.477	rs344238110	C>T	upstream_gene_variant	ENSSSCG00000017882
12:51523580	700.24	0.00022931311971	0.0,0.0,0.333,0.0,0.0,1.0	0.667,1.0,1.0,0.4,0.667,0.0	-0.4		G>A	downstream_gene_variant	ENSSSCG00000031530
12:51523580	700.24	0.00022931311971	0.0,0.0,0.333,0.0,0.0,1.0	0.667,1.0,1.0,0.4,0.667,0.0	-0.4		G>A	upstream_gene_variant	ENSSSCG00000039064
12:51523580	700.24	0.00022931311971	0.0,0.0,0.333,0.0,0.0,1.0	0.667,1.0,1.0,0.4,0.667,0.0	-0.4		G>A	3_prime_UTR_variant	ENSSSCG00000031530
12:51523580	700.24	0.00022931311971	0.0,0.0,0.333,0.0,0.0,1.0	0.667,1.0,1.0,0.4,0.667,0.0	-0.4		G>A	upstream_gene_variant	ENSSSCG00000039064
12:51523598	755.16	0.000133373779837	0.0,0.0,0.333,0.0,0.0,1.0	0.667,1.0,1.0,0.6,0.667,0.0	-0.433		C>T	3_prime_UTR_variant	ENSSSCG00000031530
12:51523598	755.16	0.000133373779837	0.0,0.0,0.333,0.0,0.0,1.0	0.667,1.0,1.0,0.6,0.667,0.0	-0.433		C>T	downstream_gene_variant	ENSSSCG00000031530
12:51523598	755.16	0.000133373779837	0.0,0.0,0.333,0.0,0.0,1.0	0.667,1.0,1.0,0.6,0.667,0.0	-0.433		C>T	upstream_gene_variant	ENSSSCG00000039064
12:51523598	755.16	0.000133373779837	0.0,0.0,0.333,0.0,0.0,1.0	0.667,1.0,1.0,0.6,0.667,0.0	-0.433		C>T	upstream_gene_variant	ENSSSCG00000039064
12:51545461	1689.98	1.58610628064e-05	0.6,1.0,0.833,1.0,0.706,0.0	0.3,0.0,0.0,0.375,0.286,1.0	0.363		A>G	upstream_gene_variant	ENSSSCG00000035048
12:51545461	1689.98	1.58610628064e-05	0.6,1.0,0.833,1.0,0.706,0.0	0.3,0.0,0.0,0.375,0.286,1.0	0.363		A>G	upstream_gene_variant	ENSSSCG00000035048
12:51545461	1689.98	1.58610628064e-05	0.6,1.0,0.833,1.0,0.706,0.0	0.3,0.0,0.0,0.375,0.286,1.0	0.363		A>G	3_prime_UTR_variant	ENSSSCG00000039064
12:51545461	1689.98	1.58610628064e-05	0.6,1.0,0.833,1.0,0.706,0.0	0.3,0.0,0.0,0.375,0.286,1.0	0.363		A>G	3_prime_UTR_variant	ENSSSCG00000039064
12:5165047	807.50	0.000583666979191	0.0,1.0,0.333,1.0,0.778,0.0	0.25,0.0,0.0,0.0,0.25,0.667	0.324	rs325439727	C>T	intron_variant	ENSSSCG00000017184
12:5165047	807.50	0.000583666979191	0.0,1.0,0.333,1.0,0.778,0.0	0.25,0.0,0.0,0.0,0.25,0.667	0.324	rs325439727	C>T	intron_variant	ENSSSCG00000017184
12:51937960	5366.68	7.26496116403e-07	0.676,0.0,0.0,0.0,0.0,1.0	0.7,0.652,1.0,0.841,0.625,0.0	-0.357	rs81246377	C>T	synonymous_variant	ENSSSCG00000017902
12:51937960	5366.68	7.26496116403e-07	0.676,0.0,0.0,0.0,0.0,1.0	0.7,0.652,1.0,0.841,0.625,0.0	-0.357	rs81246377	C>T	synonymous_variant	ENSSSCG00000017902
12:51937960	5366.68	7.26496116403e-07	0.676,0.0,0.0,0.0,0.0,1.0	0.7,0.652,1.0,0.841,0.625,0.0	-0.357	rs81246377	C>T	synonymous_variant	ENSSSCG00000017902
12:52433157	702.81	1.44061809974e-09	0.167,0.0,0.0,0.0,0.0,0.0	0.923,1.0,1.0,0.25,0.455,0.0	-0.577	rs329161887	C>G	3_prime_UTR_variant	ENSSSCG00000017927
12:52433157	702.81	1.44061809974e-09	0.167,0.0,0.0,0.0,0.0,0.0	0.923,1.0,1.0,0.25,0.455,0.0	-0.577	rs329161887	C>G	upstream_gene_variant	ENSSSCG00000017926
12:54758080	4767.90	1.79420682086e-10	1.0,0.533,0.0,0.455,0.0,0.0	1.0,0.455,1.0,1.0,0.5,0.5	-0.411	rs330539568	A>G	downstream_gene_variant	ENSSSCG00000039056
12:54758080	4767.90	1.79420682086e-10	1.0,0.533,0.0,0.455,0.0,0.0	1.0,0.455,1.0,1.0,0.5,0.5	-0.411	rs330539568	A>G	3_prime_UTR_variant	ENSSSCG00000039056
12:54758080	4767.90	1.79420682086e-10	1.0,0.533,0.0,0.455,0.0,0.0	1.0,0.455,1.0,1.0,0.5,0.5	-0.411	rs330539568	A>G	downstream_gene_variant	ENSSSCG00000039056
12:5496685	3034.99	2.57464933327e-08	0.333,1.0,1.0,1.0,0.412,0.947	0.5,1.0,0.0,0.0,0.4,0.3	0.415	rs327123489	A>G	missense_variant	ENSSSCG00000017197
12:5496685	3034.99	2.57464933327e-08	0.333,1.0,1.0,1.0,0.412,0.947	0.5,1.0,0.0,0.0,0.4,0.3	0.415	rs327123489	A>G	missense_variant	ENSSSCG00000017197
12:5510209	2672.89	4.54681253172e-08	0.0,1.0,0.556,1.0,0.5,0.778	0.5,0.182,0.0,0.0,0.25,0.625	0.379	rs81434617	T>C	downstream_gene_variant	ENSSSCG00000017197
12:5510209	2672.89	4.54681253172e-08	0.0,1.0,0.556,1.0,0.5,0.778	0.5,0.182,0.0,0.0,0.25,0.625	0.379	rs81434617	T>C	upstream_gene_variant	ENSSSCG00000017196
12:5510209	2672.89	4.54681253172e-08	0.0,1.0,0.556,1.0,0.5,0.778	0.5,0.182,0.0,0.0,0.25,0.625	0.379	rs81434617	T>C	downstream_gene_variant	ENSSSCG00000017197
12:5528389	10942.54	3.88479362642e-10	0.487,1.0,1.0,1.0,1.0,1.0	0.448,1.0,0.403,0.0,0.675,1.0	0.327	rs330578551	A>G	3_prime_UTR_variant	ENSSSCG00000017195
12:5537035	2346.36	8.54558651217e-07	1.0,0.0,0.5,0.0,0.188,1.0	0.5,1.0,1.0,1.0,0.571,0.5	-0.314	rs326235819	T>C	splice_region_variant,splice_polypyrimidine_tract_variant,intron_variant	ENSSSCG00000017199
12:562046	4951.68	0.000437841793216	0.737,0.692,1.0,0.5,1.0,1.0	0.037,1.0,0.444,0.0,1.0,0.5	0.325	rs346300539	A>C	3_prime_UTR_variant	ENSSSCG00000017125
12:5670721	3110.45	0.0	0.298,0.0,0.0,0.0,0.0,0.0	0.442,0.0,0.475,1.0,0.545,0.5	-0.444	rs321738082	C>T	synonymous_variant	ENSSSCG00000017204
12:5670721	3110.45	0.0	0.298,0.0,0.0,0.0,0.0,0.0	0.442,0.0,0.475,1.0,0.545,0.5	-0.444	rs321738082	C>T	synonymous_variant	ENSSSCG00000017204
12:5670721	3110.45	0.0	0.298,0.0,0.0,0.0,0.0,0.0	0.442,0.0,0.475,1.0,0.545,0.5	-0.444	rs321738082	C>T	synonymous_variant	ENSSSCG00000017204
12:5674190	4827.89	1.27014014288e-05	0.63,0.0,0.0,0.038,0.538,0.353	0.456,0.5,1.0,1.0,0.571,0.529	-0.416	rs322081974	T>C	synonymous_variant	ENSSSCG00000017204
12:5674190	4827.89	1.27014014288e-05	0.63,0.0,0.0,0.038,0.538,0.353	0.456,0.5,1.0,1.0,0.571,0.529	-0.416	rs322081974	T>C	synonymous_variant	ENSSSCG00000017204
12:5674190	4827.89	1.27014014288e-05	0.63,0.0,0.0,0.038,0.538,0.353	0.456,0.5,1.0,1.0,0.571,0.529	-0.416	rs322081974	T>C	synonymous_variant	ENSSSCG00000017204
12:5674984	4051.67	8.89207099888e-08	0.487,0.0,0.0,0.0,0.519,0.0	0.614,0.0,1.0,1.0,0.632,0.433	-0.445	rs342997658	A>C	synonymous_variant	ENSSSCG00000017204
12:5674984	4051.67	8.89207099888e-08	0.487,0.0,0.0,0.0,0.519,0.0	0.614,0.0,1.0,1.0,0.632,0.433	-0.445	rs342997658	A>C	synonymous_variant	ENSSSCG00000017204
12:5674984	4051.67	8.89207099888e-08	0.487,0.0,0.0,0.0,0.519,0.0	0.614,0.0,1.0,1.0,0.632,0.433	-0.445	rs342997658	A>C	synonymous_variant	ENSSSCG00000017204
12:5676089	3107.69	0.0	0.333,0.0,0.0,0.0,0.0,0.375	0.5,0.605,0.381,1.0,0.55,0.547	-0.479	rs321555408	C>T	synonymous_variant	ENSSSCG00000017204
12:5676089	3107.69	0.0	0.333,0.0,0.0,0.0,0.0,0.375	0.5,0.605,0.381,1.0,0.55,0.547	-0.479	rs321555408	C>T	synonymous_variant	ENSSSCG00000017204
12:5676089	3107.69	0.0	0.333,0.0,0.0,0.0,0.0,0.375	0.5,0.605,0.381,1.0,0.55,0.547	-0.479	rs321555408	C>T	synonymous_variant	ENSSSCG00000017204
12:57002185	5974.94	2.85196627469e-08	0.623,0.381,1.0,1.0,0.974,0.552	0.25,0.429,0.424,0.0,0.471,0.667	0.382	rs330295962	C>T	synonymous_variant	ENSSSCG00000031988
12:57002185	5974.94	2.85196627469e-08	0.623,0.381,1.0,1.0,0.974,0.552	0.25,0.429,0.424,0.0,0.471,0.667	0.382	rs330295962	C>T	synonymous_variant	ENSSSCG00000031988
12:57002185	5974.94	2.85196627469e-08	0.623,0.381,1.0,1.0,0.974,0.552	0.25,0.429,0.424,0.0,0.471,0.667	0.382	rs330295962	C>T	synonymous_variant	ENSSSCG00000031988
12:5809458	1943.60	0.0	0.0,0.0,0.0,0.0,0.0,0.667	0.844,0.527,0.3,0.727,0.565,0.022	-0.387		C>T	3_prime_UTR_variant	ENSSSCG00000033518
12:5809458	1943.60	0.0	0.0,0.0,0.0,0.0,0.0,0.667	0.844,0.527,0.3,0.727,0.565,0.022	-0.387		C>T	downstream_gene_variant	ENSSSCG00000033518
12:5809458	1943.60	0.0	0.0,0.0,0.0,0.0,0.0,0.667	0.844,0.527,0.3,0.727,0.565,0.022	-0.387		C>T	3_prime_UTR_variant	ENSSSCG00000033518
12:5809527	2398.56	0.0	0.0,0.0,0.0,0.0,0.0,0.667	0.643,0.633,0.214,0.688,0.727,0.0	-0.373		G>A	3_prime_UTR_variant	ENSSSCG00000033518
12:5809527	2398.56	0.0	0.0,0.0,0.0,0.0,0.0,0.667	0.643,0.633,0.214,0.688,0.727,0.0	-0.373		G>A	downstream_gene_variant	ENSSSCG00000033518
12:5809527	2398.56	0.0	0.0,0.0,0.0,0.0,0.0,0.667	0.643,0.633,0.214,0.688,0.727,0.0	-0.373		G>A	3_prime_UTR_variant	ENSSSCG00000033518
12:5809540	2160.14	0.0	0.0,0.0,0.0,0.0,0.0,0.75	0.61,0.565,0.1,0.733,0.727,0.0	-0.331		G>A	downstream_gene_variant	ENSSSCG00000033518
12:5809540	2160.14	0.0	0.0,0.0,0.0,0.0,0.0,0.75	0.61,0.565,0.1,0.733,0.727,0.0	-0.331		G>A	3_prime_UTR_variant	ENSSSCG00000033518
12:5809540	2160.14	0.0	0.0,0.0,0.0,0.0,0.0,0.75	0.61,0.565,0.1,0.733,0.727,0.0	-0.331		G>A	3_prime_UTR_variant	ENSSSCG00000033518
12:5809563	2177.92	0.0	0.0,0.0,0.0,0.0,0.0,0.75	0.512,0.538,0.2,0.813,0.708,0.023	-0.341		A>G	downstream_gene_variant	ENSSSCG00000033518
12:5809563	2177.92	0.0	0.0,0.0,0.0,0.0,0.0,0.75	0.512,0.538,0.2,0.813,0.708,0.023	-0.341		A>G	3_prime_UTR_variant	ENSSSCG00000033518
12:5809563	2177.92	0.0	0.0,0.0,0.0,0.0,0.0,0.75	0.512,0.538,0.2,0.813,0.708,0.023	-0.341		A>G	3_prime_UTR_variant	ENSSSCG00000033518
12:5810780	2680.91	0.0	0.0,0.0,0.0,0.0,0.0,0.143	0.545,0.447,0.167,0.273,0.569,0.0	-0.31		C>T	missense_variant	ENSSSCG00000033518
12:5810780	2680.91	0.0	0.0,0.0,0.0,0.0,0.0,0.143	0.545,0.447,0.167,0.273,0.569,0.0	-0.31		C>T	missense_variant	ENSSSCG00000033518
12:5810780	2680.91	0.0	0.0,0.0,0.0,0.0,0.0,0.143	0.545,0.447,0.167,0.273,0.569,0.0	-0.31		C>T	missense_variant	ENSSSCG00000033518
12:5811146	2254.98	0.000178922840813	0.0,0.0,0.488,0.0,0.0,0.167	0.512,0.455,0.5,0.55,0.545,0.0	-0.318		T>C	synonymous_variant	ENSSSCG00000033518
12:5811146	2254.98	0.000178922840813	0.0,0.0,0.488,0.0,0.0,0.167	0.512,0.455,0.5,0.55,0.545,0.0	-0.318		T>C	synonymous_variant	ENSSSCG00000033518
12:5811146	2254.98	0.000178922840813	0.0,0.0,0.488,0.0,0.0,0.167	0.512,0.455,0.5,0.55,0.545,0.0	-0.318		T>C	synonymous_variant	ENSSSCG00000033518
12:5812805	2383.06	0.0	0.0,0.056,0.0,0.0,0.0,1.0	0.56,0.586,0.667,0.55,0.64,0.025	-0.329		G>A	synonymous_variant	ENSSSCG00000033518
12:5812805	2383.06	0.0	0.0,0.056,0.0,0.0,0.0,1.0	0.56,0.586,0.667,0.55,0.64,0.025	-0.329		G>A	synonymous_variant	ENSSSCG00000033518
12:5812805	2383.06	0.0	0.0,0.056,0.0,0.0,0.0,1.0	0.56,0.586,0.667,0.55,0.64,0.025	-0.329		G>A	synonymous_variant	ENSSSCG00000033518
12:5812805	2383.06	0.0	0.0,0.056,0.0,0.0,0.0,1.0	0.56,0.586,0.667,0.55,0.64,0.025	-0.329		G>A	downstream_gene_variant	ENSSSCG00000033518
12:5847261	1075.83	3.52675210589e-08	0.0,0.0,0.0,0.0,0.0,1.0	0.471,0.765,0.7,0.538,0.833,0.0	-0.385		C>G	3_prime_UTR_variant	ENSSSCG00000036852
12:5847261	1075.83	3.52675210589e-08	0.0,0.0,0.0,0.0,0.0,1.0	0.471,0.765,0.7,0.538,0.833,0.0	-0.385		C>G	upstream_gene_variant	ENSSSCG00000033518
12:5847261	1075.83	3.52675210589e-08	0.0,0.0,0.0,0.0,0.0,1.0	0.471,0.765,0.7,0.538,0.833,0.0	-0.385		C>G	upstream_gene_variant	ENSSSCG00000033518
12:5847396	1802.56	7.88830046025e-09	0.0,0.0,0.0,0.0,0.0,0.789	0.484,0.731,0.571,0.222,0.645,0.0	-0.311		C>T	upstream_gene_variant	ENSSSCG00000033518
12:5847396	1802.56	7.88830046025e-09	0.0,0.0,0.0,0.0,0.0,0.789	0.484,0.731,0.571,0.222,0.645,0.0	-0.311		C>T	3_prime_UTR_variant	ENSSSCG00000036852
12:5847396	1802.56	7.88830046025e-09	0.0,0.0,0.0,0.0,0.0,0.789	0.484,0.731,0.571,0.222,0.645,0.0	-0.311		C>T	upstream_gene_variant	ENSSSCG00000033518
12:5847588	1608.56	1.08860778427e-08	0.0,0.0,0.0,0.0,0.0,0.529	0.438,0.538,0.467,0.5,0.474,0.0	-0.314		C>T	upstream_gene_variant	ENSSSCG00000033518
12:5847588	1608.56	1.08860778427e-08	0.0,0.0,0.0,0.0,0.0,0.529	0.438,0.538,0.467,0.5,0.474,0.0	-0.314		C>T	upstream_gene_variant	ENSSSCG00000033518
12:5847588	1608.56	1.08860778427e-08	0.0,0.0,0.0,0.0,0.0,0.529	0.438,0.538,0.467,0.5,0.474,0.0	-0.314		C>T	synonymous_variant	ENSSSCG00000036852
12:5848843	991.56	1.95982857026e-08	0.0,0.0,0.0,0.0,0.0,0.333	0.389,0.455,0.714,0.375,0.4,0.0	-0.333		C>T	upstream_gene_variant	ENSSSCG00000033518
12:5848843	991.56	1.95982857026e-08	0.0,0.0,0.0,0.0,0.0,0.333	0.389,0.455,0.714,0.375,0.4,0.0	-0.333		C>T	synonymous_variant	ENSSSCG00000036852
12:5848843	991.56	1.95982857026e-08	0.0,0.0,0.0,0.0,0.0,0.333	0.389,0.455,0.714,0.375,0.4,0.0	-0.333		C>T	upstream_gene_variant	ENSSSCG00000033518
12:5854158	1108.60	1.42410465628e-08	0.0,0.0,0.0,0.0,0.0,0.4	0.4,0.429,0.647,0.381,0.522,0.0	-0.33		A>G	synonymous_variant	ENSSSCG00000036852
12:5854158	1108.60	1.42410465628e-08	0.0,0.0,0.0,0.0,0.0,0.4	0.4,0.429,0.647,0.381,0.522,0.0	-0.33		A>G	upstream_gene_variant	ENSSSCG00000040578
12:5854495	735.29	0.000615231614258	0.0,0.0,0.0,0.0,0.0,0.5	0.471,0.4,1.0,0.429,0.273,0.0	-0.345		C>T	upstream_gene_variant	ENSSSCG00000040578
12:5854495	735.29	0.000615231614258	0.0,0.0,0.0,0.0,0.0,0.5	0.471,0.4,1.0,0.429,0.273,0.0	-0.345		C>T	synonymous_variant	ENSSSCG00000036852
12:59323344	3561.47	6.20959955131e-10	0.0,0.478,0.583,0.5,0.55,0.472	0.0,0.362,0.0,0.0,0.037,0.37	0.302	rs81210087	A>G	synonymous_variant	ENSSSCG00000018039
12:59323344	3561.47	6.20959955131e-10	0.0,0.478,0.583,0.5,0.55,0.472	0.0,0.362,0.0,0.0,0.037,0.37	0.302	rs81210087	A>G	synonymous_variant	ENSSSCG00000018039
12:59323344	3561.47	6.20959955131e-10	0.0,0.478,0.583,0.5,0.55,0.472	0.0,0.362,0.0,0.0,0.037,0.37	0.302	rs81210087	A>G	synonymous_variant	ENSSSCG00000018039
12:59323344	3561.47	6.20959955131e-10	0.0,0.478,0.583,0.5,0.55,0.472	0.0,0.362,0.0,0.0,0.037,0.37	0.302	rs81210087	A>G	synonymous_variant	ENSSSCG00000018039
12:59323344	3561.47	6.20959955131e-10	0.0,0.478,0.583,0.5,0.55,0.472	0.0,0.362,0.0,0.0,0.037,0.37	0.302	rs81210087	A>G	synonymous_variant	ENSSSCG00000018039
12:59323344	3561.47	6.20959955131e-10	0.0,0.478,0.583,0.5,0.55,0.472	0.0,0.362,0.0,0.0,0.037,0.37	0.302	rs81210087	A>G	synonymous_variant	ENSSSCG00000018039
12:59535856	1265.15	0.000218106966651	0.0,0.5,1.0,0.667,1.0,1.0	0.5,1.0,0.412,0.0,0.0,0.308	0.325	rs690336033	T>C	3_prime_UTR_variant	ENSSSCG00000034364
12:59535856	1265.15	0.000218106966651	0.0,0.5,1.0,0.667,1.0,1.0	0.5,1.0,0.412,0.0,0.0,0.308	0.325	rs690336033	T>C	3_prime_UTR_variant	ENSSSCG00000034364
12:59535856	1265.15	0.000218106966651	0.0,0.5,1.0,0.667,1.0,1.0	0.5,1.0,0.412,0.0,0.0,0.308	0.325	rs690336033	T>C	intron_variant	ENSSSCG00000034364
12:59536067	1468.83	2.30853810011e-08	1.0,0.667,1.0,0.571,1.0,1.0	0.125,1.0,0.286,0.0,0.4,0.167	0.543	rs709743085	C>T	3_prime_UTR_variant	ENSSSCG00000034364
12:59536067	1468.83	2.30853810011e-08	1.0,0.667,1.0,0.571,1.0,1.0	0.125,1.0,0.286,0.0,0.4,0.167	0.543	rs709743085	C>T	intron_variant	ENSSSCG00000034364
12:59536067	1468.83	2.30853810011e-08	1.0,0.667,1.0,0.571,1.0,1.0	0.125,1.0,0.286,0.0,0.4,0.167	0.543	rs709743085	C>T	3_prime_UTR_variant	ENSSSCG00000034364
12:59866877	4202.87	0.000396056833849	0.0,0.824,1.0,0.586,0.478,1.0	0.0,1.0,0.516,0.0,0.0,0.429	0.324	rs330873364	T>G	missense_variant	ENSSSCG00000018045
12:59877956	7283.18	0.0	0.0,0.522,1.0,0.617,0.5,0.416	0.0,0.257,0.0,0.0,0.0,0.447	0.392	rs335438344	G>A	3_prime_UTR_variant	ENSSSCG00000018045
12:59877991	5373.18	0.0	0.0,0.479,1.0,0.662,0.486,0.475	0.0,0.213,0.0,0.0,0.0,0.439	0.408	rs323508870	T>C	3_prime_UTR_variant	ENSSSCG00000018045
12:6009829	8087.18	0.0	0.537,0.0,0.0,0.0,0.0,0.478	0.618,0.421,0.478,1.0,0.435,0.0	-0.323	rs341934870	G>A	3_prime_UTR_variant	ENSSSCG00000017206
12:6009829	8087.18	0.0	0.537,0.0,0.0,0.0,0.0,0.478	0.618,0.421,0.478,1.0,0.435,0.0	-0.323	rs341934870	G>A	3_prime_UTR_variant	ENSSSCG00000017206
12:6009829	8087.18	0.0	0.537,0.0,0.0,0.0,0.0,0.478	0.618,0.421,0.478,1.0,0.435,0.0	-0.323	rs341934870	G>A	downstream_gene_variant	ENSSSCG00000017206
12:6010535	4070.56	0.0	0.0,0.0,0.0,0.0,0.0,0.3	0.47,0.608,0.463,0.516,0.5,0.0	-0.376	rs336813881	C>G	3_prime_UTR_variant	ENSSSCG00000017206
12:6010535	4070.56	0.0	0.0,0.0,0.0,0.0,0.0,0.3	0.47,0.608,0.463,0.516,0.5,0.0	-0.376	rs336813881	C>G	3_prime_UTR_variant	ENSSSCG00000017206
12:6010535	4070.56	0.0	0.0,0.0,0.0,0.0,0.0,0.3	0.47,0.608,0.463,0.516,0.5,0.0	-0.376	rs336813881	C>G	downstream_gene_variant	ENSSSCG00000017206
12:61091022	1378	0.000315819571405	0.0,0.458,1.0,0.471,0.5,1.0	0.0,1.0,0.188,0.0,0.333,0.077	0.305		C>T	intron_variant	ENSSSCG00000036812
12:61091022	1378	0.000315819571405	0.0,0.458,1.0,0.471,0.5,1.0	0.0,1.0,0.188,0.0,0.333,0.077	0.305		C>T	intron_variant	ENSSSCG00000036812
12:61091022	1378	0.000315819571405	0.0,0.458,1.0,0.471,0.5,1.0	0.0,1.0,0.188,0.0,0.333,0.077	0.305		C>T	intron_variant	ENSSSCG00000036812
12:6186843	10999.55	0.0	0.0,0.0,0.006,0.0,0.0,0.294	0.526,0.579,0.0,0.546,0.525,0.0	-0.313	rs330147876	T>C	upstream_gene_variant	ENSSSCG00000017214
12:6186843	10999.55	0.0	0.0,0.0,0.006,0.0,0.0,0.294	0.526,0.579,0.0,0.546,0.525,0.0	-0.313	rs330147876	T>C	synonymous_variant	ENSSSCG00000017215
12:6194660	9485.57	0.0	0.0,0.0,0.0,0.0,0.0,0.286	0.6,0.512,0.0,0.568,0.54,0.015	-0.325	rs325818394	G>A	missense_variant	ENSSSCG00000017215
12:6199033	9983.19	0.0	0.444,0.467,0.0,0.545,0.566,1.0	0.932,1.0,1.0,1.0,0.667,0.423	-0.333	rs81435178	A>G	5_prime_UTR_variant	ENSSSCG00000017215
12:6199141	9033.54	0.0	0.55,0.462,0.0,0.515,0.596,1.0	0.941,1.0,1.0,1.0,0.722,0.588	-0.355	rs320784133	G>A	5_prime_UTR_variant	ENSSSCG00000017215
12:6271682	1856.32	2.19085122249e-07	0.0,0.0,0.0,0.0,0.0,0.519	0.655,0.474,0.0,0.577,0.615,0.083	-0.314	rs81434843	T>C	3_prime_UTR_variant	ENSSSCG00000017218
12:6373268	2205.17	9.63037630791e-05	0.0,0.615,0.0,0.455,0.444,0.5	1.0,0.469,0.667,0.571,0.875,0.563	-0.355	rs342489536	G>A	synonymous_variant	ENSSSCG00000017227
12:6373268	2205.17	9.63037630791e-05	0.0,0.615,0.0,0.455,0.444,0.5	1.0,0.469,0.667,0.571,0.875,0.563	-0.355	rs342489536	G>A	synonymous_variant	ENSSSCG00000017227
12:6373268	2205.17	9.63037630791e-05	0.0,0.615,0.0,0.455,0.444,0.5	1.0,0.469,0.667,0.571,0.875,0.563	-0.355	rs342489536	G>A	synonymous_variant	ENSSSCG00000017227
12:6373268	2205.17	9.63037630791e-05	0.0,0.615,0.0,0.455,0.444,0.5	1.0,0.469,0.667,0.571,0.875,0.563	-0.355	rs342489536	G>A	synonymous_variant	ENSSSCG00000017227
12:6373268	2205.17	9.63037630791e-05	0.0,0.615,0.0,0.455,0.444,0.5	1.0,0.469,0.667,0.571,0.875,0.563	-0.355	rs342489536	G>A	synonymous_variant	ENSSSCG00000017227
12:6373268	2205.17	9.63037630791e-05	0.0,0.615,0.0,0.455,0.444,0.5	1.0,0.469,0.667,0.571,0.875,0.563	-0.355	rs342489536	G>A	synonymous_variant	ENSSSCG00000017227
12:6373268	2205.17	9.63037630791e-05	0.0,0.615,0.0,0.455,0.444,0.5	1.0,0.469,0.667,0.571,0.875,0.563	-0.355	rs342489536	G>A	downstream_gene_variant	ENSSSCG00000017226
12:6447505	1775.26	0.000745626641593	0.0,0.214,0.0,0.4,0.636,0.3	0.9,0.563,0.5,0.529,0.688,0.7	-0.388	rs318344928	A>G	missense_variant	ENSSSCG00000017230
12:6447505	1775.26	0.000745626641593	0.0,0.214,0.0,0.4,0.636,0.3	0.9,0.563,0.5,0.529,0.688,0.7	-0.388	rs318344928	A>G	missense_variant	ENSSSCG00000017230
12:739637	2260.57	5.86329664688e-12	1.0,0.0,1.0,0.0,1.0,1.0	0.0,0.167,0.143,0.226,0.556,0.042	0.478		A>C	upstream_gene_variant	ENSSSCG00000037364
12:739637	2260.57	5.86329664688e-12	1.0,0.0,1.0,0.0,1.0,1.0	0.0,0.167,0.143,0.226,0.556,0.042	0.478		A>C	upstream_gene_variant	ENSSSCG00000037364
12:739637	2260.57	5.86329664688e-12	1.0,0.0,1.0,0.0,1.0,1.0	0.0,0.167,0.143,0.226,0.556,0.042	0.478		A>C	3_prime_UTR_variant	ENSSSCG00000039807
12:739639	2493.60	9.34431856786e-13	1.0,0.0,1.0,0.0,1.0,1.0	0.0,0.143,0.136,0.219,0.556,0.04	0.484		G>A	3_prime_UTR_variant	ENSSSCG00000039807
12:739639	2493.60	9.34431856786e-13	1.0,0.0,1.0,0.0,1.0,1.0	0.0,0.143,0.136,0.219,0.556,0.04	0.484		G>A	upstream_gene_variant	ENSSSCG00000037364
12:739639	2493.60	9.34431856786e-13	1.0,0.0,1.0,0.0,1.0,1.0	0.0,0.143,0.136,0.219,0.556,0.04	0.484		G>A	upstream_gene_variant	ENSSSCG00000037364
12:790567	653.40	0.000138785289313	0.0,0.353,0.0,0.273,0.0,0.0	1.0,0.5,0.556,0.5,0.0,0.6	-0.422	rs335274032	C>T	intron_variant	ENSSSCG00000035852
12:790567	653.40	0.000138785289313	0.0,0.353,0.0,0.273,0.0,0.0	1.0,0.5,0.556,0.5,0.0,0.6	-0.422	rs335274032	C>T	intron_variant	ENSSSCG00000035852
12:794321	8403.71	0.0	0.0,0.651,0.0,0.44,0.0,0.0	0.941,0.578,0.552,0.706,0.103,0.484	-0.379	rs324168568	C>T	downstream_gene_variant	ENSSSCG00000024018
12:794321	8403.71	0.0	0.0,0.651,0.0,0.44,0.0,0.0	0.941,0.578,0.552,0.706,0.103,0.484	-0.379	rs324168568	C>T	intron_variant	ENSSSCG00000035852
12:794321	8403.71	0.0	0.0,0.651,0.0,0.44,0.0,0.0	0.941,0.578,0.552,0.706,0.103,0.484	-0.379	rs324168568	C>T	3_prime_UTR_variant	ENSSSCG00000035852
12:794321	8403.71	0.0	0.0,0.651,0.0,0.44,0.0,0.0	0.941,0.578,0.552,0.706,0.103,0.484	-0.379	rs324168568	C>T	downstream_gene_variant	ENSSSCG00000024018
12:794321	8403.71	0.0	0.0,0.651,0.0,0.44,0.0,0.0	0.941,0.578,0.552,0.706,0.103,0.484	-0.379	rs324168568	C>T	downstream_gene_variant	ENSSSCG00000024018
12:923915	872.64	0.000495905021528	0.8,0.462,0.0,0.167,0.0,0.0	1.0,0.5,0.857,1.0,0.333,0.0	-0.377	rs334451719	G>A	intron_variant	ENSSSCG00000029944
12:924492	14525.89	0.0	0.412,0.431,0.0,0.5,0.0,0.0	0.969,0.527,0.491,1.0,0.184,0.571	-0.4	rs324640280	C>T	synonymous_variant	ENSSSCG00000029944
12:925556	15034.89	0.0	0.643,0.46,0.0,0.406,0.0,0.0	0.968,0.509,0.433,1.0,0.089,0.516	-0.335	rs331918843	C>T	synonymous_variant	ENSSSCG00000029944
12:928354	15040.98	0.0	0.5,0.638,0.0,0.481,0.0,0.0	0.942,0.517,0.512,1.0,0.076,0.558	-0.331	rs340911923	G>T	synonymous_variant	ENSSSCG00000029944
12:928354	15040.98	0.0	0.5,0.638,0.0,0.481,0.0,0.0	0.942,0.517,0.512,1.0,0.076,0.558	-0.331	rs340911923	G>T	upstream_gene_variant	ENSSSCG00000029944
12:929783	18780.89	0.0	0.477,0.468,0.0,0.446,0.0,0.0	0.961,0.45,0.451,1.0,0.173,0.465	-0.352	rs319161464	G>A	synonymous_variant	ENSSSCG00000029944
12:929783	18780.89	0.0	0.477,0.468,0.0,0.446,0.0,0.0	0.961,0.45,0.451,1.0,0.173,0.465	-0.352	rs319161464	G>A	upstream_gene_variant	ENSSSCG00000029944
12:951419	10806.89	0.0	0.632,0.542,1.0,0.393,1.0,1.0	0.066,0.521,0.455,0.0,0.881,0.553	0.349	rs1110613366	A>G	downstream_gene_variant	ENSSSCG00000033689
12:951419	10806.89	0.0	0.632,0.542,1.0,0.393,1.0,1.0	0.066,0.521,0.455,0.0,0.881,0.553	0.349	rs1110613366	A>G	synonymous_variant	ENSSSCG00000040352
12:951419	10806.89	0.0	0.632,0.542,1.0,0.393,1.0,1.0	0.066,0.521,0.455,0.0,0.881,0.553	0.349	rs1110613366	A>G	downstream_gene_variant	ENSSSCG00000033689
12:984981	12589.99	0.0	0.395,0.506,0.0,0.492,0.0,0.0	0.985,0.523,0.537,1.0,0.073,0.507	-0.372	rs1113937922	T>A	upstream_gene_variant	ENSSSCG00000036973
12:984981	12589.99	0.0	0.395,0.506,0.0,0.492,0.0,0.0	0.985,0.523,0.537,1.0,0.073,0.507	-0.372	rs1113937922	T>A	downstream_gene_variant	ENSSSCG00000039873
12:984981	12589.99	0.0	0.395,0.506,0.0,0.492,0.0,0.0	0.985,0.523,0.537,1.0,0.073,0.507	-0.372	rs1113937922	T>A	3_prime_UTR_variant	ENSSSCG00000040503
12:984981	12589.99	0.0	0.395,0.506,0.0,0.492,0.0,0.0	0.985,0.523,0.537,1.0,0.073,0.507	-0.372	rs1113937922	T>A	upstream_gene_variant	ENSSSCG00000036973
12:984981	12589.99	0.0	0.395,0.506,0.0,0.492,0.0,0.0	0.985,0.523,0.537,1.0,0.073,0.507	-0.372	rs1113937922	T>A	upstream_gene_variant	ENSSSCG00000036973
12:984981	12589.99	0.0	0.395,0.506,0.0,0.492,0.0,0.0	0.985,0.523,0.537,1.0,0.073,0.507	-0.372	rs1113937922	T>A	3_prime_UTR_variant	ENSSSCG00000040503
12:984981	12589.99	0.0	0.395,0.506,0.0,0.492,0.0,0.0	0.985,0.523,0.537,1.0,0.073,0.507	-0.372	rs1113937922	T>A	upstream_gene_variant	ENSSSCG00000036973
12:984981	12589.99	0.0	0.395,0.506,0.0,0.492,0.0,0.0	0.985,0.523,0.537,1.0,0.073,0.507	-0.372	rs1113937922	T>A	upstream_gene_variant	ENSSSCG00000036973
12:985717	8513.18	4.35658099382e-10	0.0,0.472,0.0,0.444,0.0,0.0	0.939,0.528,0.386,0.374,0.041,0.605	-0.326	rs694030052	G>A	upstream_gene_variant	ENSSSCG00000036973
12:985717	8513.18	4.35658099382e-10	0.0,0.472,0.0,0.444,0.0,0.0	0.939,0.528,0.386,0.374,0.041,0.605	-0.326	rs694030052	G>A	downstream_gene_variant	ENSSSCG00000039873
12:985717	8513.18	4.35658099382e-10	0.0,0.472,0.0,0.444,0.0,0.0	0.939,0.528,0.386,0.374,0.041,0.605	-0.326	rs694030052	G>A	missense_variant	ENSSSCG00000040503
12:985717	8513.18	4.35658099382e-10	0.0,0.472,0.0,0.444,0.0,0.0	0.939,0.528,0.386,0.374,0.041,0.605	-0.326	rs694030052	G>A	upstream_gene_variant	ENSSSCG00000036973
12:985717	8513.18	4.35658099382e-10	0.0,0.472,0.0,0.444,0.0,0.0	0.939,0.528,0.386,0.374,0.041,0.605	-0.326	rs694030052	G>A	upstream_gene_variant	ENSSSCG00000036973
12:985717	8513.18	4.35658099382e-10	0.0,0.472,0.0,0.444,0.0,0.0	0.939,0.528,0.386,0.374,0.041,0.605	-0.326	rs694030052	G>A	upstream_gene_variant	ENSSSCG00000036973
12:985717	8513.18	4.35658099382e-10	0.0,0.472,0.0,0.444,0.0,0.0	0.939,0.528,0.386,0.374,0.041,0.605	-0.326	rs694030052	G>A	upstream_gene_variant	ENSSSCG00000036973
12:985717	8513.18	4.35658099382e-10	0.0,0.472,0.0,0.444,0.0,0.0	0.939,0.528,0.386,0.374,0.041,0.605	-0.326	rs694030052	G>A	missense_variant	ENSSSCG00000040503
12:985776	17278.96	0.0	0.625,0.484,1.0,0.576,1.0,1.0	0.085,0.475,0.609,0.0,0.961,0.487	0.345	rs708150580	G>A	upstream_gene_variant	ENSSSCG00000036973
12:985776	17278.96	0.0	0.625,0.484,1.0,0.576,1.0,1.0	0.085,0.475,0.609,0.0,0.961,0.487	0.345	rs708150580	G>A	synonymous_variant	ENSSSCG00000040503
12:985776	17278.96	0.0	0.625,0.484,1.0,0.576,1.0,1.0	0.085,0.475,0.609,0.0,0.961,0.487	0.345	rs708150580	G>A	upstream_gene_variant	ENSSSCG00000036973
12:985776	17278.96	0.0	0.625,0.484,1.0,0.576,1.0,1.0	0.085,0.475,0.609,0.0,0.961,0.487	0.345	rs708150580	G>A	upstream_gene_variant	ENSSSCG00000036973
12:985776	17278.96	0.0	0.625,0.484,1.0,0.576,1.0,1.0	0.085,0.475,0.609,0.0,0.961,0.487	0.345	rs708150580	G>A	downstream_gene_variant	ENSSSCG00000039873
12:985776	17278.96	0.0	0.625,0.484,1.0,0.576,1.0,1.0	0.085,0.475,0.609,0.0,0.961,0.487	0.345	rs708150580	G>A	upstream_gene_variant	ENSSSCG00000036973
12:985776	17278.96	0.0	0.625,0.484,1.0,0.576,1.0,1.0	0.085,0.475,0.609,0.0,0.961,0.487	0.345	rs708150580	G>A	upstream_gene_variant	ENSSSCG00000036973
12:985776	17278.96	0.0	0.625,0.484,1.0,0.576,1.0,1.0	0.085,0.475,0.609,0.0,0.961,0.487	0.345	rs708150580	G>A	synonymous_variant	ENSSSCG00000040503
12:985853	13887.36	5.65759449986e-12	0.59,0.434,1.0,0.546,1.0,1.0	0.087,0.464,0.5,0.0,0.923,0.592	0.334		C>G	upstream_gene_variant	ENSSSCG00000036973
12:985853	13887.36	5.65759449986e-12	0.59,0.434,1.0,0.546,1.0,1.0	0.087,0.464,0.5,0.0,0.923,0.592	0.334		C>G	upstream_gene_variant	ENSSSCG00000036973
12:985853	13887.36	5.65759449986e-12	0.59,0.434,1.0,0.546,1.0,1.0	0.087,0.464,0.5,0.0,0.923,0.592	0.334		C>G	downstream_gene_variant	ENSSSCG00000039873
12:985853	13887.36	5.65759449986e-12	0.59,0.434,1.0,0.546,1.0,1.0	0.087,0.464,0.5,0.0,0.923,0.592	0.334		C>G	missense_variant	ENSSSCG00000040503
12:985853	13887.36	5.65759449986e-12	0.59,0.434,1.0,0.546,1.0,1.0	0.087,0.464,0.5,0.0,0.923,0.592	0.334		C>G	upstream_gene_variant	ENSSSCG00000036973
12:985853	13887.36	5.65759449986e-12	0.59,0.434,1.0,0.546,1.0,1.0	0.087,0.464,0.5,0.0,0.923,0.592	0.334		C>G	upstream_gene_variant	ENSSSCG00000036973
12:985853	13887.36	5.65759449986e-12	0.59,0.434,1.0,0.546,1.0,1.0	0.087,0.464,0.5,0.0,0.923,0.592	0.334		C>G	missense_variant	ENSSSCG00000040503
12:985853	13887.36	5.65759449986e-12	0.59,0.434,1.0,0.546,1.0,1.0	0.087,0.464,0.5,0.0,0.923,0.592	0.334		C>G	upstream_gene_variant	ENSSSCG00000036973
12:986488	1377.53	0.000852299875786	0.2,0.5,0.0,0.36,0.0,0.0	1.0,0.273,0.625,1.0,0.0,0.5	-0.39	rs1112141531	C>T	downstream_gene_variant	ENSSSCG00000039873
12:986488	1377.53	0.000852299875786	0.2,0.5,0.0,0.36,0.0,0.0	1.0,0.273,0.625,1.0,0.0,0.5	-0.39	rs1112141531	C>T	upstream_gene_variant	ENSSSCG00000036973
12:986488	1377.53	0.000852299875786	0.2,0.5,0.0,0.36,0.0,0.0	1.0,0.273,0.625,1.0,0.0,0.5	-0.39	rs1112141531	C>T	intron_variant	ENSSSCG00000040503
12:986488	1377.53	0.000852299875786	0.2,0.5,0.0,0.36,0.0,0.0	1.0,0.273,0.625,1.0,0.0,0.5	-0.39	rs1112141531	C>T	upstream_gene_variant	ENSSSCG00000036973
12:986488	1377.53	0.000852299875786	0.2,0.5,0.0,0.36,0.0,0.0	1.0,0.273,0.625,1.0,0.0,0.5	-0.39	rs1112141531	C>T	upstream_gene_variant	ENSSSCG00000036973
12:986488	1377.53	0.000852299875786	0.2,0.5,0.0,0.36,0.0,0.0	1.0,0.273,0.625,1.0,0.0,0.5	-0.39	rs1112141531	C>T	intron_variant	ENSSSCG00000040503
12:986488	1377.53	0.000852299875786	0.2,0.5,0.0,0.36,0.0,0.0	1.0,0.273,0.625,1.0,0.0,0.5	-0.39	rs1112141531	C>T	upstream_gene_variant	ENSSSCG00000036973
12:986488	1377.53	0.000852299875786	0.2,0.5,0.0,0.36,0.0,0.0	1.0,0.273,0.625,1.0,0.0,0.5	-0.39	rs1112141531	C>T	upstream_gene_variant	ENSSSCG00000036973
12:988526	9873.97	3.73066767726e-09	0.569,0.405,1.0,0.485,1.0,1.0	0.105,0.537,0.676,0.0,0.857,0.442	0.307		A>T	missense_variant	ENSSSCG00000040503
12:988526	9873.97	3.73066767726e-09	0.569,0.405,1.0,0.485,1.0,1.0	0.105,0.537,0.676,0.0,0.857,0.442	0.307		A>T	upstream_gene_variant	ENSSSCG00000036973
12:988526	9873.97	3.73066767726e-09	0.569,0.405,1.0,0.485,1.0,1.0	0.105,0.537,0.676,0.0,0.857,0.442	0.307		A>T	upstream_gene_variant	ENSSSCG00000036973
12:988526	9873.97	3.73066767726e-09	0.569,0.405,1.0,0.485,1.0,1.0	0.105,0.537,0.676,0.0,0.857,0.442	0.307		A>T	missense_variant	ENSSSCG00000040503
12:988526	9873.97	3.73066767726e-09	0.569,0.405,1.0,0.485,1.0,1.0	0.105,0.537,0.676,0.0,0.857,0.442	0.307		A>T	upstream_gene_variant	ENSSSCG00000049515
12:988526	9873.97	3.73066767726e-09	0.569,0.405,1.0,0.485,1.0,1.0	0.105,0.537,0.676,0.0,0.857,0.442	0.307		A>T	upstream_gene_variant	ENSSSCG00000036973
12:988526	9873.97	3.73066767726e-09	0.569,0.405,1.0,0.485,1.0,1.0	0.105,0.537,0.676,0.0,0.857,0.442	0.307		A>T	upstream_gene_variant	ENSSSCG00000036973
12:988526	9873.97	3.73066767726e-09	0.569,0.405,1.0,0.485,1.0,1.0	0.105,0.537,0.676,0.0,0.857,0.442	0.307		A>T	upstream_gene_variant	ENSSSCG00000036973
12:988534	7575.94	8.4823608051e-11	0.42,0.564,0.0,0.485,0.0,0.0	0.865,0.459,0.32,1.0,0.148,0.6	-0.321		G>A	missense_variant	ENSSSCG00000040503
12:988534	7575.94	8.4823608051e-11	0.42,0.564,0.0,0.485,0.0,0.0	0.865,0.459,0.32,1.0,0.148,0.6	-0.321		G>A	upstream_gene_variant	ENSSSCG00000036973
12:988534	7575.94	8.4823608051e-11	0.42,0.564,0.0,0.485,0.0,0.0	0.865,0.459,0.32,1.0,0.148,0.6	-0.321		G>A	upstream_gene_variant	ENSSSCG00000036973
12:988534	7575.94	8.4823608051e-11	0.42,0.564,0.0,0.485,0.0,0.0	0.865,0.459,0.32,1.0,0.148,0.6	-0.321		G>A	upstream_gene_variant	ENSSSCG00000036973
12:988534	7575.94	8.4823608051e-11	0.42,0.564,0.0,0.485,0.0,0.0	0.865,0.459,0.32,1.0,0.148,0.6	-0.321		G>A	upstream_gene_variant	ENSSSCG00000036973
12:988534	7575.94	8.4823608051e-11	0.42,0.564,0.0,0.485,0.0,0.0	0.865,0.459,0.32,1.0,0.148,0.6	-0.321		G>A	missense_variant	ENSSSCG00000040503
12:988534	7575.94	8.4823608051e-11	0.42,0.564,0.0,0.485,0.0,0.0	0.865,0.459,0.32,1.0,0.148,0.6	-0.321		G>A	upstream_gene_variant	ENSSSCG00000036973
12:988534	7575.94	8.4823608051e-11	0.42,0.564,0.0,0.485,0.0,0.0	0.865,0.459,0.32,1.0,0.148,0.6	-0.321		G>A	upstream_gene_variant	ENSSSCG00000049515
12:990402	9969.69	1.11878891548e-14	0.6,0.494,1.0,0.517,1.0,1.0	0.14,0.468,0.507,0.0,1.0,0.515	0.33		A>C	missense_variant	ENSSSCG00000040503
12:990402	9969.69	1.11878891548e-14	0.6,0.494,1.0,0.517,1.0,1.0	0.14,0.468,0.507,0.0,1.0,0.515	0.33		A>C	missense_variant	ENSSSCG00000040503
12:990402	9969.69	1.11878891548e-14	0.6,0.494,1.0,0.517,1.0,1.0	0.14,0.468,0.507,0.0,1.0,0.515	0.33		A>C	upstream_gene_variant	ENSSSCG00000049515
12:996129	8558.69	0.0	0.0,0.5,0.0,0.539,0.0,0.0	0.928,0.486,0.512,0.564,0.163,0.446	-0.343	rs698620560	C>T	downstream_gene_variant	ENSSSCG00000049515
12:996129	8558.69	0.0	0.0,0.5,0.0,0.539,0.0,0.0	0.928,0.486,0.512,0.564,0.163,0.446	-0.343	rs698620560	C>T	upstream_gene_variant	ENSSSCG00000040503
12:996129	8558.69	0.0	0.0,0.5,0.0,0.539,0.0,0.0	0.928,0.486,0.512,0.564,0.163,0.446	-0.343	rs698620560	C>T	upstream_gene_variant	ENSSSCG00000040503
12:996129	8558.69	0.0	0.0,0.5,0.0,0.539,0.0,0.0	0.928,0.486,0.512,0.564,0.163,0.446	-0.343	rs698620560	C>T	synonymous_variant	ENSSSCG00000040727
12:996129	8558.69	0.0	0.0,0.5,0.0,0.539,0.0,0.0	0.928,0.486,0.512,0.564,0.163,0.446	-0.343	rs698620560	C>T	downstream_gene_variant	ENSSSCG00000040727
12:996129	8558.69	0.0	0.0,0.5,0.0,0.539,0.0,0.0	0.928,0.486,0.512,0.564,0.163,0.446	-0.343	rs698620560	C>T	synonymous_variant	ENSSSCG00000040727
13:1023875	5025.56	0.0	0.344,0.491,0.462,0.351,0.538,0.0	0.011,0.0,0.0,0.0,0.357,0.0	0.303	rs329429492	C>G	missense_variant	ENSSSCG00000011179
13:1023895	11401.87	2.84964939334e-11	0.319,0.473,1.0,0.409,1.0,0.457	0.024,0.0,1.0,0.0,0.813,0.0	0.303	rs324128541	C>T	3_prime_UTR_variant	ENSSSCG00000011179
13:122091599	3009.47	2.08272676318e-09	0.655,0.923,0.652,0.769,0.515,0.059	0.28,0.077,0.0,0.435,0.0,0.727	0.342		T>C	3_prime_UTR_variant	ENSSSCG00000025374
13:122091599	3009.47	2.08272676318e-09	0.655,0.923,0.652,0.769,0.515,0.059	0.28,0.077,0.0,0.435,0.0,0.727	0.342		T>C	upstream_gene_variant	ENSSSCG00000024437
13:122091599	3009.47	2.08272676318e-09	0.655,0.923,0.652,0.769,0.515,0.059	0.28,0.077,0.0,0.435,0.0,0.727	0.342		T>C	upstream_gene_variant	ENSSSCG00000024437
13:122091599	3009.47	2.08272676318e-09	0.655,0.923,0.652,0.769,0.515,0.059	0.28,0.077,0.0,0.435,0.0,0.727	0.342		T>C	upstream_gene_variant	ENSSSCG00000024437
13:135613060	2246.95	1.00201402272e-06	0.538,0.0,0.0,0.333,0.0,0.563	0.611,0.5,0.588,1.0,1.0,0.0	-0.378	rs330354644	C>A	3_prime_UTR_variant	ENSSSCG00000011864
13:135613060	2246.95	1.00201402272e-06	0.538,0.0,0.0,0.333,0.0,0.563	0.611,0.5,0.588,1.0,1.0,0.0	-0.378	rs330354644	C>A	3_prime_UTR_variant	ENSSSCG00000011864
13:135613792	3297.94	2.47776191189e-10	0.75,0.0,0.0,0.667,0.0,0.364	0.565,0.455,0.706,1.0,1.0,0.0	-0.324	rs335370920	A>G	3_prime_UTR_variant	ENSSSCG00000011864
13:135613792	3297.94	2.47776191189e-10	0.75,0.0,0.0,0.667,0.0,0.364	0.565,0.455,0.706,1.0,1.0,0.0	-0.324	rs335370920	A>G	3_prime_UTR_variant	ENSSSCG00000011864
13:135613823	3390.93	5.43809417475e-09	0.538,0.0,0.0,0.63,0.0,0.39	0.526,0.379,0.519,1.0,1.0,0.0	-0.311	rs319397947	C>T	3_prime_UTR_variant	ENSSSCG00000011864
13:135613823	3390.93	5.43809417475e-09	0.538,0.0,0.0,0.63,0.0,0.39	0.526,0.379,0.519,1.0,1.0,0.0	-0.311	rs319397947	C>T	3_prime_UTR_variant	ENSSSCG00000011864
13:135613906	2334.91	4.61613703317e-05	0.333,0.0,0.0,0.52,0.0,0.37	0.563,0.333,0.385,1.0,0.917,0.0	-0.329	rs330627730	G>A	3_prime_UTR_variant	ENSSSCG00000011864
13:135613906	2334.91	4.61613703317e-05	0.333,0.0,0.0,0.52,0.0,0.37	0.563,0.333,0.385,1.0,0.917,0.0	-0.329	rs330627730	G>A	3_prime_UTR_variant	ENSSSCG00000011864
13:135614108	2830	9.72602897354e-08	0.529,0.0,0.0,0.481,0.0,0.333	0.667,0.37,0.414,1.0,0.952,0.0	-0.343	rs341147888	T>C	3_prime_UTR_variant	ENSSSCG00000011864
13:135614108	2830	9.72602897354e-08	0.529,0.0,0.0,0.481,0.0,0.333	0.667,0.37,0.414,1.0,0.952,0.0	-0.343	rs341147888	T>C	3_prime_UTR_variant	ENSSSCG00000011864
13:135614162	2453.96	2.53423670937e-08	0.615,0.0,0.0,0.48,0.0,0.368	0.654,0.286,0.5,1.0,0.952,0.0	-0.321	rs324469948	A>G	missense_variant	ENSSSCG00000011864
13:135614162	2453.96	2.53423670937e-08	0.615,0.0,0.0,0.48,0.0,0.368	0.654,0.286,0.5,1.0,0.952,0.0	-0.321	rs324469948	A>G	3_prime_UTR_variant	ENSSSCG00000011864
13:135614412	3090.78	8.1018997501e-09	0.355,0.0,0.0,0.4,0.0,0.308	0.378,0.442,0.5,1.0,0.913,0.0	-0.362	rs322573479	C>T	synonymous_variant	ENSSSCG00000011864
13:135614412	3090.78	8.1018997501e-09	0.355,0.0,0.0,0.4,0.0,0.308	0.378,0.442,0.5,1.0,0.913,0.0	-0.362	rs322573479	C>T	splice_donor_5th_base_variant,intron_variant	ENSSSCG00000011864
13:135614475	3174.68	1.7425326786e-09	0.321,0.0,0.0,0.313,0.0,0.31	0.444,0.422,0.391,1.0,0.933,0.0	-0.375	rs81448283	G>A	synonymous_variant	ENSSSCG00000011864
13:135614475	3174.68	1.7425326786e-09	0.321,0.0,0.0,0.313,0.0,0.31	0.444,0.422,0.391,1.0,0.933,0.0	-0.375	rs81448283	G>A	synonymous_variant	ENSSSCG00000011864
13:17673138	1948.06	0.000171671506738	0.0,0.0,0.0,0.0,0.286,1.0	0.227,1.0,1.0,1.0,0.0,0.4	-0.39	rs327993708	C>T	synonymous_variant	ENSSSCG00000011230
13:17673138	1948.06	0.000171671506738	0.0,0.0,0.0,0.0,0.286,1.0	0.227,1.0,1.0,1.0,0.0,0.4	-0.39	rs327993708	C>T	synonymous_variant	ENSSSCG00000011230
13:17673138	1948.06	0.000171671506738	0.0,0.0,0.0,0.0,0.286,1.0	0.227,1.0,1.0,1.0,0.0,0.4	-0.39	rs327993708	C>T	synonymous_variant	ENSSSCG00000011230
13:18174340	6926.16	0.0	0.0,0.0,0.649,0.0,0.0,0.0	0.079,0.582,0.651,0.636,0.976,0.0	-0.379	rs341010832	T>C	3_prime_UTR_variant	ENSSSCG00000021977
13:18174479	4601.45	0.0	0.0,0.0,0.742,0.0,0.0,0.0	0.119,0.514,0.51,0.667,0.962,0.0	-0.338	rs331751764	G>A	3_prime_UTR_variant	ENSSSCG00000021977
13:18461838	9828.88	5.85843669599e-08	1.0,0.0,1.0,0.526,1.0,0.0	0.57,0.0,0.0,0.0,0.945,0.0	0.335	rs336001508	A>G	downstream_gene_variant	ENSSSCG00000038362
13:18461872	7977.88	1.77672635908e-07	1.0,0.0,1.0,0.43,1.0,0.0	0.579,0.0,0.0,0.0,0.941,0.0	0.318	rs345260320	A>G	downstream_gene_variant	ENSSSCG00000038362
13:18462756	10948.88	0.0	1.0,0.0,1.0,0.516,1.0,0.0	0.484,0.0,0.0,0.0,0.95,0.0	0.347	rs340799999	C>A	downstream_gene_variant	ENSSSCG00000038362
13:18462835	10631.88	0.0	1.0,0.0,1.0,0.547,1.0,0.0	0.426,0.011,0.0,0.0,0.952,0.0	0.36	rs336060713	A>G	downstream_gene_variant	ENSSSCG00000038362
13:192205586	1539.29	2.97558691897e-09	1.0,1.0,NA,1.0,1.0,1.0	NA,0.0,0.231,1.0,NA,1.0	0.442	rs334393543	A>G	intergenic_variant	-
13:192205608	1469.43	6.46100846414e-08	1.0,1.0,NA,1.0,1.0,1.0	NA,0.0,0.28,1.0,NA,1.0	0.43	rs321766252	T>A	intergenic_variant	-
13:192205689	1353.09	3.52786549973e-10	1.0,1.0,1.0,1.0,1.0,1.0	NA,0.0,0.226,1.0,NA,1.0	0.444	rs332429937	C>T	intergenic_variant	-
13:195658735	1198.99	1.56112518421e-05	0.579,0.0,0.0,0.0,0.0,1.0	0.261,1.0,1.0,0.333,1.0,0.0	-0.336	rs333777494	T>C	synonymous_variant	ENSSSCG00000029392
13:195663816	1243.30	0.000834422058219	0.0,1.0,1.0,1.0,1.0,0.0	0.455,0.0,0.429,0.0,0.0,0.429	0.448	rs345760594	C>T	synonymous_variant	ENSSSCG00000029392
13:195663848	1285.93	6.95954286538e-05	0.571,1.0,1.0,1.0,1.0,0.0	0.6,0.0,0.25,0.0,0.0,0.455	0.544	rs335401894	A>G	synonymous_variant	ENSSSCG00000029392
13:195664757	3631.04	6.8049859281e-08	0.133,1.0,1.0,1.0,1.0,0.0	0.625,0.0,0.2,0.556,0.0,0.417	0.389	rs342850672	G>A	downstream_gene_variant	ENSSSCG00000029392
13:19614082	11361.90	2.63453808074e-12	0.0,1.0,0.0,0.455,0.0,0.0	0.496,0.564,0.515,1.0,0.03,1.0	-0.358	rs323436114	A>T	synonymous_variant	ENSSSCG00000011237
13:19614082	11361.90	2.63453808074e-12	0.0,1.0,0.0,0.455,0.0,0.0	0.496,0.564,0.515,1.0,0.03,1.0	-0.358	rs323436114	A>T	synonymous_variant	ENSSSCG00000011237
13:19614082	11361.90	2.63453808074e-12	0.0,1.0,0.0,0.455,0.0,0.0	0.496,0.564,0.515,1.0,0.03,1.0	-0.358	rs323436114	A>T	synonymous_variant	ENSSSCG00000011237
13:19620333	14087.11	5.85157169268e-10	0.0,1.0,0.0,0.544,0.0,0.0	0.385,0.563,0.461,1.0,0.082,1.0	-0.324	rs345508441	A>G	synonymous_variant	ENSSSCG00000011237
13:19620333	14087.11	5.85157169268e-10	0.0,1.0,0.0,0.544,0.0,0.0	0.385,0.563,0.461,1.0,0.082,1.0	-0.324	rs345508441	A>G	synonymous_variant	ENSSSCG00000011237
13:19620333	14087.11	5.85157169268e-10	0.0,1.0,0.0,0.544,0.0,0.0	0.385,0.563,0.461,1.0,0.082,1.0	-0.324	rs345508441	A>G	synonymous_variant	ENSSSCG00000011237
13:19640663	20351.90	2.1909873952e-14	0.0,1.0,0.0,0.483,0.0,0.0	0.513,0.505,0.595,1.0,0.063,1.0	-0.366	rs324042562	G>A	synonymous_variant	ENSSSCG00000011237
13:19640663	20351.90	2.1909873952e-14	0.0,1.0,0.0,0.483,0.0,0.0	0.513,0.505,0.595,1.0,0.063,1.0	-0.366	rs324042562	G>A	synonymous_variant	ENSSSCG00000011237
13:19640663	20351.90	2.1909873952e-14	0.0,1.0,0.0,0.483,0.0,0.0	0.513,0.505,0.595,1.0,0.063,1.0	-0.366	rs324042562	G>A	synonymous_variant	ENSSSCG00000011237
13:19640717	17611.90	0.0	0.0,1.0,0.0,0.463,0.0,0.0	0.554,0.496,0.481,1.0,0.042,1.0	-0.352	rs81213614	A>C	synonymous_variant	ENSSSCG00000011237
13:19640717	17611.90	0.0	0.0,1.0,0.0,0.463,0.0,0.0	0.554,0.496,0.481,1.0,0.042,1.0	-0.352	rs81213614	A>C	synonymous_variant	ENSSSCG00000011237
13:19640717	17611.90	0.0	0.0,1.0,0.0,0.463,0.0,0.0	0.554,0.496,0.481,1.0,0.042,1.0	-0.352	rs81213614	A>C	synonymous_variant	ENSSSCG00000011237
13:19648785	20260.90	0.0	0.0,0.993,0.0,0.549,0.0,0.0	0.545,0.489,0.554,1.0,0.04,1.0	-0.348	rs343109959	C>T	synonymous_variant	ENSSSCG00000011237
13:19648785	20260.90	0.0	0.0,0.993,0.0,0.549,0.0,0.0	0.545,0.489,0.554,1.0,0.04,1.0	-0.348	rs343109959	C>T	synonymous_variant	ENSSSCG00000011237
13:19648785	20260.90	0.0	0.0,0.993,0.0,0.549,0.0,0.0	0.545,0.489,0.554,1.0,0.04,1.0	-0.348	rs343109959	C>T	synonymous_variant	ENSSSCG00000011237
13:196855318	2807.69	0.000433842227509	0.769,0.571,1.0,0.419,0.64,0.0	0.241,0.0,0.0,0.5,0.0,0.5	0.36	rs1112344387	T>C	synonymous_variant	ENSSSCG00000041289
13:196855318	2807.69	0.000433842227509	0.769,0.571,1.0,0.419,0.64,0.0	0.241,0.0,0.0,0.5,0.0,0.5	0.36	rs1112344387	T>C	downstream_gene_variant	ENSSSCG00000036556
13:196855318	2807.69	0.000433842227509	0.769,0.571,1.0,0.419,0.64,0.0	0.241,0.0,0.0,0.5,0.0,0.5	0.36	rs1112344387	T>C	downstream_gene_variant	ENSSSCG00000036556
13:196855318	2807.69	0.000433842227509	0.769,0.571,1.0,0.419,0.64,0.0	0.241,0.0,0.0,0.5,0.0,0.5	0.36	rs1112344387	T>C	downstream_gene_variant	ENSSSCG00000036556
13:196855318	2807.69	0.000433842227509	0.769,0.571,1.0,0.419,0.64,0.0	0.241,0.0,0.0,0.5,0.0,0.5	0.36	rs1112344387	T>C	downstream_gene_variant	ENSSSCG00000036556
13:196884048	2139.70	0.000891786592783	0.5,0.625,1.0,0.5,0.75,0.036	0.556,0.0,0.0,0.459,0.045,0.438	0.319	rs787889575	A>G	synonymous_variant	ENSSSCG00000041289
13:196884226	3089.86	0.000915425341128	0.5,0.933,1.0,0.517,0.618,0.0	0.486,0.0,0.0,0.457,0.1,0.522	0.334	rs790824423	G>A	missense_variant	ENSSSCG00000041289
13:197131075	5535.61	0.0	1.0,1.0,1.0,1.0,1.0,0.818	0.955,0.0,1.0,0.409,0.313,0.4	0.457	rs345377154	A>G	3_prime_UTR_variant	ENSSSCG00000030677
13:197131075	5535.61	0.0	1.0,1.0,1.0,1.0,1.0,0.818	0.955,0.0,1.0,0.409,0.313,0.4	0.457	rs345377154	A>G	3_prime_UTR_variant	ENSSSCG00000030677
13:197131403	6487.54	0.0	1.0,1.0,1.0,1.0,1.0,0.476	1.0,0.0,1.0,0.314,0.471,0.211	0.413	rs341157641	T>C	3_prime_UTR_variant	ENSSSCG00000030677
13:197131403	6487.54	0.0	1.0,1.0,1.0,1.0,1.0,0.476	1.0,0.0,1.0,0.314,0.471,0.211	0.413	rs341157641	T>C	3_prime_UTR_variant	ENSSSCG00000030677
13:197131787	7633.43	0.0	1.0,1.0,1.0,1.0,1.0,0.529	0.957,0.0,1.0,0.368,0.0,0.364	0.473	rs337819567	A>G	intron_variant	ENSSSCG00000030677
13:197131787	7633.43	0.0	1.0,1.0,1.0,1.0,1.0,0.529	0.957,0.0,1.0,0.368,0.0,0.364	0.473	rs337819567	A>G	intron_variant	ENSSSCG00000030677
13:197132220	3531.63	3.80787454436e-08	1.0,1.0,1.0,1.0,1.0,0.467	1.0,0.0,1.0,0.556,0.643,0.462	0.301	rs338696964	T>G	3_prime_UTR_variant	ENSSSCG00000030677
13:197132220	3531.63	3.80787454436e-08	1.0,1.0,1.0,1.0,1.0,0.467	1.0,0.0,1.0,0.556,0.643,0.462	0.301	rs338696964	T>G	3_prime_UTR_variant	ENSSSCG00000030677
13:48:00	5581.32	1.08709736615e-10	1.0,1.0,1.0,1.0,1.0,0.619	0.913,0.0,1.0,0.308,0.455,0.778	0.361	rs323333349	T>C	3_prime_UTR_variant	ENSSSCG00000030677
13:48:00	5581.32	1.08709736615e-10	1.0,1.0,1.0,1.0,1.0,0.619	0.913,0.0,1.0,0.308,0.455,0.778	0.361	rs323333349	T>C	3_prime_UTR_variant	ENSSSCG00000030677
13:197132438	6115.87	0.0	1.0,1.0,1.0,1.0,1.0,0.684	0.913,0.0,1.0,0.412,0.214,0.5	0.441	rs344207626	A>G	3_prime_UTR_variant	ENSSSCG00000030677
13:197132438	6115.87	0.0	1.0,1.0,1.0,1.0,1.0,0.684	0.913,0.0,1.0,0.412,0.214,0.5	0.441	rs344207626	A>G	3_prime_UTR_variant	ENSSSCG00000030677
13:197132607	4378.06	1.23430677444e-13	1.0,1.0,1.0,1.0,0.875,0.545	1.0,0.0,1.0,0.471,0.125,0.5	0.387	rs81210680	G>A	missense_variant	ENSSSCG00000030677
13:197132607	4378.06	1.23430677444e-13	1.0,1.0,1.0,1.0,0.875,0.545	1.0,0.0,1.0,0.471,0.125,0.5	0.387	rs81210680	G>A	missense_variant	ENSSSCG00000030677
13:197132755	3819.51	0.0	1.0,1.0,1.0,1.0,0.909,0.737	0.941,0.0,1.0,0.4,0.0,0.25	0.509	rs81209707	G>A	synonymous_variant	ENSSSCG00000030677
13:197132755	3819.51	0.0	1.0,1.0,1.0,1.0,0.909,0.737	0.941,0.0,1.0,0.4,0.0,0.25	0.509	rs81209707	G>A	synonymous_variant	ENSSSCG00000030677
13:197134266	1684.21	0.0	0.0,0.0,0.0,0.0,0.0,0.364	0.094,1.0,0.0,0.538,1.0,0.75	-0.503	rs334743747	A>G	missense_variant	ENSSSCG00000030677
13:197134266	1684.21	0.0	0.0,0.0,0.0,0.0,0.0,0.364	0.094,1.0,0.0,0.538,1.0,0.75	-0.503	rs334743747	A>G	missense_variant	ENSSSCG00000030677
13:197136186	3861.57	6.02581491974e-09	1.0,1.0,1.0,1.0,1.0,0.625	0.958,0.0,1.0,0.294,0.2,0.667	0.418	rs321666574	G>A	missense_variant	ENSSSCG00000030677
13:197136186	3861.57	6.02581491974e-09	1.0,1.0,1.0,1.0,1.0,0.625	0.958,0.0,1.0,0.294,0.2,0.667	0.418	rs321666574	G>A	missense_variant	ENSSSCG00000030677
13:197138364	6106.54	1.71429979357e-11	1.0,1.0,1.0,1.0,1.0,0.5	0.957,0.0,1.0,0.318,0.706,0.333	0.364	rs336380583	G>A	synonymous_variant	ENSSSCG00000030677
13:197138364	6106.54	1.71429979357e-11	1.0,1.0,1.0,1.0,1.0,0.5	0.957,0.0,1.0,0.318,0.706,0.333	0.364	rs336380583	G>A	synonymous_variant	ENSSSCG00000030677
13:197139117	1567.74	3.00607992396e-10	0.0,0.0,0.0,0.0,0.0,0.5	0.118,1.0,0.0,0.769,0.235,0.417	-0.34	rs326645557	C>T	synonymous_variant	ENSSSCG00000030677
13:197139117	1567.74	3.00607992396e-10	0.0,0.0,0.0,0.0,0.0,0.5	0.118,1.0,0.0,0.769,0.235,0.417	-0.34	rs326645557	C>T	synonymous_variant	ENSSSCG00000030677
13:197147935	4468.75	0.0	1.0,1.0,1.0,1.0,1.0,0.75	1.0,0.0,1.0,0.48,0.056,0.0	0.536	rs320117760	C>A	synonymous_variant	ENSSSCG00000030677
13:197147935	4468.75	0.0	1.0,1.0,1.0,1.0,1.0,0.75	1.0,0.0,1.0,0.48,0.056,0.0	0.536	rs320117760	C>A	synonymous_variant	ENSSSCG00000030677
13:197147935	4468.75	0.0	1.0,1.0,1.0,1.0,1.0,0.75	1.0,0.0,1.0,0.48,0.056,0.0	0.536	rs320117760	C>A	synonymous_variant	ENSSSCG00000030677
13:197519507	24138.92	0.0	0.594,0.996,0.609,0.996,0.653,0.0	0.611,0.0,0.0,0.575,0.057,0.524	0.347	rs321937476	C>T	upstream_gene_variant	ENSSSCG00000012042
13:197519507	24138.92	0.0	0.594,0.996,0.609,0.996,0.653,0.0	0.611,0.0,0.0,0.575,0.057,0.524	0.347	rs321937476	C>T	missense_variant	ENSSSCG00000012042
13:199911954	2080.48	4.79205789537e-05	0.8,0.0,0.353,0.625,0.231,0.0	1.0,0.571,0.429,1.0,1.0,0.444	-0.406	rs81442482	G>A	synonymous_variant	ENSSSCG00000012054
13:199911999	1812.74	0.000320260316899	0.5,0.0,0.357,0.5,0.222,0.0	1.0,0.45,0.4,1.0,1.0,0.5	-0.462	rs334103547	G>A	synonymous_variant	ENSSSCG00000012054
13:199925989	2416.28	0.000254021679678	0.455,0.0,0.538,0.667,0.0,0.5	0.867,1.0,0.25,1.0,0.778,0.6	-0.389	rs336801943	A>G	synonymous_variant	ENSSSCG00000012054
13:202014853	3273.54	2.62824220131e-10	1.0,0.0,0.0,0.316,0.613,0.0	1.0,0.545,0.625,1.0,0.5,0.412	-0.359	rs335995351	A>C	synonymous_variant	ENSSSCG00000022318
13:202014853	3273.54	2.62824220131e-10	1.0,0.0,0.0,0.316,0.613,0.0	1.0,0.545,0.625,1.0,0.5,0.412	-0.359	rs335995351	A>C	synonymous_variant	ENSSSCG00000022318
13:202014853	3273.54	2.62824220131e-10	1.0,0.0,0.0,0.316,0.613,0.0	1.0,0.545,0.625,1.0,0.5,0.412	-0.359	rs335995351	A>C	intron_variant	ENSSSCG00000022318
13:202014853	3273.54	2.62824220131e-10	1.0,0.0,0.0,0.316,0.613,0.0	1.0,0.545,0.625,1.0,0.5,0.412	-0.359	rs335995351	A>C	synonymous_variant	ENSSSCG00000022318
13:204816248	13505.69	0.0	0.2,0.0,0.611,0.0,0.0,0.467	0.486,1.0,0.711,0.5,0.488,0.029	-0.323	rs332144609	T>C	synonymous_variant	ENSSSCG00000012076
13:204816248	13505.69	0.0	0.2,0.0,0.611,0.0,0.0,0.467	0.486,1.0,0.711,0.5,0.488,0.029	-0.323	rs332144609	T>C	synonymous_variant	ENSSSCG00000012076
13:204816248	13505.69	0.0	0.2,0.0,0.611,0.0,0.0,0.467	0.486,1.0,0.711,0.5,0.488,0.029	-0.323	rs332144609	T>C	synonymous_variant	ENSSSCG00000012076
13:204816248	13505.69	0.0	0.2,0.0,0.611,0.0,0.0,0.467	0.486,1.0,0.711,0.5,0.488,0.029	-0.323	rs332144609	T>C	synonymous_variant	ENSSSCG00000012076
13:205313518	1826.41	2.86678452529e-07	0.571,1.0,0.455,0.467,1.0,0.0	0.333,0.0,0.0,0.526,0.0,0.273	0.393	rs710326809	A>G	5_prime_UTR_variant	ENSSSCG00000025821
13:205313518	1826.41	2.86678452529e-07	0.571,1.0,0.455,0.467,1.0,0.0	0.333,0.0,0.0,0.526,0.0,0.273	0.393	rs710326809	A>G	5_prime_UTR_variant	ENSSSCG00000025821
13:205313518	1826.41	2.86678452529e-07	0.571,1.0,0.455,0.467,1.0,0.0	0.333,0.0,0.0,0.526,0.0,0.273	0.393	rs710326809	A>G	5_prime_UTR_variant	ENSSSCG00000025821
13:205313518	1826.41	2.86678452529e-07	0.571,1.0,0.455,0.467,1.0,0.0	0.333,0.0,0.0,0.526,0.0,0.273	0.393	rs710326809	A>G	5_prime_UTR_variant	ENSSSCG00000025821
13:206075178	1212.96	5.65996886505e-06	0.0,0.571,0.4,0.5,1.0,0.727	0.0,0.429,0.0,0.0,0.0,0.2	0.428	rs338601251	T>C	3_prime_UTR_variant	ENSSSCG00000023078
13:206075178	1212.96	5.65996886505e-06	0.0,0.571,0.4,0.5,1.0,0.727	0.0,0.429,0.0,0.0,0.0,0.2	0.428	rs338601251	T>C	3_prime_UTR_variant	ENSSSCG00000023078
13:206075178	1212.96	5.65996886505e-06	0.0,0.571,0.4,0.5,1.0,0.727	0.0,0.429,0.0,0.0,0.0,0.2	0.428	rs338601251	T>C	downstream_gene_variant	ENSSSCG00000051023
13:207971585	36783.90	0.0	0.0,1.0,1.0,0.996,1.0,0.495	0.514,0.514,0.0,0.0,0.97,0.586	0.318	rs340232576	A>G	intron_variant	ENSSSCG00000038089
13:207971585	36783.90	0.0	0.0,1.0,1.0,0.996,1.0,0.495	0.514,0.514,0.0,0.0,0.97,0.586	0.318	rs340232576	A>G	intron_variant	ENSSSCG00000038089
13:207971585	36783.90	0.0	0.0,1.0,1.0,0.996,1.0,0.495	0.514,0.514,0.0,0.0,0.97,0.586	0.318	rs340232576	A>G	intron_variant	ENSSSCG00000038089
13:207971585	36783.90	0.0	0.0,1.0,1.0,0.996,1.0,0.495	0.514,0.514,0.0,0.0,0.97,0.586	0.318	rs340232576	A>G	intron_variant	ENSSSCG00000038089
13:207971585	36783.90	0.0	0.0,1.0,1.0,0.996,1.0,0.495	0.514,0.514,0.0,0.0,0.97,0.586	0.318	rs340232576	A>G	synonymous_variant	ENSSSCG00000038089
13:207973769	43594.90	0.0	0.003,1.0,1.0,1.0,1.0,0.435	0.565,0.419,0.0,0.0,0.968,0.5	0.331	rs338476400	A>G	synonymous_variant	ENSSSCG00000038089
13:207973769	43594.90	0.0	0.003,1.0,1.0,1.0,1.0,0.435	0.565,0.419,0.0,0.0,0.968,0.5	0.331	rs338476400	A>G	synonymous_variant	ENSSSCG00000038089
13:207973769	43594.90	0.0	0.003,1.0,1.0,1.0,1.0,0.435	0.565,0.419,0.0,0.0,0.968,0.5	0.331	rs338476400	A>G	intron_variant	ENSSSCG00000038089
13:207973769	43594.90	0.0	0.003,1.0,1.0,1.0,1.0,0.435	0.565,0.419,0.0,0.0,0.968,0.5	0.331	rs338476400	A>G	intron_variant	ENSSSCG00000038089
13:207973769	43594.90	0.0	0.003,1.0,1.0,1.0,1.0,0.435	0.565,0.419,0.0,0.0,0.968,0.5	0.331	rs338476400	A>G	synonymous_variant	ENSSSCG00000038089
13:207981563	40164.90	0.0	0.0,1.0,1.0,0.983,1.0,0.51	0.557,0.522,0.003,0.0,0.968,0.525	0.32	rs343211549	T>C	synonymous_variant	ENSSSCG00000038089
13:207981563	40164.90	0.0	0.0,1.0,1.0,0.983,1.0,0.51	0.557,0.522,0.003,0.0,0.968,0.525	0.32	rs343211549	T>C	missense_variant	ENSSSCG00000038089
13:207981563	40164.90	0.0	0.0,1.0,1.0,0.983,1.0,0.51	0.557,0.522,0.003,0.0,0.968,0.525	0.32	rs343211549	T>C	missense_variant	ENSSSCG00000038089
13:207981563	40164.90	0.0	0.0,1.0,1.0,0.983,1.0,0.51	0.557,0.522,0.003,0.0,0.968,0.525	0.32	rs343211549	T>C	synonymous_variant	ENSSSCG00000038089
13:207981563	40164.90	0.0	0.0,1.0,1.0,0.983,1.0,0.51	0.557,0.522,0.003,0.0,0.968,0.525	0.32	rs343211549	T>C	downstream_gene_variant	ENSSSCG00000030696
13:207981563	40164.90	0.0	0.0,1.0,1.0,0.983,1.0,0.51	0.557,0.522,0.003,0.0,0.968,0.525	0.32	rs343211549	T>C	missense_variant	ENSSSCG00000038089
13:207983798	16779.90	2.1909873952e-14	0.0,1.0,0.98,0.99,1.0,0.486	0.633,0.425,0.0,0.0,0.99,0.485	0.321	rs346109073	T>G	downstream_gene_variant	ENSSSCG00000038089
13:207983798	16779.90	2.1909873952e-14	0.0,1.0,0.98,0.99,1.0,0.486	0.633,0.425,0.0,0.0,0.99,0.485	0.321	rs346109073	T>G	downstream_gene_variant	ENSSSCG00000038089
13:207983798	16779.90	2.1909873952e-14	0.0,1.0,0.98,0.99,1.0,0.486	0.633,0.425,0.0,0.0,0.99,0.485	0.321	rs346109073	T>G	downstream_gene_variant	ENSSSCG00000038089
13:207983798	16779.90	2.1909873952e-14	0.0,1.0,0.98,0.99,1.0,0.486	0.633,0.425,0.0,0.0,0.99,0.485	0.321	rs346109073	T>G	downstream_gene_variant	ENSSSCG00000038089
13:207983798	16779.90	2.1909873952e-14	0.0,1.0,0.98,0.99,1.0,0.486	0.633,0.425,0.0,0.0,0.99,0.485	0.321	rs346109073	T>G	downstream_gene_variant	ENSSSCG00000030696
13:207983798	16779.90	2.1909873952e-14	0.0,1.0,0.98,0.99,1.0,0.486	0.633,0.425,0.0,0.0,0.99,0.485	0.321	rs346109073	T>G	downstream_gene_variant	ENSSSCG00000038089
13:207986403	4842.93	1.16747745544e-08	0.0,1.0,1.0,1.0,1.0,0.368	0.524,0.3,0.0,0.0,0.958,0.588	0.333	rs343732200	G>A	downstream_gene_variant	ENSSSCG00000038089
13:207986403	4842.93	1.16747745544e-08	0.0,1.0,1.0,1.0,1.0,0.368	0.524,0.3,0.0,0.0,0.958,0.588	0.333	rs343732200	G>A	downstream_gene_variant	ENSSSCG00000038089
13:207986403	4842.93	1.16747745544e-08	0.0,1.0,1.0,1.0,1.0,0.368	0.524,0.3,0.0,0.0,0.958,0.588	0.333	rs343732200	G>A	3_prime_UTR_variant	ENSSSCG00000030696
13:207986403	4842.93	1.16747745544e-08	0.0,1.0,1.0,1.0,1.0,0.368	0.524,0.3,0.0,0.0,0.958,0.588	0.333	rs343732200	G>A	downstream_gene_variant	ENSSSCG00000038089
13:207986403	4842.93	1.16747745544e-08	0.0,1.0,1.0,1.0,1.0,0.368	0.524,0.3,0.0,0.0,0.958,0.588	0.333	rs343732200	G>A	downstream_gene_variant	ENSSSCG00000038089
13:207986403	4842.93	1.16747745544e-08	0.0,1.0,1.0,1.0,1.0,0.368	0.524,0.3,0.0,0.0,0.958,0.588	0.333	rs343732200	G>A	downstream_gene_variant	ENSSSCG00000038089
13:2129753	2836.71	4.89592847826e-05	NA,1.0,1.0,0.154,1.0,0.333	1.0,1.0,1.0,1.0,1.0,1.0	-0.303	rs338942883	C>T	missense_variant	ENSSSCG00000011186
13:2129753	2836.71	4.89592847826e-05	NA,1.0,1.0,0.154,1.0,0.333	1.0,1.0,1.0,1.0,1.0,1.0	-0.303	rs338942883	C>T	missense_variant	ENSSSCG00000011186
13:2129753	2836.71	4.89592847826e-05	NA,1.0,1.0,0.154,1.0,0.333	1.0,1.0,1.0,1.0,1.0,1.0	-0.303	rs338942883	C>T	missense_variant	ENSSSCG00000011186
13:2129753	2836.71	4.89592847826e-05	NA,1.0,1.0,0.154,1.0,0.333	1.0,1.0,1.0,1.0,1.0,1.0	-0.303	rs338942883	C>T	missense_variant	ENSSSCG00000011186
13:2129753	2836.71	4.89592847826e-05	NA,1.0,1.0,0.154,1.0,0.333	1.0,1.0,1.0,1.0,1.0,1.0	-0.303	rs338942883	C>T	missense_variant	ENSSSCG00000011186
13:22125300	2334.32	0.000236194765343	0.0,1.0,0.0,0.563,0.5,1.0	0.5,1.0,1.0,1.0,1.0,1.0	-0.406	rs342999772	G>A	5_prime_UTR_variant	ENSSSCG00000062556
13:22125300	2334.32	0.000236194765343	0.0,1.0,0.0,0.563,0.5,1.0	0.5,1.0,1.0,1.0,1.0,1.0	-0.406	rs342999772	G>A	5_prime_UTR_variant	ENSSSCG00000062556
13:22204800	3563.93	0.0	0.0,0.48,0.0,0.0,0.0,0.455	0.588,1.0,1.0,1.0,0.615,0.559	-0.638	rs328652422	C>T	synonymous_variant	ENSSSCG00000011243
13:22204800	3563.93	0.0	0.0,0.48,0.0,0.0,0.0,0.455	0.588,1.0,1.0,1.0,0.615,0.559	-0.638	rs328652422	C>T	synonymous_variant	ENSSSCG00000011243
13:22204800	3563.93	0.0	0.0,0.48,0.0,0.0,0.0,0.455	0.588,1.0,1.0,1.0,0.615,0.559	-0.638	rs328652422	C>T	intron_variant	ENSSSCG00000062556
13:22204800	3563.93	0.0	0.0,0.48,0.0,0.0,0.0,0.455	0.588,1.0,1.0,1.0,0.615,0.559	-0.638	rs328652422	C>T	synonymous_variant	ENSSSCG00000011243
13:22204800	3563.93	0.0	0.0,0.48,0.0,0.0,0.0,0.455	0.588,1.0,1.0,1.0,0.615,0.559	-0.638	rs328652422	C>T	upstream_gene_variant	ENSSSCG00000011243
13:22205539	6087.49	0.000430488017147	0.0,1.0,0.0,0.543,0.64,1.0	0.526,1.0,1.0,1.0,0.625,1.0	-0.328	rs331699607	A>G	missense_variant	ENSSSCG00000011243
13:22205539	6087.49	0.000430488017147	0.0,1.0,0.0,0.543,0.64,1.0	0.526,1.0,1.0,1.0,0.625,1.0	-0.328	rs331699607	A>G	5_prime_UTR_variant	ENSSSCG00000011243
13:22205539	6087.49	0.000430488017147	0.0,1.0,0.0,0.543,0.64,1.0	0.526,1.0,1.0,1.0,0.625,1.0	-0.328	rs331699607	A>G	intron_variant	ENSSSCG00000062556
13:22205539	6087.49	0.000430488017147	0.0,1.0,0.0,0.543,0.64,1.0	0.526,1.0,1.0,1.0,0.625,1.0	-0.328	rs331699607	A>G	missense_variant	ENSSSCG00000011243
13:22205539	6087.49	0.000430488017147	0.0,1.0,0.0,0.543,0.64,1.0	0.526,1.0,1.0,1.0,0.625,1.0	-0.328	rs331699607	A>G	missense_variant	ENSSSCG00000011243
13:22205543	6417.47	0.000208585725649	0.0,1.0,0.0,0.528,0.607,1.0	0.5,1.0,1.0,1.0,0.652,1.0	-0.336	rs342146854	C>T	intron_variant	ENSSSCG00000062556
13:22205543	6417.47	0.000208585725649	0.0,1.0,0.0,0.528,0.607,1.0	0.5,1.0,1.0,1.0,0.652,1.0	-0.336	rs342146854	C>T	synonymous_variant	ENSSSCG00000011243
13:22205543	6417.47	0.000208585725649	0.0,1.0,0.0,0.528,0.607,1.0	0.5,1.0,1.0,1.0,0.652,1.0	-0.336	rs342146854	C>T	synonymous_variant	ENSSSCG00000011243
13:22205543	6417.47	0.000208585725649	0.0,1.0,0.0,0.528,0.607,1.0	0.5,1.0,1.0,1.0,0.652,1.0	-0.336	rs342146854	C>T	synonymous_variant	ENSSSCG00000011243
13:22205543	6417.47	0.000208585725649	0.0,1.0,0.0,0.528,0.607,1.0	0.5,1.0,1.0,1.0,0.652,1.0	-0.336	rs342146854	C>T	5_prime_UTR_variant	ENSSSCG00000011243
13:22831993	3015.08	6.28427629759e-10	NA,0.588,1.0,0.857,1.0,1.0	0.48,0.027,NA,0.0,1.0,0.542	0.479	rs323016866	G>A	5_prime_UTR_variant	ENSSSCG00000011246
13:22852318	13498.89	1.83563180711e-14	0.602,0.44,0.0,0.429,0.0,0.393	0.425,1.0,0.644,1.0,0.027,0.598	-0.305	rs336092812	C>T	synonymous_variant	ENSSSCG00000027550
13:22852318	13498.89	1.83563180711e-14	0.602,0.44,0.0,0.429,0.0,0.393	0.425,1.0,0.644,1.0,0.027,0.598	-0.305	rs336092812	C>T	synonymous_variant	ENSSSCG00000027550
13:22852318	13498.89	1.83563180711e-14	0.602,0.44,0.0,0.429,0.0,0.393	0.425,1.0,0.644,1.0,0.027,0.598	-0.305	rs336092812	C>T	downstream_gene_variant	ENSSSCG00000011246
13:23833468	3601.58	1.54087310604e-10	1.0,0.294,0.35,0.571,0.0,1.0	1.0,1.0,1.0,1.0,1.0,0.778	-0.427	rs330402531	C>T	downstream_gene_variant	ENSSSCG00000011263
13:23833468	3601.58	1.54087310604e-10	1.0,0.294,0.35,0.571,0.0,1.0	1.0,1.0,1.0,1.0,1.0,0.778	-0.427	rs330402531	C>T	downstream_gene_variant	ENSSSCG00000011263
13:23833468	3601.58	1.54087310604e-10	1.0,0.294,0.35,0.571,0.0,1.0	1.0,1.0,1.0,1.0,1.0,0.778	-0.427	rs330402531	C>T	3_prime_UTR_variant	ENSSSCG00000011264
13:23833468	3601.58	1.54087310604e-10	1.0,0.294,0.35,0.571,0.0,1.0	1.0,1.0,1.0,1.0,1.0,0.778	-0.427	rs330402531	C>T	downstream_gene_variant	ENSSSCG00000011263
13:23833713	4557.57	8.11656818418e-12	1.0,0.2,0.5,0.692,0.0,1.0	1.0,1.0,1.0,1.0,1.0,0.4	-0.335	rs341540760	C>T	3_prime_UTR_variant	ENSSSCG00000011264
13:23833713	4557.57	8.11656818418e-12	1.0,0.2,0.5,0.692,0.0,1.0	1.0,1.0,1.0,1.0,1.0,0.4	-0.335	rs341540760	C>T	downstream_gene_variant	ENSSSCG00000011263
13:23833713	4557.57	8.11656818418e-12	1.0,0.2,0.5,0.692,0.0,1.0	1.0,1.0,1.0,1.0,1.0,0.4	-0.335	rs341540760	C>T	downstream_gene_variant	ENSSSCG00000011263
13:23833713	4557.57	8.11656818418e-12	1.0,0.2,0.5,0.692,0.0,1.0	1.0,1.0,1.0,1.0,1.0,0.4	-0.335	rs341540760	C>T	downstream_gene_variant	ENSSSCG00000011263
13:23835392	2760.81	1.88754320446e-08	1.0,0.5,0.591,0.333,0.0,1.0	1.0,1.0,1.0,1.0,1.0,0.571	-0.358	rs81482935	G>A	synonymous_variant	ENSSSCG00000011264
13:23836303	1881.75	1.83763575091e-06	1.0,0.2,0.333,0.333,0.0,1.0	1.0,1.0,NA,1.0,1.0,0.417	-0.406	rs339695898	T>C	synonymous_variant	ENSSSCG00000011264
13:23838380	2569.24	1.14259984818e-08	1.0,0.2,0.929,0.333,0.0,1.0	1.0,1.0,1.0,1.0,1.0,0.6	-0.356	rs81443721	C>T	synonymous_variant	ENSSSCG00000011264
13:23845022	1448.76	1.67944878484e-05	NA,0.0,0.417,0.75,0.6,1.0	1.0,1.0,1.0,1.0,1.0,1.0	-0.447	rs339659172	T>G	5_prime_UTR_variant	ENSSSCG00000011264
13:23945047	1572.87	0.000139709667052	0.5,0.571,0.0,0.667,0.0,0.0	0.5,0.714,0.852,1.0,NA,0.8	-0.484	rs81496171	A>C	3_prime_UTR_variant	ENSSSCG00000024024
13:26174096	1731.06	0.000122383768607	0.5,0.409,0.75,0.0,0.417,0.4	1.0,1.0,1.0,0.375,1.0,0.5	-0.4	rs333234001	T>G	3_prime_UTR_variant	ENSSSCG00000011284
13:26174096	1731.06	0.000122383768607	0.5,0.409,0.75,0.0,0.417,0.4	1.0,1.0,1.0,0.375,1.0,0.5	-0.4	rs333234001	T>G	downstream_gene_variant	ENSSSCG00000011284
13:26193435	16082.94	0.0	0.564,0.524,0.408,0.01,0.376,0.442	0.964,0.982,1.0,0.523,0.515,0.479	-0.357	rs322279789	A>C	3_prime_UTR_variant	ENSSSCG00000030065
13:28731956	1341.33	1.03929233152e-07	0.571,0.7,0.8,1.0,0.471,0.0	0.087,0.0,0.0,0.545,0.3,0.333	0.379	rs81444439	C>G	missense_variant	ENSSSCG00000011313
13:28731956	1341.33	1.03929233152e-07	0.571,0.7,0.8,1.0,0.471,0.0	0.087,0.0,0.0,0.545,0.3,0.333	0.379	rs81444439	C>G	missense_variant	ENSSSCG00000011313
13:28810431	2654.45	3.35726131785e-11	0.6,0.658,0.0,1.0,0.545,0.0	0.0,0.0,0.0,0.341,0.0,0.423	0.34	rs325121696	G>A	downstream_gene_variant	ENSSSCG00000011313
13:28810431	2654.45	3.35726131785e-11	0.6,0.658,0.0,1.0,0.545,0.0	0.0,0.0,0.0,0.341,0.0,0.423	0.34	rs325121696	G>A	3_prime_UTR_variant	ENSSSCG00000011313
13:29879539	1213.49	3.10996502502e-05	0.2,0.0,0.75,0.5,0.0,0.75	NA,0.75,1.0,0.833,1.0,0.0	-0.35	rs328874736	T>C	downstream_gene_variant	ENSSSCG00000011330
13:29879539	1213.49	3.10996502502e-05	0.2,0.0,0.75,0.5,0.0,0.75	NA,0.75,1.0,0.833,1.0,0.0	-0.35	rs328874736	T>C	downstream_gene_variant	ENSSSCG00000011330
13:29879539	1213.49	3.10996502502e-05	0.2,0.0,0.75,0.5,0.0,0.75	NA,0.75,1.0,0.833,1.0,0.0	-0.35	rs328874736	T>C	downstream_gene_variant	ENSSSCG00000011330
13:29879539	1213.49	3.10996502502e-05	0.2,0.0,0.75,0.5,0.0,0.75	NA,0.75,1.0,0.833,1.0,0.0	-0.35	rs328874736	T>C	intron_variant	ENSSSCG00000054848
13:29879539	1213.49	3.10996502502e-05	0.2,0.0,0.75,0.5,0.0,0.75	NA,0.75,1.0,0.833,1.0,0.0	-0.35	rs328874736	T>C	downstream_gene_variant	ENSSSCG00000011330
13:29879539	1213.49	3.10996502502e-05	0.2,0.0,0.75,0.5,0.0,0.75	NA,0.75,1.0,0.833,1.0,0.0	-0.35	rs328874736	T>C	downstream_gene_variant	ENSSSCG00000011330
13:29879539	1213.49	3.10996502502e-05	0.2,0.0,0.75,0.5,0.0,0.75	NA,0.75,1.0,0.833,1.0,0.0	-0.35	rs328874736	T>C	downstream_gene_variant	ENSSSCG00000011330
13:29879539	1213.49	3.10996502502e-05	0.2,0.0,0.75,0.5,0.0,0.75	NA,0.75,1.0,0.833,1.0,0.0	-0.35	rs328874736	T>C	downstream_gene_variant	ENSSSCG00000011330
13:31367206	1256.46	3.4731340532e-05	0.231,0.0,0.538,0.4,0.0,0.0	0.333,0.667,1.0,0.647,1.0,0.0	-0.413		G>A	3_prime_UTR_variant	ENSSSCG00000011364
13:31367206	1256.46	3.4731340532e-05	0.231,0.0,0.538,0.4,0.0,0.0	0.333,0.667,1.0,0.647,1.0,0.0	-0.413		G>A	3_prime_UTR_variant	ENSSSCG00000011364
13:31367206	1256.46	3.4731340532e-05	0.231,0.0,0.538,0.4,0.0,0.0	0.333,0.667,1.0,0.647,1.0,0.0	-0.413		G>A	3_prime_UTR_variant	ENSSSCG00000011364
13:31622183	3966.90	3.92984386153e-08	0.487,0.0,0.429,0.512,0.0,0.0	0.08,0.579,1.0,0.577,1.0,0.0	-0.301	rs344931236	A>T	3_prime_UTR_variant	ENSSSCG00000011367
13:31622183	3966.90	3.92984386153e-08	0.487,0.0,0.429,0.512,0.0,0.0	0.08,0.579,1.0,0.577,1.0,0.0	-0.301	rs344931236	A>T	3_prime_UTR_variant	ENSSSCG00000011367
13:31622183	3966.90	3.92984386153e-08	0.487,0.0,0.429,0.512,0.0,0.0	0.08,0.579,1.0,0.577,1.0,0.0	-0.301	rs344931236	A>T	downstream_gene_variant	ENSSSCG00000011367
13:31622183	3966.90	3.92984386153e-08	0.487,0.0,0.429,0.512,0.0,0.0	0.08,0.579,1.0,0.577,1.0,0.0	-0.301	rs344931236	A>T	3_prime_UTR_variant	ENSSSCG00000011367
13:31622183	3966.90	3.92984386153e-08	0.487,0.0,0.429,0.512,0.0,0.0	0.08,0.579,1.0,0.577,1.0,0.0	-0.301	rs344931236	A>T	downstream_gene_variant	ENSSSCG00000011367
13:31622183	3966.90	3.92984386153e-08	0.487,0.0,0.429,0.512,0.0,0.0	0.08,0.579,1.0,0.577,1.0,0.0	-0.301	rs344931236	A>T	3_prime_UTR_variant	ENSSSCG00000011367
13:31622183	3966.90	3.92984386153e-08	0.487,0.0,0.429,0.512,0.0,0.0	0.08,0.579,1.0,0.577,1.0,0.0	-0.301	rs344931236	A>T	3_prime_UTR_variant	ENSSSCG00000011367
13:31622183	3966.90	3.92984386153e-08	0.487,0.0,0.429,0.512,0.0,0.0	0.08,0.579,1.0,0.577,1.0,0.0	-0.301	rs344931236	A>T	3_prime_UTR_variant	ENSSSCG00000011367
13:31622206	3364.68	2.32737188179e-08	0.417,0.0,0.25,0.55,0.0,0.0	0.04,0.556,1.0,0.6,1.0,0.0	-0.33	rs81444630	C>T	3_prime_UTR_variant	ENSSSCG00000011367
13:31622206	3364.68	2.32737188179e-08	0.417,0.0,0.25,0.55,0.0,0.0	0.04,0.556,1.0,0.6,1.0,0.0	-0.33	rs81444630	C>T	3_prime_UTR_variant	ENSSSCG00000011367
13:31622206	3364.68	2.32737188179e-08	0.417,0.0,0.25,0.55,0.0,0.0	0.04,0.556,1.0,0.6,1.0,0.0	-0.33	rs81444630	C>T	3_prime_UTR_variant	ENSSSCG00000011367
13:31622206	3364.68	2.32737188179e-08	0.417,0.0,0.25,0.55,0.0,0.0	0.04,0.556,1.0,0.6,1.0,0.0	-0.33	rs81444630	C>T	3_prime_UTR_variant	ENSSSCG00000011367
13:31622206	3364.68	2.32737188179e-08	0.417,0.0,0.25,0.55,0.0,0.0	0.04,0.556,1.0,0.6,1.0,0.0	-0.33	rs81444630	C>T	3_prime_UTR_variant	ENSSSCG00000011367
13:31622206	3364.68	2.32737188179e-08	0.417,0.0,0.25,0.55,0.0,0.0	0.04,0.556,1.0,0.6,1.0,0.0	-0.33	rs81444630	C>T	3_prime_UTR_variant	ENSSSCG00000011367
13:31622206	3364.68	2.32737188179e-08	0.417,0.0,0.25,0.55,0.0,0.0	0.04,0.556,1.0,0.6,1.0,0.0	-0.33	rs81444630	C>T	downstream_gene_variant	ENSSSCG00000011367
13:31622206	3364.68	2.32737188179e-08	0.417,0.0,0.25,0.55,0.0,0.0	0.04,0.556,1.0,0.6,1.0,0.0	-0.33	rs81444630	C>T	downstream_gene_variant	ENSSSCG00000011367
13:31623439	2963.14	1.90501836612e-08	0.474,0.0,0.5,0.4,0.0,0.0	0.042,0.667,1.0,0.545,0.947,0.0	-0.305	rs337113360	C>T	upstream_gene_variant	ENSSSCG00000011368
13:31623439	2963.14	1.90501836612e-08	0.474,0.0,0.5,0.4,0.0,0.0	0.042,0.667,1.0,0.545,0.947,0.0	-0.305	rs337113360	C>T	downstream_gene_variant	ENSSSCG00000011367
13:31623439	2963.14	1.90501836612e-08	0.474,0.0,0.5,0.4,0.0,0.0	0.042,0.667,1.0,0.545,0.947,0.0	-0.305	rs337113360	C>T	downstream_gene_variant	ENSSSCG00000011367
13:31623439	2963.14	1.90501836612e-08	0.474,0.0,0.5,0.4,0.0,0.0	0.042,0.667,1.0,0.545,0.947,0.0	-0.305	rs337113360	C>T	downstream_gene_variant	ENSSSCG00000011367
13:31623439	2963.14	1.90501836612e-08	0.474,0.0,0.5,0.4,0.0,0.0	0.042,0.667,1.0,0.545,0.947,0.0	-0.305	rs337113360	C>T	3_prime_UTR_variant	ENSSSCG00000011367
13:31623439	2963.14	1.90501836612e-08	0.474,0.0,0.5,0.4,0.0,0.0	0.042,0.667,1.0,0.545,0.947,0.0	-0.305	rs337113360	C>T	3_prime_UTR_variant	ENSSSCG00000011367
13:31623439	2963.14	1.90501836612e-08	0.474,0.0,0.5,0.4,0.0,0.0	0.042,0.667,1.0,0.545,0.947,0.0	-0.305	rs337113360	C>T	3_prime_UTR_variant	ENSSSCG00000011367
13:31623439	2963.14	1.90501836612e-08	0.474,0.0,0.5,0.4,0.0,0.0	0.042,0.667,1.0,0.545,0.947,0.0	-0.305	rs337113360	C>T	upstream_gene_variant	ENSSSCG00000011368
13:31623439	2963.14	1.90501836612e-08	0.474,0.0,0.5,0.4,0.0,0.0	0.042,0.667,1.0,0.545,0.947,0.0	-0.305	rs337113360	C>T	downstream_gene_variant	ENSSSCG00000011367
13:31623439	2963.14	1.90501836612e-08	0.474,0.0,0.5,0.4,0.0,0.0	0.042,0.667,1.0,0.545,0.947,0.0	-0.305	rs337113360	C>T	3_prime_UTR_variant	ENSSSCG00000011367
13:31717029	947.50	0.000518537514582	0.636,0.0,0.167,0.364,0.0,0.0	0.2,0.7,1.0,0.6,1.0,0.0	-0.389		C>A	intron_variant	ENSSSCG00000032031
13:31717029	947.50	0.000518537514582	0.636,0.0,0.167,0.364,0.0,0.0	0.2,0.7,1.0,0.6,1.0,0.0	-0.389		C>A	intron_variant	ENSSSCG00000032031
13:31727660	989.60	0.000397768186963	0.571,0.0,0.667,0.375,0.0,0.0	0.25,0.5,1.0,0.8,1.0,0.0	-0.323	rs81483046	T>C	intron_variant	ENSSSCG00000011375
13:31727660	989.60	0.000397768186963	0.571,0.0,0.667,0.375,0.0,0.0	0.25,0.5,1.0,0.8,1.0,0.0	-0.323	rs81483046	T>C	intron_variant	ENSSSCG00000011375
13:31727660	989.60	0.000397768186963	0.571,0.0,0.667,0.375,0.0,0.0	0.25,0.5,1.0,0.8,1.0,0.0	-0.323	rs81483046	T>C	upstream_gene_variant	ENSSSCG00000032031
13:31727660	989.60	0.000397768186963	0.571,0.0,0.667,0.375,0.0,0.0	0.25,0.5,1.0,0.8,1.0,0.0	-0.323	rs81483046	T>C	upstream_gene_variant	ENSSSCG00000032031
13:31727660	989.60	0.000397768186963	0.571,0.0,0.667,0.375,0.0,0.0	0.25,0.5,1.0,0.8,1.0,0.0	-0.323	rs81483046	T>C	synonymous_variant	ENSSSCG00000011375
13:32712856	24293.43	0.0	0.0,0.0,0.584,0.0,0.0,0.0	0.075,0.503,1.0,0.549,0.967,0.0	-0.418	rs329774163	G>A	upstream_gene_variant	ENSSSCG00000011399
13:32712856	24293.43	0.0	0.0,0.0,0.584,0.0,0.0,0.0	0.075,0.503,1.0,0.549,0.967,0.0	-0.418	rs329774163	G>A	5_prime_UTR_variant	ENSSSCG00000011399
13:32712856	24293.43	0.0	0.0,0.0,0.584,0.0,0.0,0.0	0.075,0.503,1.0,0.549,0.967,0.0	-0.418	rs329774163	G>A	5_prime_UTR_variant	ENSSSCG00000011399
13:32731919	1071.03	9.80331340766e-12	0.0,0.0,0.5,0.0,0.0,0.2	0.0,0.4,1.0,0.28,0.875,0.0	-0.309	rs338690699	C>T	intron_variant	ENSSSCG00000011399
13:32731919	1071.03	9.80331340766e-12	0.0,0.0,0.5,0.0,0.0,0.2	0.0,0.4,1.0,0.28,0.875,0.0	-0.309	rs338690699	C>T	intron_variant	ENSSSCG00000011399
13:32731919	1071.03	9.80331340766e-12	0.0,0.0,0.5,0.0,0.0,0.2	0.0,0.4,1.0,0.28,0.875,0.0	-0.309	rs338690699	C>T	intron_variant	ENSSSCG00000011399
13:32731919	1071.03	9.80331340766e-12	0.0,0.0,0.5,0.0,0.0,0.2	0.0,0.4,1.0,0.28,0.875,0.0	-0.309	rs338690699	C>T	intron_variant	ENSSSCG00000011399
13:32744153	1543.08	0.0	0.0,0.0,0.667,0.0,0.0,1.0	0.5,NA,1.0,0.778,1.0,0.0	-0.378	rs331501905	T>C	intron_variant	ENSSSCG00000011400
13:32744847	10195.12	0.0	0.0,0.0,0.436,0.0,0.0,0.552	0.063,0.467,1.0,0.641,0.923,0.0	-0.351	rs339290842	G>C	missense_variant	ENSSSCG00000011400
13:32744968	1844.61	0.0	0.0,0.0,0.4,0.0,0.0,0.462	0.0,0.667,1.0,0.458,1.0,0.0	-0.377	rs323951656	C>G	intron_variant	ENSSSCG00000011400
13:32745029	2508.32	0.0	0.0,0.0,0.538,0.0,0.0,0.458	0.0,0.5,1.0,0.455,0.917,0.0	-0.312	rs336107141	A>G	intron_variant	ENSSSCG00000011400
13:32745239	2930.28	0.0	0.0,0.0,0.7,0.0,0.0,0.533	0.0,0.667,1.0,0.636,1.0,0.0	-0.345	rs345516100	G>A	intron_variant	ENSSSCG00000011400
13:32797010	3122.19	0.0	0.0,0.0,0.55,0.0,0.0,0.458	0.167,0.438,1.0,0.731,0.882,0.0	-0.368	rs326391895	G>C	upstream_gene_variant	ENSSSCG00000011402
13:32797010	3122.19	0.0	0.0,0.0,0.55,0.0,0.0,0.458	0.167,0.438,1.0,0.731,0.882,0.0	-0.368	rs326391895	G>C	upstream_gene_variant	ENSSSCG00000011404
13:32797010	3122.19	0.0	0.0,0.0,0.55,0.0,0.0,0.458	0.167,0.438,1.0,0.731,0.882,0.0	-0.368	rs326391895	G>C	upstream_gene_variant	ENSSSCG00000011402
13:32797010	3122.19	0.0	0.0,0.0,0.55,0.0,0.0,0.458	0.167,0.438,1.0,0.731,0.882,0.0	-0.368	rs326391895	G>C	downstream_gene_variant	ENSSSCG00000060807
13:32797010	3122.19	0.0	0.0,0.0,0.55,0.0,0.0,0.458	0.167,0.438,1.0,0.731,0.882,0.0	-0.368	rs326391895	G>C	downstream_gene_variant	ENSSSCG00000060807
13:32797050	3588.20	0.0	0.0,0.0,0.588,0.0,0.0,0.571	0.308,0.5,1.0,0.739,0.789,0.0	-0.363	rs340458015	G>T	upstream_gene_variant	ENSSSCG00000011402
13:32797050	3588.20	0.0	0.0,0.0,0.588,0.0,0.0,0.571	0.308,0.5,1.0,0.739,0.789,0.0	-0.363	rs340458015	G>T	downstream_gene_variant	ENSSSCG00000060807
13:32797050	3588.20	0.0	0.0,0.0,0.588,0.0,0.0,0.571	0.308,0.5,1.0,0.739,0.789,0.0	-0.363	rs340458015	G>T	upstream_gene_variant	ENSSSCG00000011404
13:32797050	3588.20	0.0	0.0,0.0,0.588,0.0,0.0,0.571	0.308,0.5,1.0,0.739,0.789,0.0	-0.363	rs340458015	G>T	upstream_gene_variant	ENSSSCG00000011402
13:32797050	3588.20	0.0	0.0,0.0,0.588,0.0,0.0,0.571	0.308,0.5,1.0,0.739,0.789,0.0	-0.363	rs340458015	G>T	downstream_gene_variant	ENSSSCG00000060807
13:32797972	4735.16	0.0	0.0,0.0,0.5,0.0,0.0,0.556	0.0,0.569,1.0,0.606,1.0,0.0	-0.353	rs334530029	C>A	3_prime_UTR_variant	ENSSSCG00000060807
13:32797972	4735.16	0.0	0.0,0.0,0.5,0.0,0.0,0.556	0.0,0.569,1.0,0.606,1.0,0.0	-0.353	rs334530029	C>A	3_prime_UTR_variant	ENSSSCG00000060807
13:32797972	4735.16	0.0	0.0,0.0,0.5,0.0,0.0,0.556	0.0,0.569,1.0,0.606,1.0,0.0	-0.353	rs334530029	C>A	upstream_gene_variant	ENSSSCG00000011404
13:32797972	4735.16	0.0	0.0,0.0,0.5,0.0,0.0,0.556	0.0,0.569,1.0,0.606,1.0,0.0	-0.353	rs334530029	C>A	upstream_gene_variant	ENSSSCG00000011402
13:32797972	4735.16	0.0	0.0,0.0,0.5,0.0,0.0,0.556	0.0,0.569,1.0,0.606,1.0,0.0	-0.353	rs334530029	C>A	upstream_gene_variant	ENSSSCG00000011402
13:32799408	3033.61	0.0	0.0,0.0,0.478,0.0,0.0,0.423	0.1,0.357,1.0,0.444,1.0,0.0	-0.333	rs80873186	T>G	upstream_gene_variant	ENSSSCG00000011402
13:32799408	3033.61	0.0	0.0,0.0,0.478,0.0,0.0,0.423	0.1,0.357,1.0,0.444,1.0,0.0	-0.333	rs80873186	T>G	missense_variant	ENSSSCG00000060807
13:32799408	3033.61	0.0	0.0,0.0,0.478,0.0,0.0,0.423	0.1,0.357,1.0,0.444,1.0,0.0	-0.333	rs80873186	T>G	missense_variant	ENSSSCG00000060807
13:32799408	3033.61	0.0	0.0,0.0,0.478,0.0,0.0,0.423	0.1,0.357,1.0,0.444,1.0,0.0	-0.333	rs80873186	T>G	upstream_gene_variant	ENSSSCG00000011404
13:32799408	3033.61	0.0	0.0,0.0,0.478,0.0,0.0,0.423	0.1,0.357,1.0,0.444,1.0,0.0	-0.333	rs80873186	T>G	upstream_gene_variant	ENSSSCG00000011402
13:32800081	2508.61	1.19089871236e-07	0.0,0.0,0.7,0.0,0.0,0.286	0.091,0.5,1.0,0.267,1.0,0.0	-0.312	rs80935838	T>C	upstream_gene_variant	ENSSSCG00000011402
13:32800081	2508.61	1.19089871236e-07	0.0,0.0,0.7,0.0,0.0,0.286	0.091,0.5,1.0,0.267,1.0,0.0	-0.312	rs80935838	T>C	upstream_gene_variant	ENSSSCG00000011402
13:32800081	2508.61	1.19089871236e-07	0.0,0.0,0.7,0.0,0.0,0.286	0.091,0.5,1.0,0.267,1.0,0.0	-0.312	rs80935838	T>C	synonymous_variant	ENSSSCG00000060807
13:32800081	2508.61	1.19089871236e-07	0.0,0.0,0.7,0.0,0.0,0.286	0.091,0.5,1.0,0.267,1.0,0.0	-0.312	rs80935838	T>C	synonymous_variant	ENSSSCG00000060807
13:32821011	1205.36	1.86027731328e-11	0.0,0.0,0.333,0.0,0.0,0.375	0.0,0.5,1.0,0.188,1.0,0.0	-0.33	rs344651989	C>T	intron_variant	ENSSSCG00000011407
13:32821011	1205.36	1.86027731328e-11	0.0,0.0,0.333,0.0,0.0,0.375	0.0,0.5,1.0,0.188,1.0,0.0	-0.33	rs344651989	C>T	intron_variant	ENSSSCG00000011407
13:32821011	1205.36	1.86027731328e-11	0.0,0.0,0.333,0.0,0.0,0.375	0.0,0.5,1.0,0.188,1.0,0.0	-0.33	rs344651989	C>T	upstream_gene_variant	ENSSSCG00000011407
13:32821011	1205.36	1.86027731328e-11	0.0,0.0,0.333,0.0,0.0,0.375	0.0,0.5,1.0,0.188,1.0,0.0	-0.33	rs344651989	C>T	downstream_gene_variant	ENSSSCG00000011408
13:32821011	1205.36	1.86027731328e-11	0.0,0.0,0.333,0.0,0.0,0.375	0.0,0.5,1.0,0.188,1.0,0.0	-0.33	rs344651989	C>T	downstream_gene_variant	ENSSSCG00000011408
13:32821011	1205.36	1.86027731328e-11	0.0,0.0,0.333,0.0,0.0,0.375	0.0,0.5,1.0,0.188,1.0,0.0	-0.33	rs344651989	C>T	downstream_gene_variant	ENSSSCG00000011408
13:32824910	1294.14	1.18575895679e-11	0.0,0.0,0.143,0.0,0.0,0.6	0.0,0.8,1.0,0.765,1.0,0.0	-0.47	rs81444704	A>C	downstream_gene_variant	ENSSSCG00000011408
13:32824910	1294.14	1.18575895679e-11	0.0,0.0,0.143,0.0,0.0,0.6	0.0,0.8,1.0,0.765,1.0,0.0	-0.47	rs81444704	A>C	synonymous_variant	ENSSSCG00000011407
13:32824910	1294.14	1.18575895679e-11	0.0,0.0,0.143,0.0,0.0,0.6	0.0,0.8,1.0,0.765,1.0,0.0	-0.47	rs81444704	A>C	upstream_gene_variant	ENSSSCG00000011407
13:32824910	1294.14	1.18575895679e-11	0.0,0.0,0.143,0.0,0.0,0.6	0.0,0.8,1.0,0.765,1.0,0.0	-0.47	rs81444704	A>C	downstream_gene_variant	ENSSSCG00000011408
13:32824910	1294.14	1.18575895679e-11	0.0,0.0,0.143,0.0,0.0,0.6	0.0,0.8,1.0,0.765,1.0,0.0	-0.47	rs81444704	A>C	5_prime_UTR_variant	ENSSSCG00000011407
13:32824910	1294.14	1.18575895679e-11	0.0,0.0,0.143,0.0,0.0,0.6	0.0,0.8,1.0,0.765,1.0,0.0	-0.47	rs81444704	A>C	downstream_gene_variant	ENSSSCG00000011408
13:34081087	4789.20	0.0	0.0,0.404,0.0,0.0,0.278,0.0	0.426,0.402,0.479,0.416,0.414,0.404	-0.31	rs341177352	T>C	missense_variant	ENSSSCG00000023033
13:34081087	4789.20	0.0	0.0,0.404,0.0,0.0,0.278,0.0	0.426,0.402,0.479,0.416,0.414,0.404	-0.31	rs341177352	T>C	missense_variant	ENSSSCG00000023033
13:34081134	4454.20	0.0	0.018,0.425,0.0,0.0,0.293,0.0	0.475,0.442,0.443,0.321,0.559,0.308	-0.302	rs332336260	C>T	synonymous_variant	ENSSSCG00000023033
13:34081134	4454.20	0.0	0.018,0.425,0.0,0.0,0.293,0.0	0.475,0.442,0.443,0.321,0.559,0.308	-0.302	rs332336260	C>T	synonymous_variant	ENSSSCG00000023033
13:34081182	6026.20	0.0	0.0,0.469,0.0,0.0,0.392,0.0	0.529,0.45,0.469,0.34,0.553,0.409	-0.315	rs339032291	C>T	synonymous_variant	ENSSSCG00000023033
13:34081182	6026.20	0.0	0.0,0.469,0.0,0.0,0.392,0.0	0.529,0.45,0.469,0.34,0.553,0.409	-0.315	rs339032291	C>T	synonymous_variant	ENSSSCG00000023033
13:34081970	9321.20	0.0	0.0,0.493,0.0,0.0,0.494,0.0	0.544,0.483,0.538,0.541,0.574,0.507	-0.367	rs81214989	A>C	missense_variant	ENSSSCG00000023033
13:34081970	9321.20	0.0	0.0,0.493,0.0,0.0,0.494,0.0	0.544,0.483,0.538,0.541,0.574,0.507	-0.367	rs81214989	A>C	missense_variant	ENSSSCG00000023033
13:34082212	5625.20	7.54089839785e-15	0.0,0.49,0.0,0.0,0.574,0.0	0.511,0.39,0.397,0.561,0.783,0.444	-0.337	rs319052881	A>G	3_prime_UTR_variant	ENSSSCG00000023033
13:34082212	5625.20	7.54089839785e-15	0.0,0.49,0.0,0.0,0.574,0.0	0.511,0.39,0.397,0.561,0.783,0.444	-0.337	rs319052881	A>G	3_prime_UTR_variant	ENSSSCG00000023033
13:34084332	2923.95	0.000832892614559	0.0,0.485,0.36,0.0,0.593,0.0	0.381,0.577,0.552,0.424,1.0,0.462	-0.326	rs327131687	C>G	downstream_gene_variant	ENSSSCG00000023033
13:34084332	2923.95	0.000832892614559	0.0,0.485,0.36,0.0,0.593,0.0	0.381,0.577,0.552,0.424,1.0,0.462	-0.326	rs327131687	C>G	upstream_gene_variant	ENSSSCG00000048899
13:34084332	2923.95	0.000832892614559	0.0,0.485,0.36,0.0,0.593,0.0	0.381,0.577,0.552,0.424,1.0,0.462	-0.326	rs327131687	C>G	intron_variant	ENSSSCG00000023033
13:34200797	4978.94	3.99404472767e-05	0.0,0.511,0.441,0.0,0.511,0.0	0.469,0.422,0.421,0.565,0.974,0.486	-0.313	rs81230032	A>G	3_prime_UTR_variant	ENSSSCG00000059013
13:34545525	4244.54	0.0	0.0,0.016,0.458,0.0,0.0,0.0	0.041,0.471,0.534,0.327,1.0,0.0	-0.317	rs80849586	T>A	downstream_gene_variant	ENSSSCG00000028184
13:34545525	4244.54	0.0	0.0,0.016,0.458,0.0,0.0,0.0	0.041,0.471,0.534,0.327,1.0,0.0	-0.317	rs80849586	T>A	3_prime_UTR_variant	ENSSSCG00000011438
13:34545844	4645.10	0.0	0.0,0.0,0.312,0.0,0.0,0.0	0.12,0.345,0.429,0.495,0.909,0.0	-0.331	rs10720225	T>C	downstream_gene_variant	ENSSSCG00000028184
13:34545844	4645.10	0.0	0.0,0.0,0.312,0.0,0.0,0.0	0.12,0.345,0.429,0.495,0.909,0.0	-0.331	rs10720225	T>C	synonymous_variant	ENSSSCG00000011438
13:47017823	1859.38	9.94944236135e-05	1.0,0.636,0.667,1.0,0.462,1.0	0.412,0.364,0.0,0.5,0.429,0.333	0.455	rs322486204	C>T	missense_variant	ENSSSCG00000011497
13:47017823	1859.38	9.94944236135e-05	1.0,0.636,0.667,1.0,0.462,1.0	0.412,0.364,0.0,0.5,0.429,0.333	0.455	rs322486204	C>T	missense_variant	ENSSSCG00000011497
13:47017823	1859.38	9.94944236135e-05	1.0,0.636,0.667,1.0,0.462,1.0	0.412,0.364,0.0,0.5,0.429,0.333	0.455	rs322486204	C>T	5_prime_UTR_variant	ENSSSCG00000011497
13:47017823	1859.38	9.94944236135e-05	1.0,0.636,0.667,1.0,0.462,1.0	0.412,0.364,0.0,0.5,0.429,0.333	0.455	rs322486204	C>T	missense_variant	ENSSSCG00000011497
13:47017823	1859.38	9.94944236135e-05	1.0,0.636,0.667,1.0,0.462,1.0	0.412,0.364,0.0,0.5,0.429,0.333	0.455	rs322486204	C>T	missense_variant	ENSSSCG00000011497
13:54289510	3249.63	1.25642680077e-10	0.0,0.0,0.0,0.0,0.0,1.0	0.091,1.0,1.0,0.55,0.625,0.0	-0.378	rs343989575	C>T	synonymous_variant	ENSSSCG00000011519
13:54297282	3537.08	4.15987196744e-10	0.0,0.0,0.0,0.0,0.0,1.0	0.211,1.0,1.0,0.516,0.708,0.25	-0.447	rs345318181	T>C	synonymous_variant	ENSSSCG00000011519
13:54299299	3525.07	4.29389429199e-09	0.0,0.0,0.0,0.0,0.0,1.0	0.143,1.0,1.0,0.579,0.368,0.0	-0.348	rs328549088	C>T	3_prime_UTR_variant	ENSSSCG00000011519
13:54300420	3935.32	2.8424005422e-13	0.0,0.0,0.0,0.0,0.0,1.0	0.174,1.0,1.0,0.538,0.478,0.0	-0.365	rs341975375	A>T	3_prime_UTR_variant	ENSSSCG00000011519
13:54300978	5478.18	0.0	0.0,0.0,0.0,0.0,0.0,1.0	0.194,1.0,1.0,0.568,0.586,0.077	-0.404	rs324277483	T>C	3_prime_UTR_variant	ENSSSCG00000011519
13:54302304	5530.65	0.0	0.0,0.0,0.0,0.0,0.0,1.0	0.161,1.0,1.0,0.459,0.289,0.0	-0.318	rs342420464	T>A	downstream_gene_variant	ENSSSCG00000011519
13:54377324	1245.99	1.25791951549e-06	0.0,0.0,0.0,0.0,0.0,1.0	0.25,1.0,1.0,0.417,0.333,0.0	-0.333		C>T	downstream_gene_variant	ENSSSCG00000037216
13:54377324	1245.99	1.25791951549e-06	0.0,0.0,0.0,0.0,0.0,1.0	0.25,1.0,1.0,0.417,0.333,0.0	-0.333		C>T	3_prime_UTR_variant	ENSSSCG00000037216
13:54377324	1245.99	1.25791951549e-06	0.0,0.0,0.0,0.0,0.0,1.0	0.25,1.0,1.0,0.417,0.333,0.0	-0.333		C>T	3_prime_UTR_variant	ENSSSCG00000037216
13:54377324	1245.99	1.25791951549e-06	0.0,0.0,0.0,0.0,0.0,1.0	0.25,1.0,1.0,0.417,0.333,0.0	-0.333		C>T	downstream_gene_variant	ENSSSCG00000037216
13:54377324	1245.99	1.25791951549e-06	0.0,0.0,0.0,0.0,0.0,1.0	0.25,1.0,1.0,0.417,0.333,0.0	-0.333		C>T	3_prime_UTR_variant	ENSSSCG00000037216
13:54377324	1245.99	1.25791951549e-06	0.0,0.0,0.0,0.0,0.0,1.0	0.25,1.0,1.0,0.417,0.333,0.0	-0.333		C>T	3_prime_UTR_variant	ENSSSCG00000037216
13:54377324	1245.99	1.25791951549e-06	0.0,0.0,0.0,0.0,0.0,1.0	0.25,1.0,1.0,0.417,0.333,0.0	-0.333		C>T	3_prime_UTR_variant	ENSSSCG00000037216
13:54377324	1245.99	1.25791951549e-06	0.0,0.0,0.0,0.0,0.0,1.0	0.25,1.0,1.0,0.417,0.333,0.0	-0.333		C>T	3_prime_UTR_variant	ENSSSCG00000037216
13:54377451	2110.30	0.0	0.0,0.0,0.0,0.0,0.0,1.0	0.333,1.0,1.0,0.7,0.235,0.0	-0.378		G>A	downstream_gene_variant	ENSSSCG00000037216
13:54377451	2110.30	0.0	0.0,0.0,0.0,0.0,0.0,1.0	0.333,1.0,1.0,0.7,0.235,0.0	-0.378		G>A	3_prime_UTR_variant	ENSSSCG00000037216
13:54377451	2110.30	0.0	0.0,0.0,0.0,0.0,0.0,1.0	0.333,1.0,1.0,0.7,0.235,0.0	-0.378		G>A	3_prime_UTR_variant	ENSSSCG00000037216
13:54377451	2110.30	0.0	0.0,0.0,0.0,0.0,0.0,1.0	0.333,1.0,1.0,0.7,0.235,0.0	-0.378		G>A	3_prime_UTR_variant	ENSSSCG00000037216
13:54377451	2110.30	0.0	0.0,0.0,0.0,0.0,0.0,1.0	0.333,1.0,1.0,0.7,0.235,0.0	-0.378		G>A	3_prime_UTR_variant	ENSSSCG00000037216
13:54377451	2110.30	0.0	0.0,0.0,0.0,0.0,0.0,1.0	0.333,1.0,1.0,0.7,0.235,0.0	-0.378		G>A	3_prime_UTR_variant	ENSSSCG00000037216
13:54377451	2110.30	0.0	0.0,0.0,0.0,0.0,0.0,1.0	0.333,1.0,1.0,0.7,0.235,0.0	-0.378		G>A	3_prime_UTR_variant	ENSSSCG00000037216
13:54377451	2110.30	0.0	0.0,0.0,0.0,0.0,0.0,1.0	0.333,1.0,1.0,0.7,0.235,0.0	-0.378		G>A	downstream_gene_variant	ENSSSCG00000037216
13:61037135	8822.14	0.0	0.0,0.0,0.0,0.0,0.0,1.0	0.007,0.994,1.0,0.508,0.489,0.012	-0.335	rs340984160	C>T	missense_variant	ENSSSCG00000011532
13:61037135	8822.14	0.0	0.0,0.0,0.0,0.0,0.0,1.0	0.007,0.994,1.0,0.508,0.489,0.012	-0.335	rs340984160	C>T	missense_variant	ENSSSCG00000011532
13:61037135	8822.14	0.0	0.0,0.0,0.0,0.0,0.0,1.0	0.007,0.994,1.0,0.508,0.489,0.012	-0.335	rs340984160	C>T	missense_variant	ENSSSCG00000011532
13:61037135	8822.14	0.0	0.0,0.0,0.0,0.0,0.0,1.0	0.007,0.994,1.0,0.508,0.489,0.012	-0.335	rs340984160	C>T	missense_variant	ENSSSCG00000011532
13:61069235	2114.25	0.000234894098906	0.0,0.0,0.0,0.0,0.0,1.0	0.083,1.0,1.0,0.5,0.381,0.0	-0.327	rs704392262	A>G	5_prime_UTR_variant	ENSSSCG00000023437
13:61069249	2227.05	0.000389286534355	0.0,0.0,0.0,0.0,0.0,1.0	0.08,1.0,1.0,0.6,0.474,0.0	-0.359	rs711111158	C>T	5_prime_UTR_variant	ENSSSCG00000023437
13:61241857	2448.56	7.4650997034e-09	0.0,0.0,0.0,0.0,0.0,0.556	0.049,0.443,0.707,0.857,0.448,0.0	-0.325	rs337687715	C>T	synonymous_variant	ENSSSCG00000023437
13:61241857	2448.56	7.4650997034e-09	0.0,0.0,0.0,0.0,0.0,0.556	0.049,0.443,0.707,0.857,0.448,0.0	-0.325	rs337687715	C>T	synonymous_variant	ENSSSCG00000023437
13:61241857	2448.56	7.4650997034e-09	0.0,0.0,0.0,0.0,0.0,0.556	0.049,0.443,0.707,0.857,0.448,0.0	-0.325	rs337687715	C>T	intron_variant	ENSSSCG00000023437
13:61242875	2502.55	3.55651948245e-09	0.0,0.0,0.0,0.0,0.0,0.485	0.019,0.5,0.625,0.75,0.486,0.0	-0.316	rs334130725	C>T	synonymous_variant	ENSSSCG00000023437
13:61242875	2502.55	3.55651948245e-09	0.0,0.0,0.0,0.0,0.0,0.485	0.019,0.5,0.625,0.75,0.486,0.0	-0.316	rs334130725	C>T	intron_variant	ENSSSCG00000023437
13:61242875	2502.55	3.55651948245e-09	0.0,0.0,0.0,0.0,0.0,0.485	0.019,0.5,0.625,0.75,0.486,0.0	-0.316	rs334130725	C>T	synonymous_variant	ENSSSCG00000023437
13:61251579	2634.55	3.10290235779e-12	0.0,0.0,0.0,0.0,0.0,0.556	0.021,0.473,0.673,0.722,0.629,0.0	-0.327	rs318606618	G>A	intron_variant	ENSSSCG00000023437
13:61251579	2634.55	3.10290235779e-12	0.0,0.0,0.0,0.0,0.0,0.556	0.021,0.473,0.673,0.722,0.629,0.0	-0.327	rs318606618	G>A	synonymous_variant	ENSSSCG00000023437
13:61251579	2634.55	3.10290235779e-12	0.0,0.0,0.0,0.0,0.0,0.556	0.021,0.473,0.673,0.722,0.629,0.0	-0.327	rs318606618	G>A	synonymous_variant	ENSSSCG00000023437
13:61254279	7166.14	1.11878891548e-14	1.0,1.0,1.0,1.0,1.0,0.0	0.979,0.0,0.0,0.611,0.417,1.0	0.332	rs323390741	T>C	synonymous_variant	ENSSSCG00000023437
13:61254279	7166.14	1.11878891548e-14	1.0,1.0,1.0,1.0,1.0,0.0	0.979,0.0,0.0,0.611,0.417,1.0	0.332	rs323390741	T>C	synonymous_variant	ENSSSCG00000023437
13:61254279	7166.14	1.11878891548e-14	1.0,1.0,1.0,1.0,1.0,0.0	0.979,0.0,0.0,0.611,0.417,1.0	0.332	rs323390741	T>C	intron_variant	ENSSSCG00000023437
13:61533074	3834.14	1.85261642093e-11	0.0,0.0,0.0,0.0,0.0,1.0	0.02,1.0,1.0,0.519,0.452,0.0	-0.332	rs81446238	T>C	3_prime_UTR_variant	ENSSSCG00000036136
13:68828323	1197.78	3.73907172889e-06	0.467,0.0,0.0,0.0,0.0,1.0	0.68,0.6,1.0,0.333,0.714,0.0	-0.31		C>T	upstream_gene_variant	ENSSSCG00000011589
13:68828323	1197.78	3.73907172889e-06	0.467,0.0,0.0,0.0,0.0,1.0	0.68,0.6,1.0,0.333,0.714,0.0	-0.31		C>T	upstream_gene_variant	ENSSSCG00000033303
13:68828323	1197.78	3.73907172889e-06	0.467,0.0,0.0,0.0,0.0,1.0	0.68,0.6,1.0,0.333,0.714,0.0	-0.31		C>T	synonymous_variant	ENSSSCG00000033303
13:68828323	1197.78	3.73907172889e-06	0.467,0.0,0.0,0.0,0.0,1.0	0.68,0.6,1.0,0.333,0.714,0.0	-0.31		C>T	upstream_gene_variant	ENSSSCG00000011589
13:68828323	1197.78	3.73907172889e-06	0.467,0.0,0.0,0.0,0.0,1.0	0.68,0.6,1.0,0.333,0.714,0.0	-0.31		C>T	synonymous_variant	ENSSSCG00000033303
13:68828323	1197.78	3.73907172889e-06	0.467,0.0,0.0,0.0,0.0,1.0	0.68,0.6,1.0,0.333,0.714,0.0	-0.31		C>T	upstream_gene_variant	ENSSSCG00000011589
13:68828323	1197.78	3.73907172889e-06	0.467,0.0,0.0,0.0,0.0,1.0	0.68,0.6,1.0,0.333,0.714,0.0	-0.31		C>T	synonymous_variant	ENSSSCG00000033303
13:68828323	1197.78	3.73907172889e-06	0.467,0.0,0.0,0.0,0.0,1.0	0.68,0.6,1.0,0.333,0.714,0.0	-0.31		C>T	synonymous_variant	ENSSSCG00000033303
13:68949430	6711.18	0.0	0.458,0.0,0.0,0.0,0.0,0.357	0.535,0.463,1.0,0.438,0.37,0.0	-0.332	rs337057991	G>T	synonymous_variant	ENSSSCG00000011592
13:68949430	6711.18	0.0	0.458,0.0,0.0,0.0,0.0,0.357	0.535,0.463,1.0,0.438,0.37,0.0	-0.332	rs337057991	G>T	synonymous_variant	ENSSSCG00000011592
13:68949430	6711.18	0.0	0.458,0.0,0.0,0.0,0.0,0.357	0.535,0.463,1.0,0.438,0.37,0.0	-0.332	rs337057991	G>T	synonymous_variant	ENSSSCG00000011592
13:68949430	6711.18	0.0	0.458,0.0,0.0,0.0,0.0,0.357	0.535,0.463,1.0,0.438,0.37,0.0	-0.332	rs337057991	G>T	synonymous_variant	ENSSSCG00000011592
13:68949430	6711.18	0.0	0.458,0.0,0.0,0.0,0.0,0.357	0.535,0.463,1.0,0.438,0.37,0.0	-0.332	rs337057991	G>T	synonymous_variant	ENSSSCG00000011592
13:68959005	3312.18	7.54089839785e-15	0.5,0.0,0.0,0.0,0.0,0.381	0.488,0.389,1.0,0.537,0.613,0.0	-0.358	rs344056706	T>C	synonymous_variant	ENSSSCG00000011592
13:68959005	3312.18	7.54089839785e-15	0.5,0.0,0.0,0.0,0.0,0.381	0.488,0.389,1.0,0.537,0.613,0.0	-0.358	rs344056706	T>C	synonymous_variant	ENSSSCG00000011592
13:68959005	3312.18	7.54089839785e-15	0.5,0.0,0.0,0.0,0.0,0.381	0.488,0.389,1.0,0.537,0.613,0.0	-0.358	rs344056706	T>C	synonymous_variant	ENSSSCG00000011592
13:68959005	3312.18	7.54089839785e-15	0.5,0.0,0.0,0.0,0.0,0.381	0.488,0.389,1.0,0.537,0.613,0.0	-0.358	rs344056706	T>C	synonymous_variant	ENSSSCG00000011592
13:68959005	3312.18	7.54089839785e-15	0.5,0.0,0.0,0.0,0.0,0.381	0.488,0.389,1.0,0.537,0.613,0.0	-0.358	rs344056706	T>C	synonymous_variant	ENSSSCG00000011592
13:68965141	2333.18	1.1973654582e-10	0.471,0.0,0.0,0.0,0.0,0.188	0.403,0.545,1.0,0.324,0.44,0.0	-0.342	rs333191495	A>G	missense_variant	ENSSSCG00000011592
13:68965141	2333.18	1.1973654582e-10	0.471,0.0,0.0,0.0,0.0,0.188	0.403,0.545,1.0,0.324,0.44,0.0	-0.342	rs333191495	A>G	missense_variant	ENSSSCG00000011592
13:68965141	2333.18	1.1973654582e-10	0.471,0.0,0.0,0.0,0.0,0.188	0.403,0.545,1.0,0.324,0.44,0.0	-0.342	rs333191495	A>G	missense_variant	ENSSSCG00000011592
13:68965141	2333.18	1.1973654582e-10	0.471,0.0,0.0,0.0,0.0,0.188	0.403,0.545,1.0,0.324,0.44,0.0	-0.342	rs333191495	A>G	missense_variant	ENSSSCG00000011592
13:68965141	2333.18	1.1973654582e-10	0.471,0.0,0.0,0.0,0.0,0.188	0.403,0.545,1.0,0.324,0.44,0.0	-0.342	rs333191495	A>G	missense_variant	ENSSSCG00000011592
13:68967956	3406.19	8.48430595095e-12	0.536,0.0,0.0,0.0,0.0,0.5	0.431,0.571,1.0,0.593,0.611,0.0	-0.362	rs331767563	G>A	synonymous_variant	ENSSSCG00000011592
13:68967956	3406.19	8.48430595095e-12	0.536,0.0,0.0,0.0,0.0,0.5	0.431,0.571,1.0,0.593,0.611,0.0	-0.362	rs331767563	G>A	synonymous_variant	ENSSSCG00000011592
13:68967956	3406.19	8.48430595095e-12	0.536,0.0,0.0,0.0,0.0,0.5	0.431,0.571,1.0,0.593,0.611,0.0	-0.362	rs331767563	G>A	synonymous_variant	ENSSSCG00000011592
13:68967956	3406.19	8.48430595095e-12	0.536,0.0,0.0,0.0,0.0,0.5	0.431,0.571,1.0,0.593,0.611,0.0	-0.362	rs331767563	G>A	synonymous_variant	ENSSSCG00000011592
13:68967956	3406.19	8.48430595095e-12	0.536,0.0,0.0,0.0,0.0,0.5	0.431,0.571,1.0,0.593,0.611,0.0	-0.362	rs331767563	G>A	synonymous_variant	ENSSSCG00000011592
13:68974073	4604.19	5.66213742559e-14	0.661,0.0,0.0,0.0,0.0,0.565	0.407,0.633,1.0,0.585,0.611,0.0	-0.335	rs337624741	A>C	synonymous_variant	ENSSSCG00000011592
13:68974073	4604.19	5.66213742559e-14	0.661,0.0,0.0,0.0,0.0,0.565	0.407,0.633,1.0,0.585,0.611,0.0	-0.335	rs337624741	A>C	synonymous_variant	ENSSSCG00000011592
13:68974073	4604.19	5.66213742559e-14	0.661,0.0,0.0,0.0,0.0,0.565	0.407,0.633,1.0,0.585,0.611,0.0	-0.335	rs337624741	A>C	synonymous_variant	ENSSSCG00000011592
13:68974073	4604.19	5.66213742559e-14	0.661,0.0,0.0,0.0,0.0,0.565	0.407,0.633,1.0,0.585,0.611,0.0	-0.335	rs337624741	A>C	synonymous_variant	ENSSSCG00000011592
13:68974073	4604.19	5.66213742559e-14	0.661,0.0,0.0,0.0,0.0,0.565	0.407,0.633,1.0,0.585,0.611,0.0	-0.335	rs337624741	A>C	synonymous_variant	ENSSSCG00000011592
13:69037459	822.84	0.000286329325974	0.5,0.0,0.0,0.0,0.0,0.333	0.5,0.714,1.0,0.444,0.625,0.0	-0.408	rs341097968	T>C	3_prime_UTR_variant	ENSSSCG00000011593
13:69039625	1803.19	1.31888828648e-08	0.316,0.0,0.0,0.0,0.0,0.2	0.5,0.481,1.0,0.438,0.533,0.0	-0.406	rs346410239	T>A	3_prime_UTR_variant	ENSSSCG00000011593
13:69406025	2873.39	8.72927207104e-05	0.591,1.0,1.0,1.0,1.0,0.367	0.412,0.538,0.0,0.308,0.438,1.0	0.377	rs334668725	A>G	5_prime_UTR_variant	ENSSSCG00000036643
13:69406027	2108.38	4.75558342997e-05	0.4,0.0,0.0,0.0,0.0,0.633	0.563,0.462,1.0,0.692,0.563,0.0	-0.374	rs704945507	A>G	5_prime_UTR_variant	ENSSSCG00000036643
13:7043505	2560.43	5.52896468808e-13	0.299,0.0,0.0,0.0,0.0,0.0	1.0,0.0,0.468,1.0,0.034,0.462	-0.444	rs342172499	A>C	synonymous_variant	ENSSSCG00000024621
13:7052953	6235.51	8.45170524475e-10	0.456,0.0,0.421,0.0,1.0,0.0	1.0,0.0,1.0,1.0,0.71,0.667	-0.417	rs324828567	G>A	synonymous_variant	ENSSSCG00000024621
13:7071872	2393.98	0.000249225273758	0.37,0.0,0.0,0.0,0.378,0.0	0.826,0.0,0.469,1.0,0.091,0.5	-0.356	rs331972085	G>A	synonymous_variant	ENSSSCG00000024621
13:70757584	16886.18	0.0	0.513,0.0,0.0,0.0,0.003,0.497	0.498,0.479,1.0,0.498,0.445,0.01	-0.32	rs338872103	T>C	3_prime_UTR_variant	ENSSSCG00000011609
13:70757584	16886.18	0.0	0.513,0.0,0.0,0.0,0.003,0.497	0.498,0.479,1.0,0.498,0.445,0.01	-0.32	rs338872103	T>C	3_prime_UTR_variant	ENSSSCG00000011609
13:70757584	16886.18	0.0	0.513,0.0,0.0,0.0,0.003,0.497	0.498,0.479,1.0,0.498,0.445,0.01	-0.32	rs338872103	T>C	3_prime_UTR_variant	ENSSSCG00000011609
13:70763876	18942.18	0.0	0.437,0.0,0.0,0.0,0.0,0.477	0.433,0.591,1.0,0.581,0.503,0.0	-0.366		G>T	synonymous_variant	ENSSSCG00000011609
13:70763876	18942.18	0.0	0.437,0.0,0.0,0.0,0.0,0.477	0.433,0.591,1.0,0.581,0.503,0.0	-0.366		G>T	synonymous_variant	ENSSSCG00000011609
13:70763876	18942.18	0.0	0.437,0.0,0.0,0.0,0.0,0.477	0.433,0.591,1.0,0.581,0.503,0.0	-0.366		G>T	intron_variant	ENSSSCG00000011609
13:70766856	16714.18	0.0	0.551,0.0,0.0,0.0,0.0,0.606	0.409,0.561,1.0,0.577,0.479,0.0	-0.312		T>C	synonymous_variant	ENSSSCG00000011609
13:70766856	16714.18	0.0	0.551,0.0,0.0,0.0,0.0,0.606	0.409,0.561,1.0,0.577,0.479,0.0	-0.312		T>C	synonymous_variant	ENSSSCG00000011609
13:70766856	16714.18	0.0	0.551,0.0,0.0,0.0,0.0,0.606	0.409,0.561,1.0,0.577,0.479,0.0	-0.312		T>C	synonymous_variant	ENSSSCG00000011609
13:70778277	16118.18	0.0	0.386,0.0,0.0,0.0,0.0,0.533	0.535,0.441,1.0,0.473,0.514,0.0	-0.341	rs331330091	C>T	synonymous_variant	ENSSSCG00000011609
13:70778277	16118.18	0.0	0.386,0.0,0.0,0.0,0.0,0.533	0.535,0.441,1.0,0.473,0.514,0.0	-0.341	rs331330091	C>T	synonymous_variant	ENSSSCG00000011609
13:70778277	16118.18	0.0	0.386,0.0,0.0,0.0,0.0,0.533	0.535,0.441,1.0,0.473,0.514,0.0	-0.341	rs331330091	C>T	synonymous_variant	ENSSSCG00000011609
13:7086903	3148.18	3.06875814708e-09	0.365,0.0,0.0,0.0,0.5,0.0	1.0,0.0,0.605,1.0,0.065,0.64	-0.407	rs327629473	G>A	synonymous_variant	ENSSSCG00000024621
13:7089691	4574.73	2.08423830421e-06	0.514,0.0,0.0,0.0,0.509,0.0	0.969,0.0,0.377,1.0,0.093,0.537	-0.325	rs331096321	G>T	missense_variant	ENSSSCG00000024621
13:7091802	4294.55	3.59222569572e-06	0.388,0.0,0.0,0.0,0.65,0.0	0.862,0.0,0.37,1.0,0.061,0.55	-0.301	rs320259206	A>G	synonymous_variant	ENSSSCG00000024621
13:7096238	2691.70	0.000400704028157	0.627,0.0,0.0,0.0,0.415,0.0	1.0,0.0,0.39,1.0,0.074,0.625	-0.341	rs322789358	T>C	3_prime_UTR_variant	ENSSSCG00000024621
13:7096585	4410.62	6.63757529348e-06	0.538,0.0,0.0,0.0,0.543,0.0	0.926,0.0,0.471,1.0,0.034,0.484	-0.306	rs344910718	T>C	3_prime_UTR_variant	ENSSSCG00000024621
13:7096645	2977.70	4.43242836124e-10	0.484,0.0,0.0,0.0,0.0,0.0	0.895,0.0,0.411,1.0,0.043,0.429	-0.382	rs328730487	C>T	3_prime_UTR_variant	ENSSSCG00000024621
13:7097130	3744.05	5.91212706376e-10	0.459,0.0,0.0,0.0,0.5,0.0	0.933,0.067,0.468,1.0,0.061,0.412	-0.33	rs705301307	C>T	3_prime_UTR_variant	ENSSSCG00000024621
13:7097160	3110.54	0.0	0.408,0.0,0.0,0.0,0.0,0.0	0.941,0.125,0.463,1.0,0.061,0.278	-0.41	rs319842206	C>A	3_prime_UTR_variant	ENSSSCG00000024621
13:7097209	3560.94	7.54089839785e-15	0.414,0.0,0.0,0.0,0.0,0.0	0.914,0.045,0.45,1.0,0.041,0.3	-0.389	rs330658402	C>T	3_prime_UTR_variant	ENSSSCG00000024621
13:7097336	4715.19	6.18675265967e-10	0.417,0.0,0.0,0.0,0.449,0.0	0.893,0.0,0.476,1.0,0.109,0.457	-0.345	rs81279042	G>T	3_prime_UTR_variant	ENSSSCG00000024621
13:7097510	3159.57	1.46493326895e-13	0.491,0.0,0.0,0.0,0.0,0.0	0.778,0.0,0.667,1.0,0.051,0.667	-0.445	rs333420400	A>G	3_prime_UTR_variant	ENSSSCG00000024621
13:7097522	3524.47	1.11717089984e-06	0.41,0.0,0.0,0.0,0.61,0.0	0.833,0.0,0.618,1.0,0.0,0.629	-0.343	rs343954334	C>A	3_prime_UTR_variant	ENSSSCG00000024621
13:7097565	4425.45	6.82384588766e-08	0.403,0.0,0.0,0.0,0.538,0.0	0.8,0.0,0.516,1.0,0.02,0.563	-0.326	rs327200006	T>A	3_prime_UTR_variant	ENSSSCG00000024621
13:7097607	5113.45	2.5444307947e-14	0.412,0.0,0.0,0.0,0.439,0.0	0.853,0.031,0.486,1.0,0.037,0.488	-0.341	rs334467308	G>A	3_prime_UTR_variant	ENSSSCG00000024621
13:71330025	1731.19	4.0396409467e-09	0.211,0.0,0.0,0.0,0.0,0.474	0.6,0.455,1.0,0.571,0.333,0.0	-0.379	rs331315634	A>G	synonymous_variant	ENSSSCG00000027812
13:71330025	1731.19	4.0396409467e-09	0.211,0.0,0.0,0.0,0.0,0.474	0.6,0.455,1.0,0.571,0.333,0.0	-0.379	rs331315634	A>G	synonymous_variant	ENSSSCG00000027812
13:71330025	1731.19	4.0396409467e-09	0.211,0.0,0.0,0.0,0.0,0.474	0.6,0.455,1.0,0.571,0.333,0.0	-0.379	rs331315634	A>G	synonymous_variant	ENSSSCG00000027812
13:71330025	1731.19	4.0396409467e-09	0.211,0.0,0.0,0.0,0.0,0.474	0.6,0.455,1.0,0.571,0.333,0.0	-0.379	rs331315634	A>G	synonymous_variant	ENSSSCG00000027812
13:71330025	1731.19	4.0396409467e-09	0.211,0.0,0.0,0.0,0.0,0.474	0.6,0.455,1.0,0.571,0.333,0.0	-0.379	rs331315634	A>G	synonymous_variant	ENSSSCG00000027812
13:71330025	1731.19	4.0396409467e-09	0.211,0.0,0.0,0.0,0.0,0.474	0.6,0.455,1.0,0.571,0.333,0.0	-0.379	rs331315634	A>G	synonymous_variant	ENSSSCG00000027812
13:71330025	1731.19	4.0396409467e-09	0.211,0.0,0.0,0.0,0.0,0.474	0.6,0.455,1.0,0.571,0.333,0.0	-0.379	rs331315634	A>G	synonymous_variant	ENSSSCG00000027812
13:71330025	1731.19	4.0396409467e-09	0.211,0.0,0.0,0.0,0.0,0.474	0.6,0.455,1.0,0.571,0.333,0.0	-0.379	rs331315634	A>G	synonymous_variant	ENSSSCG00000027812
13:71330025	1731.19	4.0396409467e-09	0.211,0.0,0.0,0.0,0.0,0.474	0.6,0.455,1.0,0.571,0.333,0.0	-0.379	rs331315634	A>G	synonymous_variant	ENSSSCG00000027812
13:71330025	1731.19	4.0396409467e-09	0.211,0.0,0.0,0.0,0.0,0.474	0.6,0.455,1.0,0.571,0.333,0.0	-0.379	rs331315634	A>G	synonymous_variant	ENSSSCG00000027812
13:71344168	2604.18	2.79665173727e-08	0.484,0.0,0.0,0.0,0.0,0.455	0.405,0.417,1.0,0.5,0.444,0.0	-0.305	rs318433377	C>T	synonymous_variant	ENSSSCG00000027812
13:71344168	2604.18	2.79665173727e-08	0.484,0.0,0.0,0.0,0.0,0.455	0.405,0.417,1.0,0.5,0.444,0.0	-0.305	rs318433377	C>T	synonymous_variant	ENSSSCG00000027812
13:71344168	2604.18	2.79665173727e-08	0.484,0.0,0.0,0.0,0.0,0.455	0.405,0.417,1.0,0.5,0.444,0.0	-0.305	rs318433377	C>T	synonymous_variant	ENSSSCG00000027812
13:71344168	2604.18	2.79665173727e-08	0.484,0.0,0.0,0.0,0.0,0.455	0.405,0.417,1.0,0.5,0.444,0.0	-0.305	rs318433377	C>T	synonymous_variant	ENSSSCG00000027812
13:71344168	2604.18	2.79665173727e-08	0.484,0.0,0.0,0.0,0.0,0.455	0.405,0.417,1.0,0.5,0.444,0.0	-0.305	rs318433377	C>T	synonymous_variant	ENSSSCG00000027812
13:71344168	2604.18	2.79665173727e-08	0.484,0.0,0.0,0.0,0.0,0.455	0.405,0.417,1.0,0.5,0.444,0.0	-0.305	rs318433377	C>T	synonymous_variant	ENSSSCG00000027812
13:71344168	2604.18	2.79665173727e-08	0.484,0.0,0.0,0.0,0.0,0.455	0.405,0.417,1.0,0.5,0.444,0.0	-0.305	rs318433377	C>T	synonymous_variant	ENSSSCG00000027812
13:71344168	2604.18	2.79665173727e-08	0.484,0.0,0.0,0.0,0.0,0.455	0.405,0.417,1.0,0.5,0.444,0.0	-0.305	rs318433377	C>T	synonymous_variant	ENSSSCG00000027812
13:71344168	2604.18	2.79665173727e-08	0.484,0.0,0.0,0.0,0.0,0.455	0.405,0.417,1.0,0.5,0.444,0.0	-0.305	rs318433377	C>T	synonymous_variant	ENSSSCG00000027812
13:71344168	2604.18	2.79665173727e-08	0.484,0.0,0.0,0.0,0.0,0.455	0.405,0.417,1.0,0.5,0.444,0.0	-0.305	rs318433377	C>T	synonymous_variant	ENSSSCG00000027812
13:71530307	1075.31	6.93899925329e-07	0.308,0.0,0.0,0.0,0.0,0.5	0.615,1.0,1.0,0.429,0.6,0.0	-0.473	rs329039236	G>A	synonymous_variant	ENSSSCG00000024000
13:71530307	1075.31	6.93899925329e-07	0.308,0.0,0.0,0.0,0.0,0.5	0.615,1.0,1.0,0.429,0.6,0.0	-0.473	rs329039236	G>A	synonymous_variant	ENSSSCG00000024000
13:71537217	2164.52	1.15942847974e-07	0.571,1.0,1.0,1.0,1.0,0.444	0.222,0.0,0.0,0.3,0.353,1.0	0.523	rs331494530	C>A	downstream_gene_variant	ENSSSCG00000024000
13:71537217	2164.52	1.15942847974e-07	0.571,1.0,1.0,1.0,1.0,0.444	0.222,0.0,0.0,0.3,0.353,1.0	0.523	rs331494530	C>A	3_prime_UTR_variant	ENSSSCG00000024000
13:71537755	1846.29	2.39796678123e-06	0.522,0.0,0.0,0.0,0.0,0.364	0.36,0.625,1.0,0.563,0.667,0.0	-0.388	rs346279200	T>C	downstream_gene_variant	ENSSSCG00000024000
13:71537755	1846.29	2.39796678123e-06	0.522,0.0,0.0,0.0,0.0,0.364	0.36,0.625,1.0,0.563,0.667,0.0	-0.388	rs346279200	T>C	3_prime_UTR_variant	ENSSSCG00000024000
13:71538148	1736.66	1.21687907637e-06	0.571,0.0,0.0,0.0,0.0,0.667	0.667,0.647,1.0,0.375,0.556,0.0	-0.334	rs334663947	C>G	downstream_gene_variant	ENSSSCG00000024000
13:71538148	1736.66	1.21687907637e-06	0.571,0.0,0.0,0.0,0.0,0.667	0.667,0.647,1.0,0.375,0.556,0.0	-0.334	rs334663947	C>G	3_prime_UTR_variant	ENSSSCG00000024000
13:71538158	1461.60	6.05589852271e-07	0.52,0.0,0.0,0.0,0.0,0.667	0.654,0.667,0.857,0.3,0.579,0.0	-0.312	rs325305906	A>G	downstream_gene_variant	ENSSSCG00000024000
13:71538158	1461.60	6.05589852271e-07	0.52,0.0,0.0,0.0,0.0,0.667	0.654,0.667,0.857,0.3,0.579,0.0	-0.312	rs325305906	A>G	3_prime_UTR_variant	ENSSSCG00000024000
13:71636472	38557.94	0.0	0.469,0.441,0.5,0.0,0.485,0.472	0.998,0.481,1.0,0.478,0.993,0.443	-0.338	rs55619322	T>C	3_prime_UTR_variant	ENSSSCG00000040879
13:71636472	38557.94	0.0	0.469,0.441,0.5,0.0,0.485,0.472	0.998,0.481,1.0,0.478,0.993,0.443	-0.338	rs55619322	T>C	synonymous_variant	ENSSSCG00000040879
13:71636499	39006.94	0.0	0.466,0.452,0.498,0.0,0.48,0.487	0.998,0.479,0.998,0.513,0.994,0.433	-0.338	rs55619093	T>C	3_prime_UTR_variant	ENSSSCG00000040879
13:71636499	39006.94	0.0	0.466,0.452,0.498,0.0,0.48,0.487	0.998,0.479,0.998,0.513,0.994,0.433	-0.338	rs55619093	T>C	synonymous_variant	ENSSSCG00000040879
13:71715758	1166.76	7.03679066545e-07	0.4,0.647,0.333,1.0,0.429,0.5	0.0,0.5,0.0,0.25,0.0,0.0	0.426		G>T	intron_variant	ENSSSCG00000011616
13:71715758	1166.76	7.03679066545e-07	0.4,0.647,0.333,1.0,0.429,0.5	0.0,0.5,0.0,0.25,0.0,0.0	0.426		G>T	intron_variant	ENSSSCG00000011616
13:71715758	1166.76	7.03679066545e-07	0.4,0.647,0.333,1.0,0.429,0.5	0.0,0.5,0.0,0.25,0.0,0.0	0.426		G>T	intron_variant	ENSSSCG00000011616
13:71715854	1778.03	2.00673369433e-06	0.55,0.462,0.429,1.0,0.364,0.571	0.0,0.1,0.0,0.556,0.0,0.0	0.453		C>T	intron_variant	ENSSSCG00000011616
13:71715854	1778.03	2.00673369433e-06	0.55,0.462,0.429,1.0,0.364,0.571	0.0,0.1,0.0,0.556,0.0,0.0	0.453		C>T	intron_variant	ENSSSCG00000011616
13:71715854	1778.03	2.00673369433e-06	0.55,0.462,0.429,1.0,0.364,0.571	0.0,0.1,0.0,0.556,0.0,0.0	0.453		C>T	intron_variant	ENSSSCG00000011616
13:71749935	4838.18	0.0	0.41,0.0,0.0,0.0,0.0,0.413	0.576,0.588,1.0,0.52,0.491,0.0	-0.392	rs335873672	G>A	missense_variant	ENSSSCG00000011611
13:71749935	4838.18	0.0	0.41,0.0,0.0,0.0,0.0,0.413	0.576,0.588,1.0,0.52,0.491,0.0	-0.392	rs335873672	G>A	missense_variant	ENSSSCG00000011611
13:71749935	4838.18	0.0	0.41,0.0,0.0,0.0,0.0,0.413	0.576,0.588,1.0,0.52,0.491,0.0	-0.392	rs335873672	G>A	missense_variant	ENSSSCG00000011611
13:71752130	5397.95	1.52795473019e-12	0.526,0.241,0.409,0.0,0.436,0.442	1.0,0.523,1.0,0.326,0.951,0.63	-0.396	rs341618883	T>C	3_prime_UTR_variant	ENSSSCG00000011611
13:71752130	5397.95	1.52795473019e-12	0.526,0.241,0.409,0.0,0.436,0.442	1.0,0.523,1.0,0.326,0.951,0.63	-0.396	rs341618883	T>C	3_prime_UTR_variant	ENSSSCG00000011611
13:71752130	5397.95	1.52795473019e-12	0.526,0.241,0.409,0.0,0.436,0.442	1.0,0.523,1.0,0.326,0.951,0.63	-0.396	rs341618883	T>C	3_prime_UTR_variant	ENSSSCG00000011611
13:71752187	2271.18	6.25072886991e-07	0.308,0.0,0.0,0.0,0.0,0.459	0.448,0.481,1.0,0.375,0.536,0.0	-0.346		G>A	3_prime_UTR_variant	ENSSSCG00000011611
13:71752187	2271.18	6.25072886991e-07	0.308,0.0,0.0,0.0,0.0,0.459	0.448,0.481,1.0,0.375,0.536,0.0	-0.346		G>A	3_prime_UTR_variant	ENSSSCG00000011611
13:71752187	2271.18	6.25072886991e-07	0.308,0.0,0.0,0.0,0.0,0.459	0.448,0.481,1.0,0.375,0.536,0.0	-0.346		G>A	3_prime_UTR_variant	ENSSSCG00000011611
13:71760531	9225.18	0.0	0.374,0.0,0.0,0.0,0.0,0.368	0.5,0.479,1.0,0.474,0.554,0.012	-0.38	rs321587391	G>T	3_prime_UTR_variant	ENSSSCG00000061599
13:34:00	922.78	2.9672792192e-05	0.333,0.0,0.0,0.0,0.0,0.333	0.588,0.818,1.0,0.6,0.25,0.167	-0.459	rs332198820	G>T	upstream_gene_variant	ENSSSCG00000061599
13:71762400	3690.18	1.52034833321e-09	0.467,0.0,0.0,0.0,0.0,0.643	0.567,0.585,1.0,0.357,0.677,0.0	-0.346	rs326771613	G>C	upstream_gene_variant	ENSSSCG00000061599
13:71979727	2277.18	4.98484671177e-07	0.375,0.0,0.0,0.029,0.0,0.357	0.421,0.404,1.0,0.444,0.483,0.0	-0.332	rs338705328	C>T	upstream_gene_variant	ENSSSCG00000011618
13:71979727	2277.18	4.98484671177e-07	0.375,0.0,0.0,0.029,0.0,0.357	0.421,0.404,1.0,0.444,0.483,0.0	-0.332	rs338705328	C>T	upstream_gene_variant	ENSSSCG00000053108
13:71979727	2277.18	4.98484671177e-07	0.375,0.0,0.0,0.029,0.0,0.357	0.421,0.404,1.0,0.444,0.483,0.0	-0.332	rs338705328	C>T	non_coding_transcript_exon_variant	ENSSSCG00000044633
13:71983247	6379.18	4.0104477817e-13	0.676,0.0,0.0,0.023,0.0,0.477	0.49,0.47,1.0,0.611,0.521,0.0	-0.32	rs319533480	G>T	upstream_gene_variant	ENSSSCG00000011618
13:71983247	6379.18	4.0104477817e-13	0.676,0.0,0.0,0.023,0.0,0.477	0.49,0.47,1.0,0.611,0.521,0.0	-0.32	rs319533480	G>T	downstream_gene_variant	ENSSSCG00000044633
13:72255646	36081.18	0.0	0.47,1.0,1.0,1.0,1.0,0.47	0.382,0.454,0.0,0.458,0.429,1.0	0.37	rs334396189	C>T	downstream_gene_variant	ENSSSCG00000011621
13:72255646	36081.18	0.0	0.47,1.0,1.0,1.0,1.0,0.47	0.382,0.454,0.0,0.458,0.429,1.0	0.37	rs334396189	C>T	3_prime_UTR_variant	ENSSSCG00000011621
13:72256122	26096.94	0.0	0.656,0.496,0.441,0.0,0.494,0.476	1.0,0.518,1.0,0.571,0.991,0.567	-0.347	rs344007174	T>C	downstream_gene_variant	ENSSSCG00000011621
13:72256122	26096.94	0.0	0.656,0.496,0.441,0.0,0.494,0.476	1.0,0.518,1.0,0.571,0.991,0.567	-0.347	rs344007174	T>C	3_prime_UTR_variant	ENSSSCG00000011621
13:72564447	34129.18	0.0	0.412,1.0,1.0,1.0,1.0,0.315	0.431,0.49,0.0,0.497,0.4,0.985	0.321	rs321288630	T>C	synonymous_variant	ENSSSCG00000024134
13:72564447	34129.18	0.0	0.412,1.0,1.0,1.0,1.0,0.315	0.431,0.49,0.0,0.497,0.4,0.985	0.321	rs321288630	T>C	synonymous_variant	ENSSSCG00000024134
13:72564447	34129.18	0.0	0.412,1.0,1.0,1.0,1.0,0.315	0.431,0.49,0.0,0.497,0.4,0.985	0.321	rs321288630	T>C	synonymous_variant	ENSSSCG00000024134
13:72566885	19805.18	0.0	0.599,0.0,0.01,0.0,0.009,0.574	0.566,0.556,1.0,0.56,0.624,0.0	-0.352	rs327480052	A>G	3_prime_UTR_variant	ENSSSCG00000024134
13:72566885	19805.18	0.0	0.599,0.0,0.01,0.0,0.009,0.574	0.566,0.556,1.0,0.56,0.624,0.0	-0.352	rs327480052	A>G	3_prime_UTR_variant	ENSSSCG00000024134
13:72566885	19805.18	0.0	0.599,0.0,0.01,0.0,0.009,0.574	0.566,0.556,1.0,0.56,0.624,0.0	-0.352	rs327480052	A>G	3_prime_UTR_variant	ENSSSCG00000024134
13:72566963	22104.18	0.0	0.562,0.006,0.01,0.0,0.0,0.587	0.642,0.544,1.0,0.518,0.611,0.0	-0.358	rs342881127	A>T	3_prime_UTR_variant	ENSSSCG00000024134
13:72566963	22104.18	0.0	0.562,0.006,0.01,0.0,0.0,0.587	0.642,0.544,1.0,0.518,0.611,0.0	-0.358	rs342881127	A>T	3_prime_UTR_variant	ENSSSCG00000024134
13:72566963	22104.18	0.0	0.562,0.006,0.01,0.0,0.0,0.587	0.642,0.544,1.0,0.518,0.611,0.0	-0.358	rs342881127	A>T	3_prime_UTR_variant	ENSSSCG00000024134
13:72567427	24198.18	0.0	0.612,0.0,0.0,0.0,0.0,0.618	0.64,0.521,1.0,0.562,0.592,0.0	-0.348	rs326578648	G>C	3_prime_UTR_variant	ENSSSCG00000024134
13:72567427	24198.18	0.0	0.612,0.0,0.0,0.0,0.0,0.618	0.64,0.521,1.0,0.562,0.592,0.0	-0.348	rs326578648	G>C	3_prime_UTR_variant	ENSSSCG00000024134
13:72567427	24198.18	0.0	0.612,0.0,0.0,0.0,0.0,0.618	0.64,0.521,1.0,0.562,0.592,0.0	-0.348	rs326578648	G>C	3_prime_UTR_variant	ENSSSCG00000024134
13:72568184	27182.18	0.0	0.539,0.0,0.0,0.0,0.004,0.58	0.614,0.551,1.0,0.54,0.586,0.008	-0.363	rs320393186	A>G	3_prime_UTR_variant	ENSSSCG00000024134
13:72568184	27182.18	0.0	0.539,0.0,0.0,0.0,0.004,0.58	0.614,0.551,1.0,0.54,0.586,0.008	-0.363	rs320393186	A>G	3_prime_UTR_variant	ENSSSCG00000024134
13:72568184	27182.18	0.0	0.539,0.0,0.0,0.0,0.004,0.58	0.614,0.551,1.0,0.54,0.586,0.008	-0.363	rs320393186	A>G	3_prime_UTR_variant	ENSSSCG00000024134
13:72568504	27380.18	0.0	0.643,0.0,0.0,0.0,0.0,0.609	0.506,0.447,1.0,0.612,0.528,0.035	-0.313	rs331589041	C>T	3_prime_UTR_variant	ENSSSCG00000024134
13:72568504	27380.18	0.0	0.643,0.0,0.0,0.0,0.0,0.609	0.506,0.447,1.0,0.612,0.528,0.035	-0.313	rs331589041	C>T	3_prime_UTR_variant	ENSSSCG00000024134
13:72568504	27380.18	0.0	0.643,0.0,0.0,0.0,0.0,0.609	0.506,0.447,1.0,0.612,0.528,0.035	-0.313	rs331589041	C>T	downstream_gene_variant	ENSSSCG00000024827
13:72568504	27380.18	0.0	0.643,0.0,0.0,0.0,0.0,0.609	0.506,0.447,1.0,0.612,0.528,0.035	-0.313	rs331589041	C>T	intron_variant	ENSSSCG00000024134
13:72568632	23880.18	0.0	0.596,0.0,0.0,0.005,0.0,0.563	0.569,0.605,1.0,0.628,0.606,0.008	-0.375	rs337117447	A>G	3_prime_UTR_variant	ENSSSCG00000024134
13:72568632	23880.18	0.0	0.596,0.0,0.0,0.005,0.0,0.563	0.569,0.605,1.0,0.628,0.606,0.008	-0.375	rs337117447	A>G	intron_variant	ENSSSCG00000024134
13:72568632	23880.18	0.0	0.596,0.0,0.0,0.005,0.0,0.563	0.569,0.605,1.0,0.628,0.606,0.008	-0.375	rs337117447	A>G	3_prime_UTR_variant	ENSSSCG00000024134
13:72568632	23880.18	0.0	0.596,0.0,0.0,0.005,0.0,0.563	0.569,0.605,1.0,0.628,0.606,0.008	-0.375	rs337117447	A>G	downstream_gene_variant	ENSSSCG00000024827
13:72568740	25495.18	0.0	0.562,0.0,0.0,0.0,0.0,0.562	0.628,0.49,1.0,0.515,0.576,0.027	-0.352	rs319356357	C>T	3_prime_UTR_variant	ENSSSCG00000024134
13:72568740	25495.18	0.0	0.562,0.0,0.0,0.0,0.0,0.562	0.628,0.49,1.0,0.515,0.576,0.027	-0.352	rs319356357	C>T	3_prime_UTR_variant	ENSSSCG00000024134
13:72568740	25495.18	0.0	0.562,0.0,0.0,0.0,0.0,0.562	0.628,0.49,1.0,0.515,0.576,0.027	-0.352	rs319356357	C>T	3_prime_UTR_variant	ENSSSCG00000024134
13:72568740	25495.18	0.0	0.562,0.0,0.0,0.0,0.0,0.562	0.628,0.49,1.0,0.515,0.576,0.027	-0.352	rs319356357	C>T	downstream_gene_variant	ENSSSCG00000024827
13:73054850	3296.20	0.0	0.32,0.025,0.0,0.061,0.0,0.571	0.596,0.556,0.955,0.533,0.485,0.0	-0.358	rs323157908	G>A	3_prime_UTR_variant	ENSSSCG00000024001
13:73054850	3296.20	0.0	0.32,0.025,0.0,0.061,0.0,0.571	0.596,0.556,0.955,0.533,0.485,0.0	-0.358	rs323157908	G>A	3_prime_UTR_variant	ENSSSCG00000024001
13:73055229	3089.18	1.08117742195e-10	0.444,0.0,0.0,0.0,0.0,0.469	0.475,0.532,1.0,0.722,0.5,0.0	-0.386	rs320914335	T>C	3_prime_UTR_variant	ENSSSCG00000024001
13:73055229	3089.18	1.08117742195e-10	0.444,0.0,0.0,0.0,0.0,0.469	0.475,0.532,1.0,0.722,0.5,0.0	-0.386	rs320914335	T>C	3_prime_UTR_variant	ENSSSCG00000024001
13:73055297	2740.18	1.53134419228e-06	0.647,0.0,0.0,0.0,0.0,0.462	0.333,0.459,1.0,0.571,0.621,0.0	-0.313	rs341019717	G>A	3_prime_UTR_variant	ENSSSCG00000024001
13:73055297	2740.18	1.53134419228e-06	0.647,0.0,0.0,0.0,0.0,0.462	0.333,0.459,1.0,0.571,0.621,0.0	-0.313	rs341019717	G>A	3_prime_UTR_variant	ENSSSCG00000024001
13:73056217	3258.18	1.30085382208e-13	0.467,0.0,0.0,0.0,0.0,0.514	0.455,0.486,1.0,0.613,0.436,0.0	-0.335		G>A	3_prime_UTR_variant	ENSSSCG00000024001
13:73056217	3258.18	1.30085382208e-13	0.467,0.0,0.0,0.0,0.0,0.514	0.455,0.486,1.0,0.613,0.436,0.0	-0.335		G>A	3_prime_UTR_variant	ENSSSCG00000024001
13:73057089	9045.18	7.69746789849e-14	0.471,1.0,1.0,1.0,1.0,0.476	0.536,0.565,0.0,0.487,0.48,1.0	0.313		A>C	3_prime_UTR_variant	ENSSSCG00000024001
13:73057089	9045.18	7.69746789849e-14	0.471,1.0,1.0,1.0,1.0,0.476	0.536,0.565,0.0,0.487,0.48,1.0	0.313		A>C	3_prime_UTR_variant	ENSSSCG00000024001
13:73074255	1980.20	3.55629131131e-11	0.467,0.0,0.0,0.0,0.0,0.308	0.529,0.488,1.0,0.478,0.526,0.0	-0.375	rs340053811	C>T	synonymous_variant	ENSSSCG00000024001
13:73074255	1980.20	3.55629131131e-11	0.467,0.0,0.0,0.0,0.0,0.308	0.529,0.488,1.0,0.478,0.526,0.0	-0.375	rs340053811	C>T	synonymous_variant	ENSSSCG00000024001
13:73074453	1398.74	1.58418822869e-07	0.333,0.0,0.0,0.0,0.0,0.267	0.414,0.368,1.0,0.154,0.484,0.0	-0.303	rs322285503	C>T	missense_variant	ENSSSCG00000024001
13:73074453	1398.74	1.58418822869e-07	0.333,0.0,0.0,0.0,0.0,0.267	0.414,0.368,1.0,0.154,0.484,0.0	-0.303	rs322285503	C>T	missense_variant	ENSSSCG00000024001
13:73080675	1383.34	3.12529630695e-10	0.125,0.0,0.0,0.0,0.0,0.1	0.25,0.487,1.0,0.421,0.476,0.0	-0.402	rs320548503	C>T	synonymous_variant	ENSSSCG00000024001
13:73080675	1383.34	3.12529630695e-10	0.125,0.0,0.0,0.0,0.0,0.1	0.25,0.487,1.0,0.421,0.476,0.0	-0.402	rs320548503	C>T	synonymous_variant	ENSSSCG00000024001
13:73256338	3964.23	5.96575400728e-07	0.304,1.0,1.0,1.0,1.0,0.444	0.458,0.458,0.0,0.412,0.444,1.0	0.329	rs320451281	T>C	upstream_gene_variant	ENSSSCG00000031557
13:73256462	2513.20	7.54089839785e-15	0.478,0.0,0.0,0.0,0.0,0.421	0.5,0.591,1.0,0.563,0.714,0.0	-0.411	rs337503513	A>G	upstream_gene_variant	ENSSSCG00000031557
13:73700983	4663.09	0.0	0.65,0.667,1.0,1.0,1.0,0.0	0.067,0.571,0.0,0.513,0.429,0.438	0.383	rs334137248	T>C	synonymous_variant	ENSSSCG00000011628
13:73700983	4663.09	0.0	0.65,0.667,1.0,1.0,1.0,0.0	0.067,0.571,0.0,0.513,0.429,0.438	0.383	rs334137248	T>C	synonymous_variant	ENSSSCG00000011628
13:73700983	4663.09	0.0	0.65,0.667,1.0,1.0,1.0,0.0	0.067,0.571,0.0,0.513,0.429,0.438	0.383	rs334137248	T>C	synonymous_variant	ENSSSCG00000011628
13:73700983	4663.09	0.0	0.65,0.667,1.0,1.0,1.0,0.0	0.067,0.571,0.0,0.513,0.429,0.438	0.383	rs334137248	T>C	synonymous_variant	ENSSSCG00000011628
13:73707205	7087.18	5.3125659842e-13	0.4,1.0,1.0,0.976,1.0,0.5	0.708,0.292,0.0,0.537,0.429,1.0	0.319	rs334674923	A>G	3_prime_UTR_variant	ENSSSCG00000011628
13:73707205	7087.18	5.3125659842e-13	0.4,1.0,1.0,0.976,1.0,0.5	0.708,0.292,0.0,0.537,0.429,1.0	0.319	rs334674923	A>G	3_prime_UTR_variant	ENSSSCG00000011628
13:73707205	7087.18	5.3125659842e-13	0.4,1.0,1.0,0.976,1.0,0.5	0.708,0.292,0.0,0.537,0.429,1.0	0.319	rs334674923	A>G	3_prime_UTR_variant	ENSSSCG00000011628
13:73707205	7087.18	5.3125659842e-13	0.4,1.0,1.0,0.976,1.0,0.5	0.708,0.292,0.0,0.537,0.429,1.0	0.319	rs334674923	A>G	3_prime_UTR_variant	ENSSSCG00000011628
13:73707642	8101.20	0.0	0.543,1.0,1.0,1.0,1.0,0.587	0.5,0.356,0.0,0.491,0.407,1.0	0.396	rs345196099	A>G	3_prime_UTR_variant	ENSSSCG00000011628
13:73707642	8101.20	0.0	0.543,1.0,1.0,1.0,1.0,0.587	0.5,0.356,0.0,0.491,0.407,1.0	0.396	rs345196099	A>G	3_prime_UTR_variant	ENSSSCG00000011628
13:73707642	8101.20	0.0	0.543,1.0,1.0,1.0,1.0,0.587	0.5,0.356,0.0,0.491,0.407,1.0	0.396	rs345196099	A>G	3_prime_UTR_variant	ENSSSCG00000011628
13:73707642	8101.20	0.0	0.543,1.0,1.0,1.0,1.0,0.587	0.5,0.356,0.0,0.491,0.407,1.0	0.396	rs345196099	A>G	3_prime_UTR_variant	ENSSSCG00000011628
13:75492255	6240.64	9.36616261247e-12	1.0,1.0,1.0,1.0,1.0,0.353	0.833,0.368,0.333,0.304,0.633,1.0	0.313	rs707307047	G>T	3_prime_UTR_variant	ENSSSCG00000011643
13:75492255	6240.64	9.36616261247e-12	1.0,1.0,1.0,1.0,1.0,0.353	0.833,0.368,0.333,0.304,0.633,1.0	0.313	rs707307047	G>T	3_prime_UTR_variant	ENSSSCG00000011643
13:75492255	6240.64	9.36616261247e-12	1.0,1.0,1.0,1.0,1.0,0.353	0.833,0.368,0.333,0.304,0.633,1.0	0.313	rs707307047	G>T	3_prime_UTR_variant	ENSSSCG00000011643
13:75492255	6240.64	9.36616261247e-12	1.0,1.0,1.0,1.0,1.0,0.353	0.833,0.368,0.333,0.304,0.633,1.0	0.313	rs707307047	G>T	3_prime_UTR_variant	ENSSSCG00000011643
13:75492348	1377.59	0.000124230217735	0.0,0.0,0.0,0.0,0.0,1.0	0.167,0.818,0.696,0.857,0.846,0.0	-0.397	rs324723882	G>A	3_prime_UTR_variant	ENSSSCG00000011643
13:75492348	1377.59	0.000124230217735	0.0,0.0,0.0,0.0,0.0,1.0	0.167,0.818,0.696,0.857,0.846,0.0	-0.397	rs324723882	G>A	3_prime_UTR_variant	ENSSSCG00000011643
13:75492348	1377.59	0.000124230217735	0.0,0.0,0.0,0.0,0.0,1.0	0.167,0.818,0.696,0.857,0.846,0.0	-0.397	rs324723882	G>A	3_prime_UTR_variant	ENSSSCG00000011643
13:75492348	1377.59	0.000124230217735	0.0,0.0,0.0,0.0,0.0,1.0	0.167,0.818,0.696,0.857,0.846,0.0	-0.397	rs324723882	G>A	3_prime_UTR_variant	ENSSSCG00000011643
13:75504920	3739.21	1.54986497747e-05	1.0,0.565,1.0,1.0,1.0,0.231	0.357,0.364,0.432,0.364,0.68,0.538	0.344	rs345074707	G>A	missense_variant	ENSSSCG00000011643
13:75504920	3739.21	1.54986497747e-05	1.0,0.565,1.0,1.0,1.0,0.231	0.357,0.364,0.432,0.364,0.68,0.538	0.344	rs345074707	G>A	missense_variant	ENSSSCG00000011643
13:75504920	3739.21	1.54986497747e-05	1.0,0.565,1.0,1.0,1.0,0.231	0.357,0.364,0.432,0.364,0.68,0.538	0.344	rs345074707	G>A	missense_variant	ENSSSCG00000011643
13:75504920	3739.21	1.54986497747e-05	1.0,0.565,1.0,1.0,1.0,0.231	0.357,0.364,0.432,0.364,0.68,0.538	0.344	rs345074707	G>A	missense_variant	ENSSSCG00000011643
13:78873514	1546.44	9.77081430199e-05	0.588,0.0,0.222,0.0,0.545,0.5	0.462,1.0,1.0,0.556,1.0,0.0	-0.36		G>A	missense_variant	ENSSSCG00000027467
13:78873514	1546.44	9.77081430199e-05	0.588,0.0,0.222,0.0,0.545,0.5	0.462,1.0,1.0,0.556,1.0,0.0	-0.36		G>A	missense_variant	ENSSSCG00000027467
13:78873514	1546.44	9.77081430199e-05	0.588,0.0,0.222,0.0,0.545,0.5	0.462,1.0,1.0,0.556,1.0,0.0	-0.36		G>A	intron_variant	ENSSSCG00000027467
13:78873515	1555.46	0.000118009878805	0.588,0.0,0.222,0.0,0.545,0.5	0.462,1.0,1.0,0.556,1.0,0.0	-0.36		C>G	missense_variant	ENSSSCG00000027467
13:78873515	1555.46	0.000118009878805	0.588,0.0,0.222,0.0,0.545,0.5	0.462,1.0,1.0,0.556,1.0,0.0	-0.36		C>G	intron_variant	ENSSSCG00000027467
13:78873515	1555.46	0.000118009878805	0.588,0.0,0.222,0.0,0.545,0.5	0.462,1.0,1.0,0.556,1.0,0.0	-0.36		C>G	missense_variant	ENSSSCG00000027467
13:82954040	1055.49	1.65792825988e-05	0.333,0.286,0.222,0.0,0.778,0.0	1.0,1.0,1.0,0.75,0.8,1.0	-0.655	rs339382631	T>G	missense_variant	ENSSSCG00000011677
13:83064314	1822.27	5.74671559715e-08	0.545,0.611,0.4,0.0,0.267,0.313	0.889,1.0,1.0,0.538,1.0,0.25	-0.424	rs336161390	A>G	downstream_gene_variant	ENSSSCG00000056733
13:83064314	1822.27	5.74671559715e-08	0.545,0.611,0.4,0.0,0.267,0.313	0.889,1.0,1.0,0.538,1.0,0.25	-0.424	rs336161390	A>G	downstream_gene_variant	ENSSSCG00000011678
13:83064314	1822.27	5.74671559715e-08	0.545,0.611,0.4,0.0,0.267,0.313	0.889,1.0,1.0,0.538,1.0,0.25	-0.424	rs336161390	A>G	downstream_gene_variant	ENSSSCG00000011678
13:83064550	1800.49	7.79691926952e-06	0.316,0.6,NA,0.0,0.6,0.0	1.0,1.0,1.0,0.455,0.8,1.0	-0.573	rs334136889	A>G	downstream_gene_variant	ENSSSCG00000011678
13:83064550	1800.49	7.79691926952e-06	0.316,0.6,NA,0.0,0.6,0.0	1.0,1.0,1.0,0.455,0.8,1.0	-0.573	rs334136889	A>G	downstream_gene_variant	ENSSSCG00000056733
13:83064550	1800.49	7.79691926952e-06	0.316,0.6,NA,0.0,0.6,0.0	1.0,1.0,1.0,0.455,0.8,1.0	-0.573	rs334136889	A>G	downstream_gene_variant	ENSSSCG00000011678
13:83065056	2019.24	1.18991311153e-06	0.5,0.571,0.0,0.0,0.5,0.778	0.778,1.0,1.0,1.0,0.6,0.6	-0.438	rs319309439	G>A	downstream_gene_variant	ENSSSCG00000011678
13:83065056	2019.24	1.18991311153e-06	0.5,0.571,0.0,0.0,0.5,0.778	0.778,1.0,1.0,1.0,0.6,0.6	-0.438	rs319309439	G>A	downstream_gene_variant	ENSSSCG00000056733
13:83065056	2019.24	1.18991311153e-06	0.5,0.571,0.0,0.0,0.5,0.778	0.778,1.0,1.0,1.0,0.6,0.6	-0.438	rs319309439	G>A	downstream_gene_variant	ENSSSCG00000011678
13:83065187	1560.05	0.000162395176093	0.5,0.471,1.0,0.0,0.267,0.429	0.833,1.0,1.0,0.6,0.8,0.333	-0.317	rs337917600	A>G	downstream_gene_variant	ENSSSCG00000011678
13:83065187	1560.05	0.000162395176093	0.5,0.471,1.0,0.0,0.267,0.429	0.833,1.0,1.0,0.6,0.8,0.333	-0.317	rs337917600	A>G	downstream_gene_variant	ENSSSCG00000056733
13:83065187	1560.05	0.000162395176093	0.5,0.471,1.0,0.0,0.267,0.429	0.833,1.0,1.0,0.6,0.8,0.333	-0.317	rs337917600	A>G	downstream_gene_variant	ENSSSCG00000011678
13:83065188	1449.07	0.000140845876021	0.462,0.444,1.0,0.0,0.267,0.462	0.833,1.0,1.0,0.6,0.8,0.333	-0.322	rs321410509	T>C	downstream_gene_variant	ENSSSCG00000011678
13:83065188	1449.07	0.000140845876021	0.462,0.444,1.0,0.0,0.267,0.462	0.833,1.0,1.0,0.6,0.8,0.333	-0.322	rs321410509	T>C	downstream_gene_variant	ENSSSCG00000056733
13:83065188	1449.07	0.000140845876021	0.462,0.444,1.0,0.0,0.267,0.462	0.833,1.0,1.0,0.6,0.8,0.333	-0.322	rs321410509	T>C	downstream_gene_variant	ENSSSCG00000011678
13:83070221	1701.10	0.000833335265847	0.625,0.261,0.5,0.0,0.429,0.5	1.0,1.0,1.0,0.375,0.75,0.333	-0.357	rs323816386	G>A	synonymous_variant	ENSSSCG00000011678
13:83070221	1701.10	0.000833335265847	0.625,0.261,0.5,0.0,0.429,0.5	1.0,1.0,1.0,0.375,0.75,0.333	-0.357	rs323816386	G>A	synonymous_variant	ENSSSCG00000011678
13:83757323	1635.32	1.75476063939e-09	0.364,0.333,0.25,0.0,0.333,0.571	1.0,1.0,1.0,0.0,0.0,1.0	-0.358	rs329939274	C>T	3_prime_UTR_variant	ENSSSCG00000011684
13:83757323	1635.32	1.75476063939e-09	0.364,0.333,0.25,0.0,0.333,0.571	1.0,1.0,1.0,0.0,0.0,1.0	-0.358	rs329939274	C>T	3_prime_UTR_variant	ENSSSCG00000011684
13:83757323	1635.32	1.75476063939e-09	0.364,0.333,0.25,0.0,0.333,0.571	1.0,1.0,1.0,0.0,0.0,1.0	-0.358	rs329939274	C>T	downstream_gene_variant	ENSSSCG00000011684
13:83757323	1635.32	1.75476063939e-09	0.364,0.333,0.25,0.0,0.333,0.571	1.0,1.0,1.0,0.0,0.0,1.0	-0.358	rs329939274	C>T	downstream_gene_variant	ENSSSCG00000011684
13:83757323	1635.32	1.75476063939e-09	0.364,0.333,0.25,0.0,0.333,0.571	1.0,1.0,1.0,0.0,0.0,1.0	-0.358	rs329939274	C>T	downstream_gene_variant	ENSSSCG00000011684
14:10344721	1978.68	3.70444242569e-06	0.0,0.0,0.0,0.25,0.222,1.0	1.0,0.25,0.333,1.0,1.0,0.0	-0.352	rs332894817	C>T	downstream_gene_variant	ENSSSCG00000009658
14:10344721	1978.68	3.70444242569e-06	0.0,0.0,0.0,0.25,0.222,1.0	1.0,0.25,0.333,1.0,1.0,0.0	-0.352	rs332894817	C>T	3_prime_UTR_variant	ENSSSCG00000009658
14:104772973	14989.84	0.0	0.5,1.0,0.0,0.406,0.0,0.0	0.978,0.0,1.0,1.0,0.405,1.0	-0.413	rs334222340	G>A	splice_region_variant,synonymous_variant	ENSSSCG00000010476
14:104772973	14989.84	0.0	0.5,1.0,0.0,0.406,0.0,0.0	0.978,0.0,1.0,1.0,0.405,1.0	-0.413	rs334222340	G>A	synonymous_variant	ENSSSCG00000010476
14:104772973	14989.84	0.0	0.5,1.0,0.0,0.406,0.0,0.0	0.978,0.0,1.0,1.0,0.405,1.0	-0.413	rs334222340	G>A	splice_region_variant,synonymous_variant	ENSSSCG00000010476
14:104772973	14989.84	0.0	0.5,1.0,0.0,0.406,0.0,0.0	0.978,0.0,1.0,1.0,0.405,1.0	-0.413	rs334222340	G>A	splice_region_variant,synonymous_variant	ENSSSCG00000010476
14:104772973	14989.84	0.0	0.5,1.0,0.0,0.406,0.0,0.0	0.978,0.0,1.0,1.0,0.405,1.0	-0.413	rs334222340	G>A	synonymous_variant	ENSSSCG00000010476
14:104772973	14989.84	0.0	0.5,1.0,0.0,0.406,0.0,0.0	0.978,0.0,1.0,1.0,0.405,1.0	-0.413	rs334222340	G>A	splice_region_variant,synonymous_variant	ENSSSCG00000010476
14:104772973	14989.84	0.0	0.5,1.0,0.0,0.406,0.0,0.0	0.978,0.0,1.0,1.0,0.405,1.0	-0.413	rs334222340	G>A	synonymous_variant	ENSSSCG00000010476
14:104772973	14989.84	0.0	0.5,1.0,0.0,0.406,0.0,0.0	0.978,0.0,1.0,1.0,0.405,1.0	-0.413	rs334222340	G>A	splice_region_variant,synonymous_variant	ENSSSCG00000010476
14:104772973	14989.84	0.0	0.5,1.0,0.0,0.406,0.0,0.0	0.978,0.0,1.0,1.0,0.405,1.0	-0.413	rs334222340	G>A	splice_region_variant,synonymous_variant	ENSSSCG00000010476
14:106744357	35568.84	0.0	1.0,0.0,1.0,0.458,1.0,1.0	0.434,0.997,0.0,0.0,0.411,0.004	0.435	rs698039614	G>A	intron_variant	ENSSSCG00000010493
14:106744357	35568.84	0.0	1.0,0.0,1.0,0.458,1.0,1.0	0.434,0.997,0.0,0.0,0.411,0.004	0.435	rs698039614	G>A	intron_variant	ENSSSCG00000010493
14:106744357	35568.84	0.0	1.0,0.0,1.0,0.458,1.0,1.0	0.434,0.997,0.0,0.0,0.411,0.004	0.435	rs698039614	G>A	splice_donor_5th_base_variant,intron_variant	ENSSSCG00000010493
14:106768334	38139.84	0.0	0.98,0.005,1.0,0.484,1.0,1.0	0.419,1.0,0.01,0.0,0.528,0.004	0.418	rs320276012	T>C	synonymous_variant	ENSSSCG00000010493
14:106768334	38139.84	0.0	0.98,0.005,1.0,0.484,1.0,1.0	0.419,1.0,0.01,0.0,0.528,0.004	0.418	rs320276012	T>C	synonymous_variant	ENSSSCG00000010493
14:106768334	38139.84	0.0	0.98,0.005,1.0,0.484,1.0,1.0	0.419,1.0,0.01,0.0,0.528,0.004	0.418	rs320276012	T>C	synonymous_variant	ENSSSCG00000010493
14:106898043	35762.84	0.0	1.0,0.0,1.0,0.508,1.0,1.0	0.508,1.0,0.0,0.0,0.519,0.044	0.406	rs80800003	G>C	3_prime_UTR_variant	ENSSSCG00000010494
14:106898043	35762.84	0.0	1.0,0.0,1.0,0.508,1.0,1.0	0.508,1.0,0.0,0.0,0.519,0.044	0.406	rs80800003	G>C	3_prime_UTR_variant	ENSSSCG00000010494
14:106898043	35762.84	0.0	1.0,0.0,1.0,0.508,1.0,1.0	0.508,1.0,0.0,0.0,0.519,0.044	0.406	rs80800003	G>C	3_prime_UTR_variant	ENSSSCG00000010494
14:106898043	35762.84	0.0	1.0,0.0,1.0,0.508,1.0,1.0	0.508,1.0,0.0,0.0,0.519,0.044	0.406	rs80800003	G>C	3_prime_UTR_variant	ENSSSCG00000010494
14:106898043	35762.84	0.0	1.0,0.0,1.0,0.508,1.0,1.0	0.508,1.0,0.0,0.0,0.519,0.044	0.406	rs80800003	G>C	3_prime_UTR_variant	ENSSSCG00000010494
14:106898043	35762.84	0.0	1.0,0.0,1.0,0.508,1.0,1.0	0.508,1.0,0.0,0.0,0.519,0.044	0.406	rs80800003	G>C	3_prime_UTR_variant	ENSSSCG00000010494
14:106898043	35762.84	0.0	1.0,0.0,1.0,0.508,1.0,1.0	0.508,1.0,0.0,0.0,0.519,0.044	0.406	rs80800003	G>C	3_prime_UTR_variant	ENSSSCG00000010494
14:106898043	35762.84	0.0	1.0,0.0,1.0,0.508,1.0,1.0	0.508,1.0,0.0,0.0,0.519,0.044	0.406	rs80800003	G>C	3_prime_UTR_variant	ENSSSCG00000010494
14:106898043	35762.84	0.0	1.0,0.0,1.0,0.508,1.0,1.0	0.508,1.0,0.0,0.0,0.519,0.044	0.406	rs80800003	G>C	3_prime_UTR_variant	ENSSSCG00000010494
14:106902631	38078.84	0.0	1.0,0.008,1.0,0.536,1.0,1.0	0.558,1.0,0.0,0.0,0.51,0.018	0.41	rs80971295	T>C	synonymous_variant	ENSSSCG00000010494
14:106902631	38078.84	0.0	1.0,0.008,1.0,0.536,1.0,1.0	0.558,1.0,0.0,0.0,0.51,0.018	0.41	rs80971295	T>C	synonymous_variant	ENSSSCG00000010494
14:106902631	38078.84	0.0	1.0,0.008,1.0,0.536,1.0,1.0	0.558,1.0,0.0,0.0,0.51,0.018	0.41	rs80971295	T>C	synonymous_variant	ENSSSCG00000010494
14:106902631	38078.84	0.0	1.0,0.008,1.0,0.536,1.0,1.0	0.558,1.0,0.0,0.0,0.51,0.018	0.41	rs80971295	T>C	synonymous_variant	ENSSSCG00000010494
14:106902631	38078.84	0.0	1.0,0.008,1.0,0.536,1.0,1.0	0.558,1.0,0.0,0.0,0.51,0.018	0.41	rs80971295	T>C	synonymous_variant	ENSSSCG00000010494
14:106902631	38078.84	0.0	1.0,0.008,1.0,0.536,1.0,1.0	0.558,1.0,0.0,0.0,0.51,0.018	0.41	rs80971295	T>C	synonymous_variant	ENSSSCG00000010494
14:106902631	38078.84	0.0	1.0,0.008,1.0,0.536,1.0,1.0	0.558,1.0,0.0,0.0,0.51,0.018	0.41	rs80971295	T>C	synonymous_variant	ENSSSCG00000010494
14:106902631	38078.84	0.0	1.0,0.008,1.0,0.536,1.0,1.0	0.558,1.0,0.0,0.0,0.51,0.018	0.41	rs80971295	T>C	synonymous_variant	ENSSSCG00000010494
14:106902631	38078.84	0.0	1.0,0.008,1.0,0.536,1.0,1.0	0.558,1.0,0.0,0.0,0.51,0.018	0.41	rs80971295	T>C	synonymous_variant	ENSSSCG00000010494
14:106906542	3334.77	0.0	1.0,0.0,1.0,0.368,1.0,1.0	0.0,1.0,0.0,0.0,0.0,0.0	0.561	rs327471258	G>A	intron_variant	ENSSSCG00000010494
14:106906542	3334.77	0.0	1.0,0.0,1.0,0.368,1.0,1.0	0.0,1.0,0.0,0.0,0.0,0.0	0.561	rs327471258	G>A	intron_variant	ENSSSCG00000010494
14:106906542	3334.77	0.0	1.0,0.0,1.0,0.368,1.0,1.0	0.0,1.0,0.0,0.0,0.0,0.0	0.561	rs327471258	G>A	intron_variant	ENSSSCG00000010494
14:106906542	3334.77	0.0	1.0,0.0,1.0,0.368,1.0,1.0	0.0,1.0,0.0,0.0,0.0,0.0	0.561	rs327471258	G>A	intron_variant	ENSSSCG00000010494
14:106906542	3334.77	0.0	1.0,0.0,1.0,0.368,1.0,1.0	0.0,1.0,0.0,0.0,0.0,0.0	0.561	rs327471258	G>A	intron_variant	ENSSSCG00000010494
14:106906542	3334.77	0.0	1.0,0.0,1.0,0.368,1.0,1.0	0.0,1.0,0.0,0.0,0.0,0.0	0.561	rs327471258	G>A	intron_variant	ENSSSCG00000010494
14:106906542	3334.77	0.0	1.0,0.0,1.0,0.368,1.0,1.0	0.0,1.0,0.0,0.0,0.0,0.0	0.561	rs327471258	G>A	intron_variant	ENSSSCG00000010494
14:106906542	3334.77	0.0	1.0,0.0,1.0,0.368,1.0,1.0	0.0,1.0,0.0,0.0,0.0,0.0	0.561	rs327471258	G>A	intron_variant	ENSSSCG00000010494
14:106906542	3334.77	0.0	1.0,0.0,1.0,0.368,1.0,1.0	0.0,1.0,0.0,0.0,0.0,0.0	0.561	rs327471258	G>A	intron_variant	ENSSSCG00000010494
14:106906601	3136.05	1.58693069132e-07	1.0,0.0,1.0,0.286,1.0,1.0	0.0,1.0,0.375,0.0,0.25,0.0	0.443	rs318825532	T>C	intron_variant	ENSSSCG00000010494
14:106906601	3136.05	1.58693069132e-07	1.0,0.0,1.0,0.286,1.0,1.0	0.0,1.0,0.375,0.0,0.25,0.0	0.443	rs318825532	T>C	intron_variant	ENSSSCG00000010494
14:106906601	3136.05	1.58693069132e-07	1.0,0.0,1.0,0.286,1.0,1.0	0.0,1.0,0.375,0.0,0.25,0.0	0.443	rs318825532	T>C	intron_variant	ENSSSCG00000010494
14:106906601	3136.05	1.58693069132e-07	1.0,0.0,1.0,0.286,1.0,1.0	0.0,1.0,0.375,0.0,0.25,0.0	0.443	rs318825532	T>C	intron_variant	ENSSSCG00000010494
14:106906601	3136.05	1.58693069132e-07	1.0,0.0,1.0,0.286,1.0,1.0	0.0,1.0,0.375,0.0,0.25,0.0	0.443	rs318825532	T>C	intron_variant	ENSSSCG00000010494
14:106906601	3136.05	1.58693069132e-07	1.0,0.0,1.0,0.286,1.0,1.0	0.0,1.0,0.375,0.0,0.25,0.0	0.443	rs318825532	T>C	intron_variant	ENSSSCG00000010494
14:106906601	3136.05	1.58693069132e-07	1.0,0.0,1.0,0.286,1.0,1.0	0.0,1.0,0.375,0.0,0.25,0.0	0.443	rs318825532	T>C	intron_variant	ENSSSCG00000010494
14:106906601	3136.05	1.58693069132e-07	1.0,0.0,1.0,0.286,1.0,1.0	0.0,1.0,0.375,0.0,0.25,0.0	0.443	rs318825532	T>C	intron_variant	ENSSSCG00000010494
14:106906601	3136.05	1.58693069132e-07	1.0,0.0,1.0,0.286,1.0,1.0	0.0,1.0,0.375,0.0,0.25,0.0	0.443	rs318825532	T>C	intron_variant	ENSSSCG00000010494
14:106906646	3278.11	6.35298169773e-07	1.0,0.0,1.0,0.222,1.0,1.0	0.0,1.0,0.412,0.0,0.167,0.0	0.441	rs338556905	G>A	intron_variant	ENSSSCG00000010494
14:106906646	3278.11	6.35298169773e-07	1.0,0.0,1.0,0.222,1.0,1.0	0.0,1.0,0.412,0.0,0.167,0.0	0.441	rs338556905	G>A	intron_variant	ENSSSCG00000010494
14:106906646	3278.11	6.35298169773e-07	1.0,0.0,1.0,0.222,1.0,1.0	0.0,1.0,0.412,0.0,0.167,0.0	0.441	rs338556905	G>A	intron_variant	ENSSSCG00000010494
14:106906646	3278.11	6.35298169773e-07	1.0,0.0,1.0,0.222,1.0,1.0	0.0,1.0,0.412,0.0,0.167,0.0	0.441	rs338556905	G>A	intron_variant	ENSSSCG00000010494
14:106906646	3278.11	6.35298169773e-07	1.0,0.0,1.0,0.222,1.0,1.0	0.0,1.0,0.412,0.0,0.167,0.0	0.441	rs338556905	G>A	intron_variant	ENSSSCG00000010494
14:106906646	3278.11	6.35298169773e-07	1.0,0.0,1.0,0.222,1.0,1.0	0.0,1.0,0.412,0.0,0.167,0.0	0.441	rs338556905	G>A	intron_variant	ENSSSCG00000010494
14:106906646	3278.11	6.35298169773e-07	1.0,0.0,1.0,0.222,1.0,1.0	0.0,1.0,0.412,0.0,0.167,0.0	0.441	rs338556905	G>A	intron_variant	ENSSSCG00000010494
14:106906646	3278.11	6.35298169773e-07	1.0,0.0,1.0,0.222,1.0,1.0	0.0,1.0,0.412,0.0,0.167,0.0	0.441	rs338556905	G>A	intron_variant	ENSSSCG00000010494
14:106906646	3278.11	6.35298169773e-07	1.0,0.0,1.0,0.222,1.0,1.0	0.0,1.0,0.412,0.0,0.167,0.0	0.441	rs338556905	G>A	intron_variant	ENSSSCG00000010494
14:106906718	3317.86	7.50974667205e-06	1.0,0.0,1.0,0.471,1.0,1.0	0.0,1.0,0.457,0.0,0.4,0.0	0.436	rs319944433	T>C	intron_variant	ENSSSCG00000010494
14:106906718	3317.86	7.50974667205e-06	1.0,0.0,1.0,0.471,1.0,1.0	0.0,1.0,0.457,0.0,0.4,0.0	0.436	rs319944433	T>C	intron_variant	ENSSSCG00000010494
14:106906718	3317.86	7.50974667205e-06	1.0,0.0,1.0,0.471,1.0,1.0	0.0,1.0,0.457,0.0,0.4,0.0	0.436	rs319944433	T>C	intron_variant	ENSSSCG00000010494
14:106906718	3317.86	7.50974667205e-06	1.0,0.0,1.0,0.471,1.0,1.0	0.0,1.0,0.457,0.0,0.4,0.0	0.436	rs319944433	T>C	intron_variant	ENSSSCG00000010494
14:106906718	3317.86	7.50974667205e-06	1.0,0.0,1.0,0.471,1.0,1.0	0.0,1.0,0.457,0.0,0.4,0.0	0.436	rs319944433	T>C	intron_variant	ENSSSCG00000010494
14:106906718	3317.86	7.50974667205e-06	1.0,0.0,1.0,0.471,1.0,1.0	0.0,1.0,0.457,0.0,0.4,0.0	0.436	rs319944433	T>C	intron_variant	ENSSSCG00000010494
14:106906718	3317.86	7.50974667205e-06	1.0,0.0,1.0,0.471,1.0,1.0	0.0,1.0,0.457,0.0,0.4,0.0	0.436	rs319944433	T>C	intron_variant	ENSSSCG00000010494
14:106906718	3317.86	7.50974667205e-06	1.0,0.0,1.0,0.471,1.0,1.0	0.0,1.0,0.457,0.0,0.4,0.0	0.436	rs319944433	T>C	intron_variant	ENSSSCG00000010494
14:106906718	3317.86	7.50974667205e-06	1.0,0.0,1.0,0.471,1.0,1.0	0.0,1.0,0.457,0.0,0.4,0.0	0.436	rs319944433	T>C	intron_variant	ENSSSCG00000010494
14:106907316	3416.89	3.32771081102e-11	1.0,0.0,1.0,0.2,1.0,1.0	NA,1.0,0.0,0.0,0.5,0.0	0.4	rs338914259	G>A	intron_variant	ENSSSCG00000010494
14:106907316	3416.89	3.32771081102e-11	1.0,0.0,1.0,0.2,1.0,1.0	NA,1.0,0.0,0.0,0.5,0.0	0.4	rs338914259	G>A	intron_variant	ENSSSCG00000010494
14:106907316	3416.89	3.32771081102e-11	1.0,0.0,1.0,0.2,1.0,1.0	NA,1.0,0.0,0.0,0.5,0.0	0.4	rs338914259	G>A	intron_variant	ENSSSCG00000010494
14:106907316	3416.89	3.32771081102e-11	1.0,0.0,1.0,0.2,1.0,1.0	NA,1.0,0.0,0.0,0.5,0.0	0.4	rs338914259	G>A	intron_variant	ENSSSCG00000010494
14:106907316	3416.89	3.32771081102e-11	1.0,0.0,1.0,0.2,1.0,1.0	NA,1.0,0.0,0.0,0.5,0.0	0.4	rs338914259	G>A	intron_variant	ENSSSCG00000010494
14:106907316	3416.89	3.32771081102e-11	1.0,0.0,1.0,0.2,1.0,1.0	NA,1.0,0.0,0.0,0.5,0.0	0.4	rs338914259	G>A	intron_variant	ENSSSCG00000010494
14:106907316	3416.89	3.32771081102e-11	1.0,0.0,1.0,0.2,1.0,1.0	NA,1.0,0.0,0.0,0.5,0.0	0.4	rs338914259	G>A	intron_variant	ENSSSCG00000010494
14:106907316	3416.89	3.32771081102e-11	1.0,0.0,1.0,0.2,1.0,1.0	NA,1.0,0.0,0.0,0.5,0.0	0.4	rs338914259	G>A	intron_variant	ENSSSCG00000010494
14:106907316	3416.89	3.32771081102e-11	1.0,0.0,1.0,0.2,1.0,1.0	NA,1.0,0.0,0.0,0.5,0.0	0.4	rs338914259	G>A	intron_variant	ENSSSCG00000010494
14:106908720	2436.03	0.0	1.0,0.0,1.0,0.667,1.0,1.0	0.25,NA,0.0,0.0,1.0,0.0	0.528	rs344278179	C>T	intron_variant	ENSSSCG00000010494
14:106908720	2436.03	0.0	1.0,0.0,1.0,0.667,1.0,1.0	0.25,NA,0.0,0.0,1.0,0.0	0.528	rs344278179	C>T	intron_variant	ENSSSCG00000010494
14:106908720	2436.03	0.0	1.0,0.0,1.0,0.667,1.0,1.0	0.25,NA,0.0,0.0,1.0,0.0	0.528	rs344278179	C>T	intron_variant	ENSSSCG00000010494
14:106908720	2436.03	0.0	1.0,0.0,1.0,0.667,1.0,1.0	0.25,NA,0.0,0.0,1.0,0.0	0.528	rs344278179	C>T	intron_variant	ENSSSCG00000010494
14:106908720	2436.03	0.0	1.0,0.0,1.0,0.667,1.0,1.0	0.25,NA,0.0,0.0,1.0,0.0	0.528	rs344278179	C>T	intron_variant	ENSSSCG00000010494
14:106908720	2436.03	0.0	1.0,0.0,1.0,0.667,1.0,1.0	0.25,NA,0.0,0.0,1.0,0.0	0.528	rs344278179	C>T	intron_variant	ENSSSCG00000010494
14:106908720	2436.03	0.0	1.0,0.0,1.0,0.667,1.0,1.0	0.25,NA,0.0,0.0,1.0,0.0	0.528	rs344278179	C>T	intron_variant	ENSSSCG00000010494
14:106908720	2436.03	0.0	1.0,0.0,1.0,0.667,1.0,1.0	0.25,NA,0.0,0.0,1.0,0.0	0.528	rs344278179	C>T	intron_variant	ENSSSCG00000010494
14:106908720	2436.03	0.0	1.0,0.0,1.0,0.667,1.0,1.0	0.25,NA,0.0,0.0,1.0,0.0	0.528	rs344278179	C>T	intron_variant	ENSSSCG00000010494
14:106910034	2818.12	3.59598638896e-14	1.0,0.0,1.0,0.667,1.0,1.0	NA,1.0,0.0,0.0,0.5,0.0	0.478	rs80871746	T>C	intron_variant	ENSSSCG00000010494
14:106910034	2818.12	3.59598638896e-14	1.0,0.0,1.0,0.667,1.0,1.0	NA,1.0,0.0,0.0,0.5,0.0	0.478	rs80871746	T>C	intron_variant	ENSSSCG00000010494
14:106910034	2818.12	3.59598638896e-14	1.0,0.0,1.0,0.667,1.0,1.0	NA,1.0,0.0,0.0,0.5,0.0	0.478	rs80871746	T>C	intron_variant	ENSSSCG00000010494
14:106910034	2818.12	3.59598638896e-14	1.0,0.0,1.0,0.667,1.0,1.0	NA,1.0,0.0,0.0,0.5,0.0	0.478	rs80871746	T>C	intron_variant	ENSSSCG00000010494
14:106910034	2818.12	3.59598638896e-14	1.0,0.0,1.0,0.667,1.0,1.0	NA,1.0,0.0,0.0,0.5,0.0	0.478	rs80871746	T>C	intron_variant	ENSSSCG00000010494
14:106910034	2818.12	3.59598638896e-14	1.0,0.0,1.0,0.667,1.0,1.0	NA,1.0,0.0,0.0,0.5,0.0	0.478	rs80871746	T>C	intron_variant	ENSSSCG00000010494
14:106910034	2818.12	3.59598638896e-14	1.0,0.0,1.0,0.667,1.0,1.0	NA,1.0,0.0,0.0,0.5,0.0	0.478	rs80871746	T>C	intron_variant	ENSSSCG00000010494
14:106910034	2818.12	3.59598638896e-14	1.0,0.0,1.0,0.667,1.0,1.0	NA,1.0,0.0,0.0,0.5,0.0	0.478	rs80871746	T>C	intron_variant	ENSSSCG00000010494
14:106910034	2818.12	3.59598638896e-14	1.0,0.0,1.0,0.667,1.0,1.0	NA,1.0,0.0,0.0,0.5,0.0	0.478	rs80871746	T>C	intron_variant	ENSSSCG00000010494
14:106911463	2126.65	2.297400564e-08	1.0,0.0,1.0,0.615,1.0,1.0	0.0,1.0,0.263,0.0,0.5,0.0	0.475	rs320412372	G>A	intron_variant	ENSSSCG00000010494
14:106911463	2126.65	2.297400564e-08	1.0,0.0,1.0,0.615,1.0,1.0	0.0,1.0,0.263,0.0,0.5,0.0	0.475	rs320412372	G>A	intron_variant	ENSSSCG00000010494
14:106911463	2126.65	2.297400564e-08	1.0,0.0,1.0,0.615,1.0,1.0	0.0,1.0,0.263,0.0,0.5,0.0	0.475	rs320412372	G>A	intron_variant	ENSSSCG00000010494
14:106911463	2126.65	2.297400564e-08	1.0,0.0,1.0,0.615,1.0,1.0	0.0,1.0,0.263,0.0,0.5,0.0	0.475	rs320412372	G>A	intron_variant	ENSSSCG00000010494
14:106911463	2126.65	2.297400564e-08	1.0,0.0,1.0,0.615,1.0,1.0	0.0,1.0,0.263,0.0,0.5,0.0	0.475	rs320412372	G>A	intron_variant	ENSSSCG00000010494
14:106911463	2126.65	2.297400564e-08	1.0,0.0,1.0,0.615,1.0,1.0	0.0,1.0,0.263,0.0,0.5,0.0	0.475	rs320412372	G>A	intron_variant	ENSSSCG00000010494
14:106911463	2126.65	2.297400564e-08	1.0,0.0,1.0,0.615,1.0,1.0	0.0,1.0,0.263,0.0,0.5,0.0	0.475	rs320412372	G>A	intron_variant	ENSSSCG00000010494
14:106911463	2126.65	2.297400564e-08	1.0,0.0,1.0,0.615,1.0,1.0	0.0,1.0,0.263,0.0,0.5,0.0	0.475	rs320412372	G>A	intron_variant	ENSSSCG00000010494
14:106911463	2126.65	2.297400564e-08	1.0,0.0,1.0,0.615,1.0,1.0	0.0,1.0,0.263,0.0,0.5,0.0	0.475	rs320412372	G>A	intron_variant	ENSSSCG00000010494
14:106911526	2343.58	0.0	1.0,0.0,1.0,0.667,1.0,1.0	0.0,1.0,0.0,0.0,0.2,0.0	0.578	rs330656080	G>T	intron_variant	ENSSSCG00000010494
14:106911526	2343.58	0.0	1.0,0.0,1.0,0.667,1.0,1.0	0.0,1.0,0.0,0.0,0.2,0.0	0.578	rs330656080	G>T	intron_variant	ENSSSCG00000010494
14:106911526	2343.58	0.0	1.0,0.0,1.0,0.667,1.0,1.0	0.0,1.0,0.0,0.0,0.2,0.0	0.578	rs330656080	G>T	intron_variant	ENSSSCG00000010494
14:106911526	2343.58	0.0	1.0,0.0,1.0,0.667,1.0,1.0	0.0,1.0,0.0,0.0,0.2,0.0	0.578	rs330656080	G>T	intron_variant	ENSSSCG00000010494
14:106911526	2343.58	0.0	1.0,0.0,1.0,0.667,1.0,1.0	0.0,1.0,0.0,0.0,0.2,0.0	0.578	rs330656080	G>T	intron_variant	ENSSSCG00000010494
14:106911526	2343.58	0.0	1.0,0.0,1.0,0.667,1.0,1.0	0.0,1.0,0.0,0.0,0.2,0.0	0.578	rs330656080	G>T	intron_variant	ENSSSCG00000010494
14:106911526	2343.58	0.0	1.0,0.0,1.0,0.667,1.0,1.0	0.0,1.0,0.0,0.0,0.2,0.0	0.578	rs330656080	G>T	intron_variant	ENSSSCG00000010494
14:106911526	2343.58	0.0	1.0,0.0,1.0,0.667,1.0,1.0	0.0,1.0,0.0,0.0,0.2,0.0	0.578	rs330656080	G>T	intron_variant	ENSSSCG00000010494
14:106911526	2343.58	0.0	1.0,0.0,1.0,0.667,1.0,1.0	0.0,1.0,0.0,0.0,0.2,0.0	0.578	rs330656080	G>T	intron_variant	ENSSSCG00000010494
14:106978527	27840.51	0.0	0.486,0.008,1.0,0.545,1.0,1.0	0.54,1.0,0.0,0.0,0.48,0.01	0.335	rs80784722	A>G	missense_variant	ENSSSCG00000010494
14:106978527	27840.51	0.0	0.486,0.008,1.0,0.545,1.0,1.0	0.54,1.0,0.0,0.0,0.48,0.01	0.335	rs80784722	A>G	missense_variant	ENSSSCG00000010494
14:106978527	27840.51	0.0	0.486,0.008,1.0,0.545,1.0,1.0	0.54,1.0,0.0,0.0,0.48,0.01	0.335	rs80784722	A>G	missense_variant	ENSSSCG00000010494
14:106978527	27840.51	0.0	0.486,0.008,1.0,0.545,1.0,1.0	0.54,1.0,0.0,0.0,0.48,0.01	0.335	rs80784722	A>G	missense_variant	ENSSSCG00000010494
14:106978527	27840.51	0.0	0.486,0.008,1.0,0.545,1.0,1.0	0.54,1.0,0.0,0.0,0.48,0.01	0.335	rs80784722	A>G	missense_variant	ENSSSCG00000010494
14:106978527	27840.51	0.0	0.486,0.008,1.0,0.545,1.0,1.0	0.54,1.0,0.0,0.0,0.48,0.01	0.335	rs80784722	A>G	missense_variant	ENSSSCG00000010494
14:106978527	27840.51	0.0	0.486,0.008,1.0,0.545,1.0,1.0	0.54,1.0,0.0,0.0,0.48,0.01	0.335	rs80784722	A>G	missense_variant	ENSSSCG00000010494
14:106978527	27840.51	0.0	0.486,0.008,1.0,0.545,1.0,1.0	0.54,1.0,0.0,0.0,0.48,0.01	0.335	rs80784722	A>G	missense_variant	ENSSSCG00000010494
14:106978527	27840.51	0.0	0.486,0.008,1.0,0.545,1.0,1.0	0.54,1.0,0.0,0.0,0.48,0.01	0.335	rs80784722	A>G	missense_variant	ENSSSCG00000010494
14:106993306	18492.92	0.0	0.45,0.0,1.0,0.557,1.0,0.533	0.446,0.451,0.004,0.0,0.459,0.021	0.36	rs342480536	T>C	intron_variant	ENSSSCG00000010494
14:106993306	18492.92	0.0	0.45,0.0,1.0,0.557,1.0,0.533	0.446,0.451,0.004,0.0,0.459,0.021	0.36	rs342480536	T>C	synonymous_variant	ENSSSCG00000010494
14:106993306	18492.92	0.0	0.45,0.0,1.0,0.557,1.0,0.533	0.446,0.451,0.004,0.0,0.459,0.021	0.36	rs342480536	T>C	synonymous_variant	ENSSSCG00000010494
14:106993306	18492.92	0.0	0.45,0.0,1.0,0.557,1.0,0.533	0.446,0.451,0.004,0.0,0.459,0.021	0.36	rs342480536	T>C	intron_variant	ENSSSCG00000010494
14:106993306	18492.92	0.0	0.45,0.0,1.0,0.557,1.0,0.533	0.446,0.451,0.004,0.0,0.459,0.021	0.36	rs342480536	T>C	intron_variant	ENSSSCG00000010494
14:106993306	18492.92	0.0	0.45,0.0,1.0,0.557,1.0,0.533	0.446,0.451,0.004,0.0,0.459,0.021	0.36	rs342480536	T>C	synonymous_variant	ENSSSCG00000010494
14:106993306	18492.92	0.0	0.45,0.0,1.0,0.557,1.0,0.533	0.446,0.451,0.004,0.0,0.459,0.021	0.36	rs342480536	T>C	intron_variant	ENSSSCG00000010494
14:106993306	18492.92	0.0	0.45,0.0,1.0,0.557,1.0,0.533	0.446,0.451,0.004,0.0,0.459,0.021	0.36	rs342480536	T>C	intron_variant	ENSSSCG00000010494
14:106993306	18492.92	0.0	0.45,0.0,1.0,0.557,1.0,0.533	0.446,0.451,0.004,0.0,0.459,0.021	0.36	rs342480536	T>C	intron_variant	ENSSSCG00000010494
14:106994570	4150.96	1.46266205596e-05	0.535,0.0,1.0,0.641,1.0,0.452	0.6,0.5,0.0,0.0,0.625,0.0	0.317	rs323441525	T>C	intron_variant	ENSSSCG00000010494
14:106994570	4150.96	1.46266205596e-05	0.535,0.0,1.0,0.641,1.0,0.452	0.6,0.5,0.0,0.0,0.625,0.0	0.317	rs323441525	T>C	intron_variant	ENSSSCG00000010494
14:106994570	4150.96	1.46266205596e-05	0.535,0.0,1.0,0.641,1.0,0.452	0.6,0.5,0.0,0.0,0.625,0.0	0.317	rs323441525	T>C	intron_variant	ENSSSCG00000010494
14:106994570	4150.96	1.46266205596e-05	0.535,0.0,1.0,0.641,1.0,0.452	0.6,0.5,0.0,0.0,0.625,0.0	0.317	rs323441525	T>C	intron_variant	ENSSSCG00000010494
14:106994570	4150.96	1.46266205596e-05	0.535,0.0,1.0,0.641,1.0,0.452	0.6,0.5,0.0,0.0,0.625,0.0	0.317	rs323441525	T>C	intron_variant	ENSSSCG00000010494
14:106994570	4150.96	1.46266205596e-05	0.535,0.0,1.0,0.641,1.0,0.452	0.6,0.5,0.0,0.0,0.625,0.0	0.317	rs323441525	T>C	intron_variant	ENSSSCG00000010494
14:106994570	4150.96	1.46266205596e-05	0.535,0.0,1.0,0.641,1.0,0.452	0.6,0.5,0.0,0.0,0.625,0.0	0.317	rs323441525	T>C	intron_variant	ENSSSCG00000010494
14:106994570	4150.96	1.46266205596e-05	0.535,0.0,1.0,0.641,1.0,0.452	0.6,0.5,0.0,0.0,0.625,0.0	0.317	rs323441525	T>C	intron_variant	ENSSSCG00000010494
14:106994570	4150.96	1.46266205596e-05	0.535,0.0,1.0,0.641,1.0,0.452	0.6,0.5,0.0,0.0,0.625,0.0	0.317	rs323441525	T>C	intron_variant	ENSSSCG00000010494
14:106994573	4686.96	8.04919633207e-06	0.533,0.0,1.0,0.625,1.0,0.444	0.455,0.526,0.0,0.0,0.538,0.0	0.347	rs328679132	G>A	intron_variant	ENSSSCG00000010494
14:106994573	4686.96	8.04919633207e-06	0.533,0.0,1.0,0.625,1.0,0.444	0.455,0.526,0.0,0.0,0.538,0.0	0.347	rs328679132	G>A	intron_variant	ENSSSCG00000010494
14:106994573	4686.96	8.04919633207e-06	0.533,0.0,1.0,0.625,1.0,0.444	0.455,0.526,0.0,0.0,0.538,0.0	0.347	rs328679132	G>A	intron_variant	ENSSSCG00000010494
14:106994573	4686.96	8.04919633207e-06	0.533,0.0,1.0,0.625,1.0,0.444	0.455,0.526,0.0,0.0,0.538,0.0	0.347	rs328679132	G>A	intron_variant	ENSSSCG00000010494
14:106994573	4686.96	8.04919633207e-06	0.533,0.0,1.0,0.625,1.0,0.444	0.455,0.526,0.0,0.0,0.538,0.0	0.347	rs328679132	G>A	intron_variant	ENSSSCG00000010494
14:106994573	4686.96	8.04919633207e-06	0.533,0.0,1.0,0.625,1.0,0.444	0.455,0.526,0.0,0.0,0.538,0.0	0.347	rs328679132	G>A	intron_variant	ENSSSCG00000010494
14:106994573	4686.96	8.04919633207e-06	0.533,0.0,1.0,0.625,1.0,0.444	0.455,0.526,0.0,0.0,0.538,0.0	0.347	rs328679132	G>A	intron_variant	ENSSSCG00000010494
14:106994573	4686.96	8.04919633207e-06	0.533,0.0,1.0,0.625,1.0,0.444	0.455,0.526,0.0,0.0,0.538,0.0	0.347	rs328679132	G>A	intron_variant	ENSSSCG00000010494
14:106994573	4686.96	8.04919633207e-06	0.533,0.0,1.0,0.625,1.0,0.444	0.455,0.526,0.0,0.0,0.538,0.0	0.347	rs328679132	G>A	intron_variant	ENSSSCG00000010494
14:106994625	5605.95	7.01840462951e-07	0.538,0.0,1.0,0.537,1.0,0.509	0.625,0.6,0.0,0.0,0.462,0.0	0.316	rs344415289	G>A	intron_variant	ENSSSCG00000010494
14:106994625	5605.95	7.01840462951e-07	0.538,0.0,1.0,0.537,1.0,0.509	0.625,0.6,0.0,0.0,0.462,0.0	0.316	rs344415289	G>A	intron_variant	ENSSSCG00000010494
14:106994625	5605.95	7.01840462951e-07	0.538,0.0,1.0,0.537,1.0,0.509	0.625,0.6,0.0,0.0,0.462,0.0	0.316	rs344415289	G>A	intron_variant	ENSSSCG00000010494
14:106994625	5605.95	7.01840462951e-07	0.538,0.0,1.0,0.537,1.0,0.509	0.625,0.6,0.0,0.0,0.462,0.0	0.316	rs344415289	G>A	intron_variant	ENSSSCG00000010494
14:106994625	5605.95	7.01840462951e-07	0.538,0.0,1.0,0.537,1.0,0.509	0.625,0.6,0.0,0.0,0.462,0.0	0.316	rs344415289	G>A	intron_variant	ENSSSCG00000010494
14:106994625	5605.95	7.01840462951e-07	0.538,0.0,1.0,0.537,1.0,0.509	0.625,0.6,0.0,0.0,0.462,0.0	0.316	rs344415289	G>A	intron_variant	ENSSSCG00000010494
14:106994625	5605.95	7.01840462951e-07	0.538,0.0,1.0,0.537,1.0,0.509	0.625,0.6,0.0,0.0,0.462,0.0	0.316	rs344415289	G>A	intron_variant	ENSSSCG00000010494
14:106994625	5605.95	7.01840462951e-07	0.538,0.0,1.0,0.537,1.0,0.509	0.625,0.6,0.0,0.0,0.462,0.0	0.316	rs344415289	G>A	intron_variant	ENSSSCG00000010494
14:106994625	5605.95	7.01840462951e-07	0.538,0.0,1.0,0.537,1.0,0.509	0.625,0.6,0.0,0.0,0.462,0.0	0.316	rs344415289	G>A	intron_variant	ENSSSCG00000010494
14:107009572	21539.92	0.0	0.52,0.018,1.0,0.539,1.0,0.556	0.474,0.563,0.0,0.0,0.5,0.0	0.349	rs341216055	C>T	intron_variant	ENSSSCG00000010494
14:107009572	21539.92	0.0	0.52,0.018,1.0,0.539,1.0,0.556	0.474,0.563,0.0,0.0,0.5,0.0	0.349	rs341216055	C>T	missense_variant	ENSSSCG00000010494
14:107009572	21539.92	0.0	0.52,0.018,1.0,0.539,1.0,0.556	0.474,0.563,0.0,0.0,0.5,0.0	0.349	rs341216055	C>T	missense_variant	ENSSSCG00000010494
14:107009572	21539.92	0.0	0.52,0.018,1.0,0.539,1.0,0.556	0.474,0.563,0.0,0.0,0.5,0.0	0.349	rs341216055	C>T	missense_variant	ENSSSCG00000010494
14:107009572	21539.92	0.0	0.52,0.018,1.0,0.539,1.0,0.556	0.474,0.563,0.0,0.0,0.5,0.0	0.349	rs341216055	C>T	missense_variant	ENSSSCG00000010494
14:107009572	21539.92	0.0	0.52,0.018,1.0,0.539,1.0,0.556	0.474,0.563,0.0,0.0,0.5,0.0	0.349	rs341216055	C>T	missense_variant	ENSSSCG00000010494
14:107009572	21539.92	0.0	0.52,0.018,1.0,0.539,1.0,0.556	0.474,0.563,0.0,0.0,0.5,0.0	0.349	rs341216055	C>T	intron_variant	ENSSSCG00000010494
14:107009572	21539.92	0.0	0.52,0.018,1.0,0.539,1.0,0.556	0.474,0.563,0.0,0.0,0.5,0.0	0.349	rs341216055	C>T	missense_variant	ENSSSCG00000010494
14:108416401	805.28	3.84092396326e-05	0.556,0.0,0.714,0.333,0.438,1.0	0.333,0.333,0.0,0.0,0.0,0.0	0.396	rs331428328	A>G	downstream_gene_variant	ENSSSCG00000010513
14:108416401	805.28	3.84092396326e-05	0.556,0.0,0.714,0.333,0.438,1.0	0.333,0.333,0.0,0.0,0.0,0.0	0.396	rs331428328	A>G	intron_variant	ENSSSCG00000010513
14:108416401	805.28	3.84092396326e-05	0.556,0.0,0.714,0.333,0.438,1.0	0.333,0.333,0.0,0.0,0.0,0.0	0.396	rs331428328	A>G	downstream_gene_variant	ENSSSCG00000010513
14:108988496	3077.21	0.000459401328377	0.588,0.0,0.595,0.629,0.833,0.722	0.52,0.711,0.0,0.0,0.074,0.0	0.344	rs336233267	T>C	downstream_gene_variant	ENSSSCG00000010523
14:108988496	3077.21	0.000459401328377	0.588,0.0,0.595,0.629,0.833,0.722	0.52,0.711,0.0,0.0,0.074,0.0	0.344	rs336233267	T>C	3_prime_UTR_variant	ENSSSCG00000036954
14:108988496	3077.21	0.000459401328377	0.588,0.0,0.595,0.629,0.833,0.722	0.52,0.711,0.0,0.0,0.074,0.0	0.344	rs336233267	T>C	downstream_gene_variant	ENSSSCG00000010523
14:110921176	3463.92	4.86697768296e-10	1.0,0.429,0.625,1.0,0.0,0.452	0.0,0.5,0.486,0.0,0.0,0.25	0.378	rs335712080	C>T	3_prime_UTR_variant	ENSSSCG00000010542
14:110921176	3463.92	4.86697768296e-10	1.0,0.429,0.625,1.0,0.0,0.452	0.0,0.5,0.486,0.0,0.0,0.25	0.378	rs335712080	C>T	3_prime_UTR_variant	ENSSSCG00000010542
14:110921176	3463.92	4.86697768296e-10	1.0,0.429,0.625,1.0,0.0,0.452	0.0,0.5,0.486,0.0,0.0,0.25	0.378	rs335712080	C>T	3_prime_UTR_variant	ENSSSCG00000010542
14:110921176	3463.92	4.86697768296e-10	1.0,0.429,0.625,1.0,0.0,0.452	0.0,0.5,0.486,0.0,0.0,0.25	0.378	rs335712080	C>T	3_prime_UTR_variant	ENSSSCG00000010542
14:110921176	3463.92	4.86697768296e-10	1.0,0.429,0.625,1.0,0.0,0.452	0.0,0.5,0.486,0.0,0.0,0.25	0.378	rs335712080	C>T	3_prime_UTR_variant	ENSSSCG00000010542
14:110921176	3463.92	4.86697768296e-10	1.0,0.429,0.625,1.0,0.0,0.452	0.0,0.5,0.486,0.0,0.0,0.25	0.378	rs335712080	C>T	3_prime_UTR_variant	ENSSSCG00000010542
14:110921191	2791.92	5.25876012898e-06	1.0,0.448,0.667,1.0,0.0,0.5	0.0,0.5,0.552,0.0,0.0,0.5	0.344	rs321536589	A>G	3_prime_UTR_variant	ENSSSCG00000010542
14:110921191	2791.92	5.25876012898e-06	1.0,0.448,0.667,1.0,0.0,0.5	0.0,0.5,0.552,0.0,0.0,0.5	0.344	rs321536589	A>G	3_prime_UTR_variant	ENSSSCG00000010542
14:110921191	2791.92	5.25876012898e-06	1.0,0.448,0.667,1.0,0.0,0.5	0.0,0.5,0.552,0.0,0.0,0.5	0.344	rs321536589	A>G	3_prime_UTR_variant	ENSSSCG00000010542
14:110921191	2791.92	5.25876012898e-06	1.0,0.448,0.667,1.0,0.0,0.5	0.0,0.5,0.552,0.0,0.0,0.5	0.344	rs321536589	A>G	3_prime_UTR_variant	ENSSSCG00000010542
14:110921191	2791.92	5.25876012898e-06	1.0,0.448,0.667,1.0,0.0,0.5	0.0,0.5,0.552,0.0,0.0,0.5	0.344	rs321536589	A>G	3_prime_UTR_variant	ENSSSCG00000010542
14:110921191	2791.92	5.25876012898e-06	1.0,0.448,0.667,1.0,0.0,0.5	0.0,0.5,0.552,0.0,0.0,0.5	0.344	rs321536589	A>G	3_prime_UTR_variant	ENSSSCG00000010542
14:11217139	5827.14	0.000493363128264	1.0,0.298,0.505,0.0,0.446,0.9	0.0,0.474,0.5,0.0,0.0,0.357	0.303	rs338347337	G>A	synonymous_variant	ENSSSCG00000009666
14:11217139	5827.14	0.000493363128264	1.0,0.298,0.505,0.0,0.446,0.9	0.0,0.474,0.5,0.0,0.0,0.357	0.303	rs338347337	G>A	synonymous_variant	ENSSSCG00000009666
14:11217139	5827.14	0.000493363128264	1.0,0.298,0.505,0.0,0.446,0.9	0.0,0.474,0.5,0.0,0.0,0.357	0.303	rs338347337	G>A	5_prime_UTR_variant	ENSSSCG00000009666
14:11217139	5827.14	0.000493363128264	1.0,0.298,0.505,0.0,0.446,0.9	0.0,0.474,0.5,0.0,0.0,0.357	0.303	rs338347337	G>A	synonymous_variant	ENSSSCG00000009666
14:11217139	5827.14	0.000493363128264	1.0,0.298,0.505,0.0,0.446,0.9	0.0,0.474,0.5,0.0,0.0,0.357	0.303	rs338347337	G>A	synonymous_variant	ENSSSCG00000009666
14:11217139	5827.14	0.000493363128264	1.0,0.298,0.505,0.0,0.446,0.9	0.0,0.474,0.5,0.0,0.0,0.357	0.303	rs338347337	G>A	synonymous_variant	ENSSSCG00000009666
14:11217139	5827.14	0.000493363128264	1.0,0.298,0.505,0.0,0.446,0.9	0.0,0.474,0.5,0.0,0.0,0.357	0.303	rs338347337	G>A	synonymous_variant	ENSSSCG00000009666
14:11217139	5827.14	0.000493363128264	1.0,0.298,0.505,0.0,0.446,0.9	0.0,0.474,0.5,0.0,0.0,0.357	0.303	rs338347337	G>A	synonymous_variant	ENSSSCG00000009666
14:11253014	17485.90	0.0	0.407,1.0,0.564,0.402,1.0,0.0	0.011,0.0,0.0,0.0,0.296,0.988	0.346	rs319168728	G>A	missense_variant	ENSSSCG00000009666
14:11253014	17485.90	0.0	0.407,1.0,0.564,0.402,1.0,0.0	0.011,0.0,0.0,0.0,0.296,0.988	0.346	rs319168728	G>A	missense_variant	ENSSSCG00000009666
[truncated: 3,373 more rows]
