# Supplementary material for: Transcriptomic Characterization of the Porcine Urinary Bladder Trigone Following Intravesical Administration of Resiniferatoxin: Insights from High-Throughput Sequencing
Source: Toxins (Basel). 2025 Mar 9;17(3):127. doi: 10.3390/toxins17030127 (PMC11946646; doi:10.3390/toxins17030127)
Supplement: Supplementary file 1 [file toxins-17-00127-s001.zip › Supplemental Table S8.csv]

	Category	ID	Term	Genes	adj_pval	intersection_size	term_size
1	GO:BP	GO:0010811	positive regulation of cell-substrate adhesion	ENSSSCG00000004123,ENSSSCG00000005706,ENSSSCG00000011102,ENSSSCG00000035048,ENSSSCG00000036973,ENSSSCG00000011609,ENSSSCG00000010079,ENSSSCG00000010095,ENSSSCG00000007052,ENSSSCG00000031118,ENSSSCG00000016459,ENSSSCG00000026780,ENSSSCG00000035090,ENSSSCG00000020777,ENSSSCG00000003603,ENSSSCG00000001695,ENSSSCG00000029260,ENSSSCG00000038801,ENSSSCG00000033299	0,000399767	19	89
2	GO:BP	GO:0031589	cell-substrate adhesion	ENSSSCG00000004962,ENSSSCG00000005030,ENSSSCG00000039025,ENSSSCG00000004123,ENSSSCG00000005706,ENSSSCG00000011102,ENSSSCG00000035048,ENSSSCG00000017204,ENSSSCG00000036973,ENSSSCG00000011609,ENSSSCG00000010494,ENSSSCG00000010606,ENSSSCG00000010079,ENSSSCG00000010095,ENSSSCG00000010144,ENSSSCG00000009626,ENSSSCG00000016027,ENSSSCG00000006970,ENSSSCG00000007052,ENSSSCG00000031118,ENSSSCG00000032761,…	0,000865045	35	270
3	GO:BP	GO:0007044	cell-substrate junction assembly	ENSSSCG00000004962,ENSSSCG00000005706,ENSSSCG00000011102,ENSSSCG00000017204,ENSSSCG00000010607,ENSSSCG00000010606,ENSSSCG00000010079,ENSSSCG00000010144,ENSSSCG00000027669,ENSSSCG00000006970,ENSSSCG00000035090,ENSSSCG00000000232,ENSSSCG00000003603,ENSSSCG00000001695,ENSSSCG00000032330	0,000866222	15	66
4	GO:BP	GO:0030334	regulation of cell migration	ENSSSCG00000021588,ENSSSCG00000005382,ENSSSCG00000005706,ENSSSCG00000011102,ENSSSCG00000011125,ENSSSCG00000028602,ENSSSCG00000009408,ENSSSCG00000009434,ENSSSCG00000009511,ENSSSCG00000017268,ENSSSCG00000032176,ENSSSCG00000024813,ENSSSCG00000036135,ENSSSCG00000035048,ENSSSCG00000031988,ENSSSCG00000024024,ENSSSCG00000011400,ENSSSCG00000060807,ENSSSCG00000011592,ENSSSCG00000011618,ENSSSCG00000024001,…	0,001109297	65	703
5	GO:BP	GO:0006950	response to stress	ENSSSCG00000004612,ENSSSCG00000004962,ENSSSCG00000005071,ENSSSCG00000004120,ENSSSCG00000005380,ENSSSCG00000038914,ENSSSCG00000026194,ENSSSCG00000005533,ENSSSCG00000034518,ENSSSCG00000005706,ENSSSCG00000005724,ENSSSCG00000010829,ENSSSCG00000011102,ENSSSCG00000011125,ENSSSCG00000010821,ENSSSCG00000027551,ENSSSCG00000009434,ENSSSCG00000026082,ENSSSCG00000009511,ENSSSCG00000032046,ENSSSCG00000044700,…	0,001109297	193	2794
6	GO:BP	GO:0010810	regulation of cell-substrate adhesion	ENSSSCG00000004962,ENSSSCG00000004123,ENSSSCG00000005706,ENSSSCG00000011102,ENSSSCG00000035048,ENSSSCG00000036973,ENSSSCG00000011609,ENSSSCG00000010606,ENSSSCG00000010079,ENSSSCG00000010095,ENSSSCG00000006970,ENSSSCG00000007052,ENSSSCG00000031118,ENSSSCG00000016459,ENSSSCG00000026780,ENSSSCG00000035090,ENSSSCG00000020777,ENSSSCG00000000232,ENSSSCG00000003603,ENSSSCG00000001695,ENSSSCG00000029260,…	0,001109297	24	158
7	GO:BP	GO:2000145	regulation of cell motility	ENSSSCG00000021588,ENSSSCG00000005382,ENSSSCG00000005706,ENSSSCG00000011102,ENSSSCG00000011125,ENSSSCG00000028602,ENSSSCG00000009408,ENSSSCG00000009434,ENSSSCG00000009511,ENSSSCG00000017268,ENSSSCG00000032176,ENSSSCG00000024813,ENSSSCG00000036135,ENSSSCG00000035048,ENSSSCG00000031988,ENSSSCG00000024024,ENSSSCG00000011400,ENSSSCG00000060807,ENSSSCG00000011592,ENSSSCG00000011618,ENSSSCG00000024001,…	0,001109297	68	745
8	GO:BP	GO:0030155	regulation of cell adhesion	ENSSSCG00000004962,ENSSSCG00000004123,ENSSSCG00000005706,ENSSSCG00000010879,ENSSSCG00000011102,ENSSSCG00000011125,ENSSSCG00000028602,ENSSSCG00000009434,ENSSSCG00000017268,ENSSSCG00000035048,ENSSSCG00000036973,ENSSSCG00000060807,ENSSSCG00000011497,ENSSSCG00000011609,ENSSSCG00000024001,ENSSSCG00000010606,ENSSSCG00000009929,ENSSSCG00000030996,ENSSSCG00000028707,ENSSSCG00000010079,ENSSSCG00000010095,…	0,001109297	56	563
9	GO:BP	GO:0150115	cell-substrate junction organization	ENSSSCG00000004962,ENSSSCG00000005706,ENSSSCG00000011102,ENSSSCG00000017204,ENSSSCG00000010607,ENSSSCG00000010606,ENSSSCG00000010079,ENSSSCG00000010144,ENSSSCG00000027669,ENSSSCG00000006970,ENSSSCG00000035090,ENSSSCG00000000232,ENSSSCG00000003603,ENSSSCG00000001695,ENSSSCG00000032330	0,001109297	15	71
10	GO:BP	GO:0043149	stress fiber assembly	ENSSSCG00000004962,ENSSSCG00000005382,ENSSSCG00000005706,ENSSSCG00000011102,ENSSSCG00000009434,ENSSSCG00000028707,ENSSSCG00000010079,ENSSSCG00000009626,ENSSSCG00000006970,ENSSSCG00000024351,ENSSSCG00000016459,ENSSSCG00000016461,ENSSSCG00000035090	0,001863152	13	82
11	GO:BP	GO:0033554	cellular response to stress	ENSSSCG00000004962,ENSSSCG00000004120,ENSSSCG00000038914,ENSSSCG00000026194,ENSSSCG00000005706,ENSSSCG00000005724,ENSSSCG00000010829,ENSSSCG00000027551,ENSSSCG00000009434,ENSSSCG00000026082,ENSSSCG00000009511,ENSSSCG00000032046,ENSSSCG00000009556,ENSSSCG00000034723,ENSSSCG00000028698,ENSSSCG00000024813,ENSSSCG00000039198,ENSSSCG00000017874,ENSSSCG00000017882,ENSSSCG00000031530,ENSSSCG00000017206,…	0,001863152	93	1323
12	GO:BP	GO:0035556	intracellular signal transduction	ENSSSCG00000021588,ENSSSCG00000004938,ENSSSCG00000005382,ENSSSCG00000004022,ENSSSCG00000026194,ENSSSCG00000028117,ENSSSCG00000005620,ENSSSCG00000005679,ENSSSCG00000005706,ENSSSCG00000005719,ENSSSCG00000005724,ENSSSCG00000005743,ENSSSCG00000010860,ENSSSCG00000011102,ENSSSCG00000011125,ENSSSCG00000033919,ENSSSCG00000031378,ENSSSCG00000009283,ENSSSCG00000026863,ENSSSCG00000009511,ENSSSCG00000022112,…	0,001863152	120	2004
13	GO:BP	GO:0051496	positive regulation of stress fiber assembly	ENSSSCG00000005382,ENSSSCG00000005706,ENSSSCG00000011102,ENSSSCG00000009434,ENSSSCG00000028707,ENSSSCG00000010079,ENSSSCG00000009626,ENSSSCG00000016459,ENSSSCG00000035090,ENSSSCG00000003486	0,001863152	10	39
14	GO:BP	GO:0030038	contractile actin filament bundle assembly	ENSSSCG00000004962,ENSSSCG00000005382,ENSSSCG00000005706,ENSSSCG00000011102,ENSSSCG00000009434,ENSSSCG00000028707,ENSSSCG00000010079,ENSSSCG00000009626,ENSSSCG00000006970,ENSSSCG00000024351,ENSSSCG00000016459,ENSSSCG00000016461,ENSSSCG00000035090	0,001863152	13	82
15	GO:BP	GO:0007264	small GTPase-mediated signal transduction	ENSSSCG00000004938,ENSSSCG00000005620,ENSSSCG00000005706,ENSSSCG00000005719,ENSSSCG00000005743,ENSSSCG00000011102,ENSSSCG00000031378,ENSSSCG00000026863,ENSSSCG00000022112,ENSSSCG00000017735,ENSSSCG00000017753,ENSSSCG00000017787,ENSSSCG00000034858,ENSSSCG00000036973,ENSSSCG00000011330,ENSSSCG00000011407,ENSSSCG00000027812,ENSSSCG00000009702,ENSSSCG00000010095,ENSSSCG00000010097,ENSSSCG00000010169,…	0,001863152	31	346
16	GO:BP	GO:0051492	regulation of stress fiber assembly	ENSSSCG00000004962,ENSSSCG00000005382,ENSSSCG00000005706,ENSSSCG00000011102,ENSSSCG00000009434,ENSSSCG00000028707,ENSSSCG00000010079,ENSSSCG00000009626,ENSSSCG00000006970,ENSSSCG00000024351,ENSSSCG00000016459,ENSSSCG00000035090	0,001863152	12	70
17	GO:BP	GO:0040012	regulation of locomotion	ENSSSCG00000021588,ENSSSCG00000005382,ENSSSCG00000005706,ENSSSCG00000011102,ENSSSCG00000011125,ENSSSCG00000028602,ENSSSCG00000009408,ENSSSCG00000009434,ENSSSCG00000009511,ENSSSCG00000017268,ENSSSCG00000032176,ENSSSCG00000024813,ENSSSCG00000036135,ENSSSCG00000035048,ENSSSCG00000031988,ENSSSCG00000024024,ENSSSCG00000011400,ENSSSCG00000060807,ENSSSCG00000011592,ENSSSCG00000011618,ENSSSCG00000024001,…	0,002061484	68	775
18	GO:BP	GO:1902903	regulation of supramolecular fiber organization	ENSSSCG00000004962,ENSSSCG00000005382,ENSSSCG00000028117,ENSSSCG00000005706,ENSSSCG00000011102,ENSSSCG00000009434,ENSSSCG00000017787,ENSSSCG00000017206,ENSSSCG00000011246,ENSSSCG00000011404,ENSSSCG00000009668,ENSSSCG00000009943,ENSSSCG00000025564,ENSSSCG00000028707,ENSSSCG00000010079,ENSSSCG00000010144,ENSSSCG00000009626,ENSSSCG00000006970,ENSSSCG00000024351,ENSSSCG00000016754,ENSSSCG00000016459,…	0,002099948	30	292
19	GO:BP	GO:2000147	positive regulation of cell motility	ENSSSCG00000021588,ENSSSCG00000005382,ENSSSCG00000005706,ENSSSCG00000011102,ENSSSCG00000011125,ENSSSCG00000017268,ENSSSCG00000032176,ENSSSCG00000024813,ENSSSCG00000036135,ENSSSCG00000035048,ENSSSCG00000024024,ENSSSCG00000011400,ENSSSCG00000060807,ENSSSCG00000011618,ENSSSCG00000024972,ENSSSCG00000009674,ENSSSCG00000009929,ENSSSCG00000030996,ENSSSCG00000010079,ENSSSCG00000010095,ENSSSCG00000009584,…	0,002164369	28	414
20	GO:BP	GO:0040013	negative regulation of locomotion	ENSSSCG00000005382,ENSSSCG00000011102,ENSSSCG00000011125,ENSSSCG00000028602,ENSSSCG00000009408,ENSSSCG00000009434,ENSSSCG00000009511,ENSSSCG00000031988,ENSSSCG00000011400,ENSSSCG00000010067,ENSSSCG00000009584,ENSSSCG00000025924,ENSSSCG00000016230,ENSSSCG00000025822,ENSSSCG00000006970,ENSSSCG00000021255,ENSSSCG00000016459,ENSSSCG00000033262,ENSSSCG00000039619,ENSSSCG00000014149,ENSSSCG00000035090,…	0,002179457	26	241
21	GO:BP	GO:0030335	positive regulation of cell migration	ENSSSCG00000021588,ENSSSCG00000005382,ENSSSCG00000005706,ENSSSCG00000011102,ENSSSCG00000011125,ENSSSCG00000017268,ENSSSCG00000032176,ENSSSCG00000024813,ENSSSCG00000036135,ENSSSCG00000035048,ENSSSCG00000024024,ENSSSCG00000011400,ENSSSCG00000060807,ENSSSCG00000011618,ENSSSCG00000009674,ENSSSCG00000009929,ENSSSCG00000030996,ENSSSCG00000010079,ENSSSCG00000010095,ENSSSCG00000009584,ENSSSCG00000016113,…	0,002322464	30	397
22	GO:BP	GO:0040017	positive regulation of locomotion	ENSSSCG00000021588,ENSSSCG00000005382,ENSSSCG00000005706,ENSSSCG00000011102,ENSSSCG00000011125,ENSSSCG00000017268,ENSSSCG00000032176,ENSSSCG00000024813,ENSSSCG00000036135,ENSSSCG00000035048,ENSSSCG00000024024,ENSSSCG00000011400,ENSSSCG00000060807,ENSSSCG00000011618,ENSSSCG00000024972,ENSSSCG00000009674,ENSSSCG00000009929,ENSSSCG00000030996,ENSSSCG00000010079,ENSSSCG00000010095,ENSSSCG00000009584,…	0,00291382	28	424
23	GO:BP	GO:0048041	focal adhesion assembly	ENSSSCG00000004962,ENSSSCG00000005706,ENSSSCG00000011102,ENSSSCG00000010606,ENSSSCG00000010079,ENSSSCG00000010144,ENSSSCG00000006970,ENSSSCG00000035090,ENSSSCG00000000232,ENSSSCG00000003603,ENSSSCG00000001695,ENSSSCG00000032330	0,003069992	12	56
24	GO:BP	GO:0110020	regulation of actomyosin structure organization	ENSSSCG00000004962,ENSSSCG00000005382,ENSSSCG00000005706,ENSSSCG00000011102,ENSSSCG00000009434,ENSSSCG00000028707,ENSSSCG00000010079,ENSSSCG00000009626,ENSSSCG00000006970,ENSSSCG00000024351,ENSSSCG00000016459,ENSSSCG00000035090	0,003428818	12	77
25	GO:BP	GO:0009968	negative regulation of signal transduction	ENSSSCG00000005194,ENSSSCG00000005382,ENSSSCG00000005706,ENSSSCG00000005719,ENSSSCG00000026425,ENSSSCG00000011102,ENSSSCG00000011125,ENSSSCG00000034723,ENSSSCG00000032176,ENSSSCG00000039198,ENSSSCG00000028720,ENSSSCG00000035048,ENSSSCG00000031988,ENSSSCG00000018039,ENSSSCG00000021977,ENSSSCG00000011313,ENSSSCG00000032031,ENSSSCG00000023437,ENSSSCG00000011618,ENSSSCG00000009668,ENSSSCG00000009716,…	0,003585315	78	991
26	GO:BP	GO:0060666	dichotomous subdivision of terminal units involved in salivary gland branching	ENSSSCG00000011102,ENSSSCG00000011592,ENSSSCG00000024001	0,003783002	3	4
27	GO:BP	GO:0051247	positive regulation of protein metabolic process	ENSSSCG00000023408,ENSSSCG00000005620,ENSSSCG00000005706,ENSSSCG00000011102,ENSSSCG00000026082,ENSSSCG00000009556,ENSSSCG00000017296,ENSSSCG00000017155,ENSSSCG00000017195,ENSSSCG00000035852,ENSSSCG00000040727,ENSSSCG00000025374,ENSSSCG00000009668,ENSSSCG00000009716,ENSSSCG00000009815,ENSSSCG00000009929,ENSSSCG00000009999,ENSSSCG00000058877,ENSSSCG00000010025,ENSSSCG00000010067,ENSSSCG00000010079,…	0,003783002	63	754
28	GO:BP	GO:1900026	positive regulation of substrate adhesion-dependent cell spreading	ENSSSCG00000005706,ENSSSCG00000011102,ENSSSCG00000035048,ENSSSCG00000036973,ENSSSCG00000010095,ENSSSCG00000031118,ENSSSCG00000035090,ENSSSCG00000020777,ENSSSCG00000033299	0,003965794	9	32
29	GO:BP	GO:0061572	actin filament bundle organization	ENSSSCG00000004962,ENSSSCG00000005382,ENSSSCG00000005706,ENSSSCG00000011102,ENSSSCG00000009434,ENSSSCG00000040509,ENSSSCG00000038618,ENSSSCG00000028707,ENSSSCG00000010079,ENSSSCG00000009626,ENSSSCG00000006970,ENSSSCG00000024351,ENSSSCG00000016459,ENSSSCG00000016461,ENSSSCG00000035090,ENSSSCG00000032269,ENSSSCG00000003486	0,003965794	17	125
30	GO:BP	GO:0023057	negative regulation of signaling	ENSSSCG00000005194,ENSSSCG00000005382,ENSSSCG00000005706,ENSSSCG00000005719,ENSSSCG00000026425,ENSSSCG00000011102,ENSSSCG00000011125,ENSSSCG00000034723,ENSSSCG00000032176,ENSSSCG00000039198,ENSSSCG00000028720,ENSSSCG00000035048,ENSSSCG00000031988,ENSSSCG00000018039,ENSSSCG00000021977,ENSSSCG00000011313,ENSSSCG00000032031,ENSSSCG00000023437,ENSSSCG00000011618,ENSSSCG00000009668,ENSSSCG00000009716,…	0,004101619	81	1053
31	GO:BP	GO:0051056	regulation of small GTPase mediated signal transduction	ENSSSCG00000004938,ENSSSCG00000005706,ENSSSCG00000005719,ENSSSCG00000011102,ENSSSCG00000031378,ENSSSCG00000017787,ENSSSCG00000034858,ENSSSCG00000027812,ENSSSCG00000009702,ENSSSCG00000010095,ENSSSCG00000010097,ENSSSCG00000010169,ENSSSCG00000009584,ENSSSCG00000016027,ENSSSCG00000006970,ENSSSCG00000063303	0,004101619	16	179
32	GO:BP	GO:0032231	regulation of actin filament bundle assembly	ENSSSCG00000004962,ENSSSCG00000005382,ENSSSCG00000005706,ENSSSCG00000011102,ENSSSCG00000009434,ENSSSCG00000028707,ENSSSCG00000010079,ENSSSCG00000009626,ENSSSCG00000006970,ENSSSCG00000024351,ENSSSCG00000016459,ENSSSCG00000035090	0,004101619	12	81
33	GO:BP	GO:0141124	intracellular signaling cassette	ENSSSCG00000004938,ENSSSCG00000005382,ENSSSCG00000005620,ENSSSCG00000005706,ENSSSCG00000005719,ENSSSCG00000005724,ENSSSCG00000005743,ENSSSCG00000011102,ENSSSCG00000011125,ENSSSCG00000031378,ENSSSCG00000009283,ENSSSCG00000026863,ENSSSCG00000022112,ENSSSCG00000024813,ENSSSCG00000017330,ENSSSCG00000017735,ENSSSCG00000017753,ENSSSCG00000017787,ENSSSCG00000034858,ENSSSCG00000017873,ENSSSCG00000039064,…	0,004101619	100	1340
34	GO:BP	GO:0032233	positive regulation of actin filament bundle assembly	ENSSSCG00000005382,ENSSSCG00000005706,ENSSSCG00000011102,ENSSSCG00000009434,ENSSSCG00000028707,ENSSSCG00000010079,ENSSSCG00000009626,ENSSSCG00000016459,ENSSSCG00000035090,ENSSSCG00000003486	0,004101619	10	47
35	GO:BP	GO:0007160	cell-matrix adhesion	ENSSSCG00000004962,ENSSSCG00000005030,ENSSSCG00000039025,ENSSSCG00000004123,ENSSSCG00000005706,ENSSSCG00000011102,ENSSSCG00000017204,ENSSSCG00000010606,ENSSSCG00000010079,ENSSSCG00000010144,ENSSSCG00000016027,ENSSSCG00000006970,ENSSSCG00000007052,ENSSSCG00000016459,ENSSSCG00000016461,ENSSSCG00000035090,ENSSSCG00000000232,ENSSSCG00000003603,ENSSSCG00000001695,ENSSSCG00000038801,ENSSSCG00000032330,…	0,004240518	22	166
36	GO:BP	GO:0001501	skeletal system development	ENSSSCG00000039025,ENSSSCG00000005382,ENSSSCG00000005669,ENSSSCG00000024912,ENSSSCG00000011125,ENSSSCG00000017155,ENSSSCG00000039198,ENSSSCG00000017533,ENSSSCG00000036135,ENSSSCG00000038618,ENSSSCG00000038089,ENSSSCG00000011264,ENSSSCG00000011402,ENSSSCG00000060807,ENSSSCG00000009929,ENSSSCG00000009620,ENSSSCG00000033608,ENSSSCG00000009584,ENSSSCG00000016113,ENSSSCG00000015981,ENSSSCG00000025822,…	0,004396426	30	413
37	GO:BP	GO:2000146	negative regulation of cell motility	ENSSSCG00000005382,ENSSSCG00000011125,ENSSSCG00000028602,ENSSSCG00000009408,ENSSSCG00000009434,ENSSSCG00000009511,ENSSSCG00000031988,ENSSSCG00000010067,ENSSSCG00000025924,ENSSSCG00000016230,ENSSSCG00000025822,ENSSSCG00000006970,ENSSSCG00000021255,ENSSSCG00000016459,ENSSSCG00000033262,ENSSSCG00000039619,ENSSSCG00000014149,ENSSSCG00000035090,ENSSSCG00000032956,ENSSSCG00000006911,ENSSSCG00000025260,…	0,004396426	23	218
38	GO:BP	GO:0060978	angiogenesis involved in coronary vascular morphogenesis	ENSSSCG00000005382,ENSSSCG00000011102	0,004396426	2	2
39	GO:BP	GO:0001666	response to hypoxia	ENSSSCG00000009434,ENSSSCG00000031988,ENSSSCG00000011313,ENSSSCG00000011375,ENSSSCG00000023437,ENSSSCG00000009658,ENSSSCG00000024388,ENSSSCG00000033608,ENSSSCG00000016230,ENSSSCG00000025822,ENSSSCG00000039442,ENSSSCG00000007246,ENSSSCG00000021255,ENSSSCG00000039619,ENSSSCG00000006371,ENSSSCG00000026794,ENSSSCG00000003506,ENSSSCG00000001695,ENSSSCG00000029260	0,004396426	19	146
40	GO:BP	GO:0006793	phosphorus metabolic process	ENSSSCG00000021588,ENSSSCG00000032141,ENSSSCG00000004737,ENSSSCG00000005047,ENSSSCG00000005194,ENSSSCG00000005382,ENSSSCG00000004022,ENSSSCG00000005620,ENSSSCG00000005706,ENSSSCG00000011102,ENSSSCG00000011133,ENSSSCG00000033919,ENSSSCG00000027551,ENSSSCG00000026082,ENSSSCG00000009502,ENSSSCG00000009511,ENSSSCG00000017268,ENSSSCG00000017290,ENSSSCG00000024813,ENSSSCG00000017330,ENSSSCG00000017492,…	0,004396426	122	1914
41	GO:BP	GO:0008219	cell death	ENSSSCG00000021588,ENSSSCG00000005382,ENSSSCG00000004022,ENSSSCG00000005706,ENSSSCG00000005724,ENSSSCG00000005730,ENSSSCG00000029715,ENSSSCG00000011102,ENSSSCG00000011125,ENSSSCG00000009434,ENSSSCG00000026082,ENSSSCG00000009511,ENSSSCG00000032046,ENSSSCG00000034723,ENSSSCG00000017268,ENSSSCG00000021018,ENSSSCG00000017492,ENSSSCG00000039198,ENSSSCG00000017165,ENSSSCG00000034994,ENSSSCG00000017735,…	0,004396426	92	1317
42	GO:BP	GO:0010648	negative regulation of cell communication	ENSSSCG00000005194,ENSSSCG00000005382,ENSSSCG00000005706,ENSSSCG00000005719,ENSSSCG00000026425,ENSSSCG00000011102,ENSSSCG00000011125,ENSSSCG00000034723,ENSSSCG00000032176,ENSSSCG00000039198,ENSSSCG00000028720,ENSSSCG00000035048,ENSSSCG00000031988,ENSSSCG00000018039,ENSSSCG00000021977,ENSSSCG00000011313,ENSSSCG00000032031,ENSSSCG00000023437,ENSSSCG00000011618,ENSSSCG00000009668,ENSSSCG00000009716,…	0,004396426	80	1049
43	GO:BP	GO:0006796	phosphate-containing compound metabolic process	ENSSSCG00000021588,ENSSSCG00000032141,ENSSSCG00000004737,ENSSSCG00000005047,ENSSSCG00000005194,ENSSSCG00000005382,ENSSSCG00000004022,ENSSSCG00000005620,ENSSSCG00000005706,ENSSSCG00000011102,ENSSSCG00000011133,ENSSSCG00000033919,ENSSSCG00000027551,ENSSSCG00000026082,ENSSSCG00000009511,ENSSSCG00000017268,ENSSSCG00000017290,ENSSSCG00000024813,ENSSSCG00000017330,ENSSSCG00000017492,ENSSSCG00000032782,…	0,004396426	121	1892
44	GO:BP	GO:0048585	negative regulation of response to stimulus	ENSSSCG00000005194,ENSSSCG00000005382,ENSSSCG00000005706,ENSSSCG00000005719,ENSSSCG00000026425,ENSSSCG00000011102,ENSSSCG00000011125,ENSSSCG00000034723,ENSSSCG00000032176,ENSSSCG00000017137,ENSSSCG00000039198,ENSSSCG00000017787,ENSSSCG00000028720,ENSSSCG00000035048,ENSSSCG00000017195,ENSSSCG00000031988,ENSSSCG00000018039,ENSSSCG00000021977,ENSSSCG00000011313,ENSSSCG00000032031,ENSSSCG00000011400,…	0,004396426	92	1248
45	GO:BP	GO:0045785	positive regulation of cell adhesion	ENSSSCG00000004123,ENSSSCG00000005706,ENSSSCG00000010879,ENSSSCG00000011102,ENSSSCG00000011125,ENSSSCG00000017268,ENSSSCG00000035048,ENSSSCG00000036973,ENSSSCG00000060807,ENSSSCG00000011497,ENSSSCG00000011609,ENSSSCG00000030996,ENSSSCG00000010079,ENSSSCG00000010095,ENSSSCG00000016230,ENSSSCG00000016027,ENSSSCG00000007052,ENSSSCG00000028461,ENSSSCG00000021255,ENSSSCG00000031118,ENSSSCG00000016459,…	0,004396426	35	333
46	GO:BP	GO:0030036	actin cytoskeleton organization	ENSSSCG00000004962,ENSSSCG00000005243,ENSSSCG00000005382,ENSSSCG00000005706,ENSSSCG00000011102,ENSSSCG00000009430,ENSSSCG00000009434,ENSSSCG00000040509,ENSSSCG00000017730,ENSSSCG00000017735,ENSSSCG00000038618,ENSSSCG00000033518,ENSSSCG00000017206,ENSSSCG00000036973,ENSSSCG00000011246,ENSSSCG00000011404,ENSSSCG00000027812,ENSSSCG00000011643,ENSSSCG00000010493,ENSSSCG00000009929,ENSSSCG00000009943,…	0,004396426	43	528
47	GO:BP	GO:0001954	positive regulation of cell-matrix adhesion	ENSSSCG00000004123,ENSSSCG00000005706,ENSSSCG00000011102,ENSSSCG00000010079,ENSSSCG00000007052,ENSSSCG00000016459,ENSSSCG00000035090,ENSSSCG00000003603,ENSSSCG00000001695	0,004396426	9	37
48	GO:BP	GO:0012501	programmed cell death	ENSSSCG00000021588,ENSSSCG00000005382,ENSSSCG00000004022,ENSSSCG00000005706,ENSSSCG00000005724,ENSSSCG00000005730,ENSSSCG00000029715,ENSSSCG00000011102,ENSSSCG00000011125,ENSSSCG00000009434,ENSSSCG00000026082,ENSSSCG00000009511,ENSSSCG00000032046,ENSSSCG00000034723,ENSSSCG00000017268,ENSSSCG00000021018,ENSSSCG00000017492,ENSSSCG00000039198,ENSSSCG00000017165,ENSSSCG00000034994,ENSSSCG00000017735,…	0,004396426	92	1317
49	GO:BP	GO:1904393	regulation of skeletal muscle acetylcholine-gated channel clustering	ENSSSCG00000026863,ENSSSCG00000010095,ENSSSCG00000063303,ENSSSCG00000023004	0,004630038	4	7
50	GO:BP	GO:0090100	positive regulation of transmembrane receptor protein serine/threonine kinase signaling pathway	ENSSSCG00000005382,ENSSSCG00000031988,ENSSSCG00000016113,ENSSSCG00000007052,ENSSSCG00000039442,ENSSSCG00000007451,ENSSSCG00000026733,ENSSSCG00000007951,ENSSSCG00000006956,ENSSSCG00000006911,ENSSSCG00000000232,ENSSSCG00000002838,ENSSSCG00000001091,ENSSSCG00000038801	0,004891807	14	88
51	GO:BP	GO:0051893	regulation of focal adhesion assembly	ENSSSCG00000005706,ENSSSCG00000011102,ENSSSCG00000010606,ENSSSCG00000010079,ENSSSCG00000006970,ENSSSCG00000035090,ENSSSCG00000000232,ENSSSCG00000003603,ENSSSCG00000001695	0,004891807	9	39
52	GO:BP	GO:0036293	response to decreased oxygen levels	ENSSSCG00000009434,ENSSSCG00000031988,ENSSSCG00000011313,ENSSSCG00000011375,ENSSSCG00000023437,ENSSSCG00000009658,ENSSSCG00000024388,ENSSSCG00000033608,ENSSSCG00000016230,ENSSSCG00000025822,ENSSSCG00000039442,ENSSSCG00000007246,ENSSSCG00000021255,ENSSSCG00000039619,ENSSSCG00000006371,ENSSSCG00000026794,ENSSSCG00000003506,ENSSSCG00000001695,ENSSSCG00000029260	0,004891807	19	148
53	GO:BP	GO:0090109	regulation of cell-substrate junction assembly	ENSSSCG00000005706,ENSSSCG00000011102,ENSSSCG00000010606,ENSSSCG00000010079,ENSSSCG00000006970,ENSSSCG00000035090,ENSSSCG00000000232,ENSSSCG00000003603,ENSSSCG00000001695	0,004891807	9	39
54	GO:BP	GO:0007155	cell adhesion	ENSSSCG00000004962,ENSSSCG00000005030,ENSSSCG00000039025,ENSSSCG00000004123,ENSSSCG00000005194,ENSSSCG00000034518,ENSSSCG00000005706,ENSSSCG00000005719,ENSSSCG00000010879,ENSSSCG00000011102,ENSSSCG00000011103,ENSSSCG00000011125,ENSSSCG00000028602,ENSSSCG00000009434,ENSSSCG00000017268,ENSSSCG00000017730,ENSSSCG00000035048,ENSSSCG00000017204,ENSSSCG00000036973,ENSSSCG00000024024,ENSSSCG00000060807,…	0,004954526	81	1031
55	GO:BP	GO:0043412	macromolecule modification	ENSSSCG00000021588,ENSSSCG00000005047,ENSSSCG00000005073,ENSSSCG00000004120,ENSSSCG00000005194,ENSSSCG00000005379,ENSSSCG00000005382,ENSSSCG00000005383,ENSSSCG00000004022,ENSSSCG00000005620,ENSSSCG00000005628,ENSSSCG00000005649,ENSSSCG00000031669,ENSSSCG00000005679,ENSSSCG00000005678,ENSSSCG00000005706,ENSSSCG00000024912,ENSSSCG00000011102,ENSSSCG00000011125,ENSSSCG00000028602,ENSSSCG00000033919,…	0,004970703	148	2253
56	GO:BP	GO:1902905	positive regulation of supramolecular fiber organization	ENSSSCG00000005382,ENSSSCG00000028117,ENSSSCG00000005706,ENSSSCG00000011102,ENSSSCG00000009434,ENSSSCG00000017787,ENSSSCG00000017206,ENSSSCG00000028707,ENSSSCG00000010079,ENSSSCG00000010144,ENSSSCG00000009626,ENSSSCG00000024351,ENSSSCG00000016459,ENSSSCG00000021359,ENSSSCG00000035090	0,005178991	15	130
57	GO:BP	GO:0009966	regulation of signal transduction	ENSSSCG00000021588,ENSSSCG00000004938,ENSSSCG00000005194,ENSSSCG00000005382,ENSSSCG00000022780,ENSSSCG00000028117,ENSSSCG00000038554,ENSSSCG00000005706,ENSSSCG00000005719,ENSSSCG00000026425,ENSSSCG00000005743,ENSSSCG00000011102,ENSSSCG00000011125,ENSSSCG00000031378,ENSSSCG00000009283,ENSSSCG00000024064,ENSSSCG00000009556,ENSSSCG00000034723,ENSSSCG00000017268,ENSSSCG00000032176,ENSSSCG00000024813,…	0,005178991	146	2210
58	GO:BP	GO:2000422	regulation of eosinophil chemotaxis	ENSSSCG00000021588	0,005410358	1	1
59	GO:BP	GO:2000424	positive regulation of eosinophil chemotaxis	ENSSSCG00000021588	0,005410358	1	1
60	GO:BP	GO:0031032	actomyosin structure organization	ENSSSCG00000004962,ENSSSCG00000005243,ENSSSCG00000005382,ENSSSCG00000005706,ENSSSCG00000011102,ENSSSCG00000009434,ENSSSCG00000028707,ENSSSCG00000010079,ENSSSCG00000010144,ENSSSCG00000009626,ENSSSCG00000006970,ENSSSCG00000024351,ENSSSCG00000016459,ENSSSCG00000016461,ENSSSCG00000029860	0,005552666	15	150
61	GO:BP	GO:1902531	regulation of intracellular signal transduction	ENSSSCG00000021588,ENSSSCG00000004938,ENSSSCG00000005382,ENSSSCG00000028117,ENSSSCG00000005706,ENSSSCG00000005719,ENSSSCG00000005743,ENSSSCG00000011102,ENSSSCG00000011125,ENSSSCG00000031378,ENSSSCG00000009283,ENSSSCG00000009556,ENSSSCG00000034723,ENSSSCG00000024813,ENSSSCG00000017753,ENSSSCG00000017787,ENSSSCG00000034858,ENSSSCG00000039064,ENSSSCG00000035048,ENSSSCG00000018039,ENSSSCG00000017206,…	0,005552666	73	1258
62	GO:BP	GO:0051017	actin filament bundle assembly	ENSSSCG00000004962,ENSSSCG00000005382,ENSSSCG00000005706,ENSSSCG00000011102,ENSSSCG00000009434,ENSSSCG00000040509,ENSSSCG00000028707,ENSSSCG00000010079,ENSSSCG00000009626,ENSSSCG00000006970,ENSSSCG00000024351,ENSSSCG00000016459,ENSSSCG00000016461,ENSSSCG00000035090,ENSSSCG00000032269,ENSSSCG00000003486	0,005619302	16	123
63	GO:BP	GO:0016310	phosphorylation	ENSSSCG00000021588,ENSSSCG00000005382,ENSSSCG00000004022,ENSSSCG00000005620,ENSSSCG00000005706,ENSSSCG00000011102,ENSSSCG00000011133,ENSSSCG00000033919,ENSSSCG00000026082,ENSSSCG00000009511,ENSSSCG00000017268,ENSSSCG00000017290,ENSSSCG00000024813,ENSSSCG00000017330,ENSSSCG00000017753,ENSSSCG00000017873,ENSSSCG00000017195,ENSSSCG00000018045,ENSSSCG00000035852,ENSSSCG00000025374,ENSSSCG00000021977,…	0,005635958	86	1118
64	GO:BP	GO:0048583	regulation of response to stimulus	ENSSSCG00000021588,ENSSSCG00000004938,ENSSSCG00000004962,ENSSSCG00000005071,ENSSSCG00000005194,ENSSSCG00000005382,ENSSSCG00000022780,ENSSSCG00000028117,ENSSSCG00000038554,ENSSSCG00000005706,ENSSSCG00000005719,ENSSSCG00000026425,ENSSSCG00000005743,ENSSSCG00000011102,ENSSSCG00000011125,ENSSSCG00000009434,ENSSSCG00000031378,ENSSSCG00000009283,ENSSSCG00000024064,ENSSSCG00000009511,ENSSSCG00000009556,…	0,00586572	183	2899
65	GO:BP	GO:0051894	positive regulation of focal adhesion assembly	ENSSSCG00000005706,ENSSSCG00000011102,ENSSSCG00000010079,ENSSSCG00000035090,ENSSSCG00000003603,ENSSSCG00000001695	0,00586572	6	17
66	GO:BP	GO:0001667	ameboidal-type cell migration	ENSSSCG00000005382,ENSSSCG00000005706,ENSSSCG00000011102,ENSSSCG00000011125,ENSSSCG00000009434,ENSSSCG00000017268,ENSSSCG00000032176,ENSSSCG00000024813,ENSSSCG00000035048,ENSSSCG00000017204,ENSSSCG00000011400,ENSSSCG00000060807,ENSSSCG00000011592,ENSSSCG00000011618,ENSSSCG00000011643,ENSSSCG00000010079,ENSSSCG00000033608,ENSSSCG00000009584,ENSSSCG00000016113,ENSSSCG00000027669,ENSSSCG00000007052,…	0,00589543	35	344
67	GO:BP	GO:0097435	supramolecular fiber organization	ENSSSCG00000004962,ENSSSCG00000005243,ENSSSCG00000005382,ENSSSCG00000028117,ENSSSCG00000005706,ENSSSCG00000011102,ENSSSCG00000009434,ENSSSCG00000009553,ENSSSCG00000040509,ENSSSCG00000036135,ENSSSCG00000017735,ENSSSCG00000017787,ENSSSCG00000038618,ENSSSCG00000017206,ENSSSCG00000035852,ENSSSCG00000038089,ENSSSCG00000011246,ENSSSCG00000011404,ENSSSCG00000009668,ENSSSCG00000010606,ENSSSCG00000009929,…	0,006750782	47	621
68	GO:BP	GO:0110053	regulation of actin filament organization	ENSSSCG00000004962,ENSSSCG00000005382,ENSSSCG00000005706,ENSSSCG00000011102,ENSSSCG00000009434,ENSSSCG00000017206,ENSSSCG00000011246,ENSSSCG00000011404,ENSSSCG00000009943,ENSSSCG00000028707,ENSSSCG00000010079,ENSSSCG00000010144,ENSSSCG00000009626,ENSSSCG00000006970,ENSSSCG00000024351,ENSSSCG00000016459,ENSSSCG00000021359,ENSSSCG00000035090,ENSSSCG00000005959,ENSSSCG00000032269,ENSSSCG00000027935,…	0,006911686	22	210
69	GO:BP	GO:0021856	hypothalamic tangential migration using cell-axon interactions	ENSSSCG00000011102,ENSSSCG00000024001,ENSSSCG00000029260,ENSSSCG00000015399	0,006911686	4	6
70	GO:BP	GO:0021828	gonadotrophin-releasing hormone neuronal migration to the hypothalamus	ENSSSCG00000011102,ENSSSCG00000024001,ENSSSCG00000029260,ENSSSCG00000015399	0,006911686	4	6
71	GO:BP	GO:0051085	chaperone cofactor-dependent protein refolding	ENSSSCG00000005619,ENSSSCG00000005683,ENSSSCG00000034518	0,006911686	3	25
72	GO:BP	GO:0036211	protein modification process	ENSSSCG00000021588,ENSSSCG00000005047,ENSSSCG00000004120,ENSSSCG00000005194,ENSSSCG00000005379,ENSSSCG00000005382,ENSSSCG00000005383,ENSSSCG00000004022,ENSSSCG00000005620,ENSSSCG00000005628,ENSSSCG00000005649,ENSSSCG00000031669,ENSSSCG00000005679,ENSSSCG00000005678,ENSSSCG00000005706,ENSSSCG00000024912,ENSSSCG00000011102,ENSSSCG00000028602,ENSSSCG00000033919,ENSSSCG00000031378,ENSSSCG00000024064,…	0,006911686	129	2049
73	GO:BP	GO:1901698	response to nitrogen compound	ENSSSCG00000004600,ENSSSCG00000038914,ENSSSCG00000010829,ENSSSCG00000010821,ENSSSCG00000044700,ENSSSCG00000017268,ENSSSCG00000028698,ENSSSCG00000017296,ENSSSCG00000031530,ENSSSCG00000017206,ENSSSCG00000011375,ENSSSCG00000011399,ENSSSCG00000023437,ENSSSCG00000024621,ENSSSCG00000009929,ENSSSCG00000009943,ENSSSCG00000009998,ENSSSCG00000058877,ENSSSCG00000010095,ENSSSCG00000010121,ENSSSCG00000010144,…	0,007230684	49	639
74	GO:BP	GO:0038189	neuropilin signaling pathway	ENSSSCG00000005706,ENSSSCG00000011102	0,00734266	2	3
75	GO:BP	GO:0051084	'de novo' post-translational protein folding	ENSSSCG00000005619,ENSSSCG00000005683,ENSSSCG00000034518	0,007392789	3	26
76	GO:BP	GO:0150116	regulation of cell-substrate junction organization	ENSSSCG00000005706,ENSSSCG00000011102,ENSSSCG00000010606,ENSSSCG00000010079,ENSSSCG00000006970,ENSSSCG00000035090,ENSSSCG00000000232,ENSSSCG00000003603,ENSSSCG00000001695	0,007732747	9	43
77	GO:BP	GO:0030029	actin filament-based process	ENSSSCG00000004962,ENSSSCG00000005243,ENSSSCG00000005382,ENSSSCG00000005706,ENSSSCG00000011102,ENSSSCG00000009430,ENSSSCG00000009434,ENSSSCG00000040509,ENSSSCG00000017730,ENSSSCG00000017735,ENSSSCG00000038618,ENSSSCG00000033518,ENSSSCG00000017206,ENSSSCG00000036973,ENSSSCG00000021977,ENSSSCG00000011246,ENSSSCG00000011404,ENSSSCG00000027812,ENSSSCG00000011643,ENSSSCG00000010493,ENSSSCG00000009929,…	0,007818838	47	592
78	GO:BP	GO:0006458	'de novo' protein folding	ENSSSCG00000005619,ENSSSCG00000005683,ENSSSCG00000034518	0,00797761	3	27
79	GO:BP	GO:2000418	positive regulation of eosinophil migration	ENSSSCG00000021588	0,008081295	1	2
80	GO:BP	GO:0002905	regulation of mature B cell apoptotic process	ENSSSCG00000010067,ENSSSCG00000021255,ENSSSCG00000033262	0,008649324	3	4
81	GO:BP	GO:0002906	negative regulation of mature B cell apoptotic process	ENSSSCG00000010067,ENSSSCG00000021255,ENSSSCG00000033262	0,008649324	3	4
82	GO:BP	GO:0002901	mature B cell apoptotic process	ENSSSCG00000010067,ENSSSCG00000021255,ENSSSCG00000033262	0,008649324	3	4
83	GO:BP	GO:0016477	cell migration	ENSSSCG00000021588,ENSSSCG00000005382,ENSSSCG00000034518,ENSSSCG00000005706,ENSSSCG00000005730,ENSSSCG00000005743,ENSSSCG00000011102,ENSSSCG00000011125,ENSSSCG00000028602,ENSSSCG00000033919,ENSSSCG00000009408,ENSSSCG00000009434,ENSSSCG00000009511,ENSSSCG00000017268,ENSSSCG00000032176,ENSSSCG00000024813,ENSSSCG00000036135,ENSSSCG00000017730,ENSSSCG00000035048,ENSSSCG00000017204,ENSSSCG00000031988,…	0,008789985	86	1144
84	GO:BP	GO:0010243	response to organonitrogen compound	ENSSSCG00000004600,ENSSSCG00000038914,ENSSSCG00000010821,ENSSSCG00000044700,ENSSSCG00000017268,ENSSSCG00000028698,ENSSSCG00000017296,ENSSSCG00000031530,ENSSSCG00000017206,ENSSSCG00000011375,ENSSSCG00000024621,ENSSSCG00000009929,ENSSSCG00000009943,ENSSSCG00000009998,ENSSSCG00000058877,ENSSSCG00000010121,ENSSSCG00000010144,ENSSSCG00000025924,ENSSSCG00000016230,ENSSSCG00000025729,ENSSSCG00000034692,…	0,008815786	44	563
85	GO:BP	GO:0030336	negative regulation of cell migration	ENSSSCG00000005382,ENSSSCG00000028602,ENSSSCG00000009408,ENSSSCG00000009434,ENSSSCG00000009511,ENSSSCG00000031988,ENSSSCG00000010067,ENSSSCG00000025924,ENSSSCG00000016230,ENSSSCG00000025822,ENSSSCG00000006970,ENSSSCG00000021255,ENSSSCG00000016459,ENSSSCG00000033262,ENSSSCG00000014149,ENSSSCG00000035090,ENSSSCG00000032956,ENSSSCG00000006911,ENSSSCG00000025260,ENSSSCG00000000232,ENSSSCG00000025652	0,008815786	21	207
86	GO:BP	GO:0071526	semaphorin-plexin signaling pathway	ENSSSCG00000011102,ENSSSCG00000011400,ENSSSCG00000011592,ENSSSCG00000024001,ENSSSCG00000009584,ENSSSCG00000024351,ENSSSCG00000015399,ENSSSCG00000012780,ENSSSCG00000033299	0,008815786	9	40
87	GO:BP	GO:0080135	regulation of cellular response to stress	ENSSSCG00000004962,ENSSSCG00000005706,ENSSSCG00000009511,ENSSSCG00000009556,ENSSSCG00000032031,ENSSSCG00000011375,ENSSSCG00000023033,ENSSSCG00000037216,ENSSSCG00000009668,ENSSSCG00000032261,ENSSSCG00000030996,ENSSSCG00000009972,ENSSSCG00000009988,ENSSSCG00000058877,ENSSSCG00000010067,ENSSSCG00000016230,ENSSSCG00000016322,ENSSSCG00000015885,ENSSSCG00000016395,ENSSSCG00000016420,ENSSSCG00000033262,…	0,008815786	33	345
88	GO:BP	GO:0051495	positive regulation of cytoskeleton organization	ENSSSCG00000005382,ENSSSCG00000028117,ENSSSCG00000005706,ENSSSCG00000011102,ENSSSCG00000009434,ENSSSCG00000017787,ENSSSCG00000017206,ENSSSCG00000028707,ENSSSCG00000010079,ENSSSCG00000010144,ENSSSCG00000009626,ENSSSCG00000024351,ENSSSCG00000016459,ENSSSCG00000021359,ENSSSCG00000035090	0,008815786	15	141
89	GO:BP	GO:0046394	carboxylic acid biosynthetic process	ENSSSCG00000005533,ENSSSCG00000034723,ENSSSCG00000024179,ENSSSCG00000017226,ENSSSCG00000029944,ENSSSCG00000024621,ENSSSCG00000010523,ENSSSCG00000009667,ENSSSCG00000010734,ENSSSCG00000061436,ENSSSCG00000010056,ENSSSCG00000010055,ENSSSCG00000010067,ENSSSCG00000010143,ENSSSCG00000022864,ENSSSCG00000016420,ENSSSCG00000033262,ENSSSCG00000024015,ENSSSCG00000028978,ENSSSCG00000027288	0,008815786	20	225
90	GO:BP	GO:0007010	cytoskeleton organization	ENSSSCG00000004962,ENSSSCG00000005243,ENSSSCG00000005382,ENSSSCG00000028117,ENSSSCG00000005678,ENSSSCG00000034518,ENSSSCG00000005706,ENSSSCG00000039049,ENSSSCG00000011102,ENSSSCG00000011103,ENSSSCG00000009430,ENSSSCG00000009434,ENSSSCG00000039338,ENSSSCG00000009553,ENSSSCG00000040509,ENSSSCG00000017730,ENSSSCG00000017735,ENSSSCG00000017787,ENSSSCG00000038618,ENSSSCG00000033518,ENSSSCG00000018039,…	0,010095087	46	1153
91	GO:BP	GO:0043408	regulation of MAPK cascade	ENSSSCG00000005706,ENSSSCG00000005719,ENSSSCG00000011102,ENSSSCG00000009283,ENSSSCG00000024813,ENSSSCG00000017753,ENSSSCG00000039064,ENSSSCG00000018039,ENSSSCG00000017206,ENSSSCG00000025374,ENSSSCG00000032031,ENSSSCG00000009716,ENSSSCG00000009929,ENSSSCG00000028707,ENSSSCG00000010067,ENSSSCG00000010095,ENSSSCG00000009626,ENSSSCG00000016230,ENSSSCG00000016322,ENSSSCG00000022496,ENSSSCG00000039442,…	0,010150237	39	446
92	GO:BP	GO:0032535	regulation of cellular component size	ENSSSCG00000005706,ENSSSCG00000005743,ENSSSCG00000011102,ENSSSCG00000034858,ENSSSCG00000018045,ENSSSCG00000017206,ENSSSCG00000024437,ENSSSCG00000011246,ENSSSCG00000011400,ENSSSCG00000011404,ENSSSCG00000009929,ENSSSCG00000009943,ENSSSCG00000010144,ENSSSCG00000009584,ENSSSCG00000016113,ENSSSCG00000022496,ENSSSCG00000007513,ENSSSCG00000014411,ENSSSCG00000021359,ENSSSCG00000035090,ENSSSCG00000005959,…	0,010150237	24	265
93	GO:BP	GO:0040011	locomotion	ENSSSCG00000021588,ENSSSCG00000005382,ENSSSCG00000005706,ENSSSCG00000011102,ENSSSCG00000011125,ENSSSCG00000028602,ENSSSCG00000009408,ENSSSCG00000009434,ENSSSCG00000009511,ENSSSCG00000017268,ENSSSCG00000032176,ENSSSCG00000024813,ENSSSCG00000036135,ENSSSCG00000035048,ENSSSCG00000031988,ENSSSCG00000024024,ENSSSCG00000011400,ENSSSCG00000060807,ENSSSCG00000011592,ENSSSCG00000011618,ENSSSCG00000024001,…	0,010150237	71	909
94	GO:BP	GO:0016053	organic acid biosynthetic process	ENSSSCG00000005533,ENSSSCG00000034723,ENSSSCG00000024179,ENSSSCG00000017226,ENSSSCG00000029944,ENSSSCG00000024621,ENSSSCG00000010523,ENSSSCG00000009667,ENSSSCG00000010734,ENSSSCG00000061436,ENSSSCG00000010056,ENSSSCG00000010055,ENSSSCG00000010067,ENSSSCG00000010143,ENSSSCG00000022864,ENSSSCG00000016420,ENSSSCG00000033262,ENSSSCG00000024015,ENSSSCG00000028978,ENSSSCG00000027288,ENSSSCG00000031450,…	0,010150237	25	229
95	GO:BP	GO:2000416	regulation of eosinophil migration	ENSSSCG00000021588	0,010150237	1	3
96	GO:BP	GO:0070482	response to oxygen levels	ENSSSCG00000009434,ENSSSCG00000031988,ENSSSCG00000011313,ENSSSCG00000011375,ENSSSCG00000023437,ENSSSCG00000009658,ENSSSCG00000024388,ENSSSCG00000033608,ENSSSCG00000016230,ENSSSCG00000025822,ENSSSCG00000039442,ENSSSCG00000007246,ENSSSCG00000021255,ENSSSCG00000039619,ENSSSCG00000006371,ENSSSCG00000026794,ENSSSCG00000003506,ENSSSCG00000001695,ENSSSCG00000029260	0,010290762	19	164
97	GO:BP	GO:0000165	MAPK cascade	ENSSSCG00000005706,ENSSSCG00000005719,ENSSSCG00000005724,ENSSSCG00000011102,ENSSSCG00000009283,ENSSSCG00000024813,ENSSSCG00000017330,ENSSSCG00000017753,ENSSSCG00000039064,ENSSSCG00000018039,ENSSSCG00000017206,ENSSSCG00000025374,ENSSSCG00000032031,ENSSSCG00000009716,ENSSSCG00000009929,ENSSSCG00000028707,ENSSSCG00000010067,ENSSSCG00000010095,ENSSSCG00000009626,ENSSSCG00000016230,ENSSSCG00000016322,…	0,010290762	38	516
98	GO:BP	GO:0033688	regulation of osteoblast proliferation	ENSSSCG00000005706,ENSSSCG00000028707,ENSSSCG00000016027,ENSSSCG00000025822,ENSSSCG00000039442,ENSSSCG00000022058	0,010400043	6	26
99	GO:BP	GO:0019216	regulation of lipid metabolic process	ENSSSCG00000017492,ENSSSCG00000018039,ENSSSCG00000024621,ENSSSCG00000009666,ENSSSCG00000009699,ENSSSCG00000061436,ENSSSCG00000009994,ENSSSCG00000023264,ENSSSCG00000016223,ENSSSCG00000025729,ENSSSCG00000039442,ENSSSCG00000022864,ENSSSCG00000037912,ENSSSCG00000006995,ENSSSCG00000016420,ENSSSCG00000033262,ENSSSCG00000028512,ENSSSCG00000007541,ENSSSCG00000027288,ENSSSCG00000031450,ENSSSCG00000026794,…	0,010432486	24	217
100	GO:BP	GO:0090050	positive regulation of cell migration involved in sprouting angiogenesis	ENSSSCG00000005706,ENSSSCG00000011102,ENSSSCG00000024813,ENSSSCG00000011618,ENSSSCG00000006911,ENSSSCG00000001695	0,010432486	6	20
101	GO:BP	GO:0010721	negative regulation of cell development	ENSSSCG00000011102,ENSSSCG00000009556,ENSSSCG00000038618,ENSSSCG00000018045,ENSSSCG00000011400,ENSSSCG00000011618,ENSSSCG00000028707,ENSSSCG00000010035,ENSSSCG00000038853,ENSSSCG00000009584,ENSSSCG00000025822,ENSSSCG00000033262,ENSSSCG00000028512,ENSSSCG00000001091,ENSSSCG00000001513,ENSSSCG00000001695,ENSSSCG00000009007,ENSSSCG00000015498,ENSSSCG00000032330,ENSSSCG00000015135,ENSSSCG00000015136,…	0,010432486	22	189
102	GO:BP	GO:0050921	positive regulation of chemotaxis	ENSSSCG00000021588,ENSSSCG00000011102,ENSSSCG00000035048,ENSSSCG00000024024,ENSSSCG00000009929,ENSSSCG00000010079,ENSSSCG00000016113,ENSSSCG00000022496,ENSSSCG00000024351,ENSSSCG00000033262,ENSSSCG00000035090,ENSSSCG00000002452,ENSSSCG00000001439,ENSSSCG00000001695	0,010432486	14	102
103	GO:BP	GO:0048522	positive regulation of cellular process	ENSSSCG00000021588,ENSSSCG00000004600,ENSSSCG00000004612,ENSSSCG00000004962,ENSSSCG00000023408,ENSSSCG00000005073,ENSSSCG00000004123,ENSSSCG00000005194,ENSSSCG00000005382,ENSSSCG00000004022,ENSSSCG00000028117,ENSSSCG00000005620,ENSSSCG00000034518,ENSSSCG00000005702,ENSSSCG00000005704,ENSSSCG00000005706,ENSSSCG00000005724,ENSSSCG00000005730,ENSSSCG00000005743,ENSSSCG00000024912,ENSSSCG00000029715,…	0,010639468	255	4330
104	GO:BP	GO:0021855	hypothalamus cell migration	ENSSSCG00000011102,ENSSSCG00000024001,ENSSSCG00000029260,ENSSSCG00000015399	0,010725796	4	7
105	GO:BP	GO:0019217	regulation of fatty acid metabolic process	ENSSSCG00000018039,ENSSSCG00000024621,ENSSSCG00000061436,ENSSSCG00000025729,ENSSSCG00000022864,ENSSSCG00000016420,ENSSSCG00000033262,ENSSSCG00000031450,ENSSSCG00000026794,ENSSSCG00000015603,ENSSSCG00000015268	0,010929301	11	62
106	GO:BP	GO:0060017	parathyroid gland development	ENSSSCG00000005382,ENSSSCG00000011125,ENSSSCG00000010095	0,010929301	3	6
107	GO:BP	GO:0032956	regulation of actin cytoskeleton organization	ENSSSCG00000004962,ENSSSCG00000005382,ENSSSCG00000005706,ENSSSCG00000011102,ENSSSCG00000009434,ENSSSCG00000017730,ENSSSCG00000017206,ENSSSCG00000011246,ENSSSCG00000011404,ENSSSCG00000009943,ENSSSCG00000028707,ENSSSCG00000010079,ENSSSCG00000010144,ENSSSCG00000009626,ENSSSCG00000006970,ENSSSCG00000024351,ENSSSCG00000016459,ENSSSCG00000021359,ENSSSCG00000035090,ENSSSCG00000005959,ENSSSCG00000032269,…	0,011110429	24	253
108	GO:BP	GO:0007162	negative regulation of cell adhesion	ENSSSCG00000004962,ENSSSCG00000005706,ENSSSCG00000028602,ENSSSCG00000009434,ENSSSCG00000024001,ENSSSCG00000009929,ENSSSCG00000028707,ENSSSCG00000010079,ENSSSCG00000009584,ENSSSCG00000016230,ENSSSCG00000006970,ENSSSCG00000039442,ENSSSCG00000033262,ENSSSCG00000036560,ENSSSCG00000000232,ENSSSCG00000025652,ENSSSCG00000001440,ENSSSCG00000001695,ENSSSCG00000009007,ENSSSCG00000015498,ENSSSCG00000015136,…	0,01125453	23	202
109	GO:BP	GO:0006915	apoptotic process	ENSSSCG00000021588,ENSSSCG00000005382,ENSSSCG00000004022,ENSSSCG00000005706,ENSSSCG00000005724,ENSSSCG00000005730,ENSSSCG00000029715,ENSSSCG00000011102,ENSSSCG00000011125,ENSSSCG00000009434,ENSSSCG00000026082,ENSSSCG00000009511,ENSSSCG00000032046,ENSSSCG00000034723,ENSSSCG00000017268,ENSSSCG00000017492,ENSSSCG00000039198,ENSSSCG00000017165,ENSSSCG00000034994,ENSSSCG00000017735,ENSSSCG00000017874,…	0,011431386	85	1258
110	GO:BP	GO:0071340	skeletal muscle acetylcholine-gated channel clustering	ENSSSCG00000026863,ENSSSCG00000010095,ENSSSCG00000063303,ENSSSCG00000023004	0,011431386	4	10
111	GO:BP	GO:0060600	dichotomous subdivision of an epithelial terminal unit	ENSSSCG00000011102,ENSSSCG00000011592,ENSSSCG00000024001	0,012270447	3	8
112	GO:BP	GO:0010975	regulation of neuron projection development	ENSSSCG00000005194,ENSSSCG00000005724,ENSSSCG00000011102,ENSSSCG00000011125,ENSSSCG00000009511,ENSSSCG00000017730,ENSSSCG00000018045,ENSSSCG00000011364,ENSSSCG00000011400,ENSSSCG00000024001,ENSSSCG00000009683,ENSSSCG00000009972,ENSSSCG00000010035,ENSSSCG00000010095,ENSSSCG00000009584,ENSSSCG00000016113,ENSSSCG00000016230	0,012576426	17	266
113	GO:BP	GO:0001952	regulation of cell-matrix adhesion	ENSSSCG00000004123,ENSSSCG00000005706,ENSSSCG00000011102,ENSSSCG00000010606,ENSSSCG00000010079,ENSSSCG00000006970,ENSSSCG00000007052,ENSSSCG00000016459,ENSSSCG00000035090,ENSSSCG00000000232,ENSSSCG00000003603,ENSSSCG00000001695,ENSSSCG00000015399	0,012576426	13	84
114	GO:BP	GO:0150117	positive regulation of cell-substrate junction organization	ENSSSCG00000005706,ENSSSCG00000011102,ENSSSCG00000010079,ENSSSCG00000035090,ENSSSCG00000003603,ENSSSCG00000001695	0,012576426	6	21
115	GO:BP	GO:0009628	response to abiotic stimulus	ENSSSCG00000026194,ENSSSCG00000011125,ENSSSCG00000009434,ENSSSCG00000026082,ENSSSCG00000032046,ENSSSCG00000017330,ENSSSCG00000017137,ENSSSCG00000036135,ENSSSCG00000017788,ENSSSCG00000031988,ENSSSCG00000017206,ENSSSCG00000011313,ENSSSCG00000011375,ENSSSCG00000011402,ENSSSCG00000060807,ENSSSCG00000023437,ENSSSCG00000036136,ENSSSCG00000009658,ENSSSCG00000024388,ENSSSCG00000009929,ENSSSCG00000033608,…	0,01258352	54	685
116	GO:BP	GO:0009056	catabolic process	ENSSSCG00000032141,ENSSSCG00000004737,ENSSSCG00000023408,ENSSSCG00000038914,ENSSSCG00000005671,ENSSSCG00000005704,ENSSSCG00000028671,ENSSSCG00000027551,ENSSSCG00000031378,ENSSSCG00000026082,ENSSSCG00000009556,ENSSSCG00000032176,ENSSSCG00000028698,ENSSSCG00000017296,ENSSSCG00000017492,ENSSSCG00000017155,ENSSSCG00000017156,ENSSSCG00000017165,ENSSSCG00000017707,ENSSSCG00000017789,ENSSSCG00000017787,…	0,012698977	130	1919
117	GO:BP	GO:0051246	regulation of protein metabolic process	ENSSSCG00000023408,ENSSSCG00000005382,ENSSSCG00000005620,ENSSSCG00000005706,ENSSSCG00000024912,ENSSSCG00000004314,ENSSSCG00000011102,ENSSSCG00000028602,ENSSSCG00000010821,ENSSSCG00000027551,ENSSSCG00000026082,ENSSSCG00000009556,ENSSSCG00000017296,ENSSSCG00000017155,ENSSSCG00000028720,ENSSSCG00000017195,ENSSSCG00000035852,ENSSSCG00000040727,ENSSSCG00000025374,ENSSSCG00000021977,ENSSSCG00000011313,…	0,013013112	90	1288
118	GO:BP	GO:0043535	regulation of blood vessel endothelial cell migration	ENSSSCG00000005706,ENSSSCG00000011102,ENSSSCG00000009434,ENSSSCG00000017268,ENSSSCG00000024813	0,013073885	5	76
119	GO:BP	GO:0036503	ERAD pathway	ENSSSCG00000038914,ENSSSCG00000028698,ENSSSCG00000031530,ENSSSCG00000011375,ENSSSCG00000058877,ENSSSCG00000010121,ENSSSCG00000007228	0,013117087	7	47
120	GO:BP	GO:1903435	positive regulation of constitutive secretory pathway	ENSSSCG00000004612	0,013300464	1	1
121	GO:BP	GO:0009991	response to extracellular stimulus	ENSSSCG00000027551,ENSSSCG00000009511,ENSSSCG00000017882,ENSSSCG00000017125,ENSSSCG00000031988,ENSSSCG00000018045,ENSSSCG00000024621,ENSSSCG00000009929,ENSSSCG00000061436,ENSSSCG00000025564,ENSSSCG00000009994,ENSSSCG00000009998,ENSSSCG00000010034,ENSSSCG00000016113,ENSSSCG00000015840,ENSSSCG00000022496,ENSSSCG00000025822,ENSSSCG00000014411,ENSSSCG00000028512,ENSSSCG00000007580,ENSSSCG00000007951,…	0,013491841	25	278
122	GO:BP	GO:0060840	artery development	ENSSSCG00000005382,ENSSSCG00000011102,ENSSSCG00000017156,ENSSSCG00000031988,ENSSSCG00000011592,ENSSSCG00000009699,ENSSSCG00000016113,ENSSSCG00000007451,ENSSSCG00000028512,ENSSSCG00000040943,ENSSSCG00000000232	0,013515911	11	81
123	GO:BP	GO:1901575	organic substance catabolic process	ENSSSCG00000032141,ENSSSCG00000004737,ENSSSCG00000023408,ENSSSCG00000038914,ENSSSCG00000005671,ENSSSCG00000005704,ENSSSCG00000028671,ENSSSCG00000027551,ENSSSCG00000031378,ENSSSCG00000026082,ENSSSCG00000009556,ENSSSCG00000032176,ENSSSCG00000028698,ENSSSCG00000017296,ENSSSCG00000017155,ENSSSCG00000017156,ENSSSCG00000017707,ENSSSCG00000017789,ENSSSCG00000017787,ENSSSCG00000040732,ENSSSCG00000031530,…	0,013925136	89	1588
124	GO:BP	GO:0021884	forebrain neuron development	ENSSSCG00000011102,ENSSSCG00000024001,ENSSSCG00000028033,ENSSSCG00000014289,ENSSSCG00000029260,ENSSSCG00000015399	0,014449647	6	20
125	GO:BP	GO:0071560	cellular response to transforming growth factor beta stimulus	ENSSSCG00000005382,ENSSSCG00000026425,ENSSSCG00000032176,ENSSSCG00000031988,ENSSSCG00000009699,ENSSSCG00000010095,ENSSSCG00000025822,ENSSSCG00000007052,ENSSSCG00000039442,ENSSSCG00000007451,ENSSSCG00000026733,ENSSSCG00000016461,ENSSSCG00000014319,ENSSSCG00000039619,ENSSSCG00000014149,ENSSSCG00000007951,ENSSSCG00000006911,ENSSSCG00000000232	0,014449647	18	185
126	GO:BP	GO:0030010	establishment of cell polarity	ENSSSCG00000028117,ENSSSCG00000005706,ENSSSCG00000010879,ENSSSCG00000011103,ENSSSCG00000011125,ENSSSCG00000017197,ENSSSCG00000033518	0,014449647	7	118
127	GO:BP	GO:0019220	regulation of phosphate metabolic process	ENSSSCG00000005620,ENSSSCG00000005706,ENSSSCG00000011102,ENSSSCG00000026082,ENSSSCG00000017787,ENSSSCG00000017195,ENSSSCG00000018039,ENSSSCG00000035852,ENSSSCG00000025374,ENSSSCG00000021977,ENSSSCG00000024621,ENSSSCG00000009815,ENSSSCG00000009929,ENSSSCG00000028707,ENSSSCG00000009994,ENSSSCG00000010025,ENSSSCG00000010067,ENSSSCG00000010079,ENSSSCG00000010095,ENSSSCG00000009584,ENSSSCG00000023264,…	0,014449647	50	639
128	GO:BP	GO:0034446	substrate adhesion-dependent cell spreading	ENSSSCG00000005706,ENSSSCG00000011102,ENSSSCG00000035048,ENSSSCG00000036973,ENSSSCG00000010095,ENSSSCG00000016027,ENSSSCG00000031118,ENSSSCG00000032761,ENSSSCG00000016459,ENSSSCG00000035090,ENSSSCG00000020777	0,014449647	11	83
129	GO:BP	GO:0006468	protein phosphorylation	ENSSSCG00000021588,ENSSSCG00000005382,ENSSSCG00000004022,ENSSSCG00000005620,ENSSSCG00000005706,ENSSSCG00000011102,ENSSSCG00000033919,ENSSSCG00000026082,ENSSSCG00000009511,ENSSSCG00000017268,ENSSSCG00000017290,ENSSSCG00000024813,ENSSSCG00000017330,ENSSSCG00000017753,ENSSSCG00000017873,ENSSSCG00000017195,ENSSSCG00000018045,ENSSSCG00000035852,ENSSSCG00000025374,ENSSSCG00000021977,ENSSSCG00000029392,…	0,014449647	66	909
130	GO:BP	GO:0001932	regulation of protein phosphorylation	ENSSSCG00000005620,ENSSSCG00000005706,ENSSSCG00000011102,ENSSSCG00000026082,ENSSSCG00000017195,ENSSSCG00000035852,ENSSSCG00000025374,ENSSSCG00000021977,ENSSSCG00000009815,ENSSSCG00000009929,ENSSSCG00000028707,ENSSSCG00000010025,ENSSSCG00000010067,ENSSSCG00000010079,ENSSSCG00000010095,ENSSSCG00000009584,ENSSSCG00000016266,ENSSSCG00000025822,ENSSSCG00000039442,ENSSSCG00000022998,ENSSSCG00000026733,…	0,014449647	40	477
131	GO:BP	GO:0051174	regulation of phosphorus metabolic process	ENSSSCG00000005620,ENSSSCG00000005706,ENSSSCG00000011102,ENSSSCG00000026082,ENSSSCG00000017787,ENSSSCG00000017195,ENSSSCG00000018039,ENSSSCG00000035852,ENSSSCG00000025374,ENSSSCG00000021977,ENSSSCG00000024621,ENSSSCG00000009815,ENSSSCG00000009929,ENSSSCG00000028707,ENSSSCG00000009994,ENSSSCG00000010025,ENSSSCG00000010067,ENSSSCG00000010079,ENSSSCG00000010095,ENSSSCG00000009584,ENSSSCG00000023264,…	0,014792504	50	640
132	GO:BP	GO:0009130	pyrimidine nucleoside monophosphate biosynthetic process	ENSSSCG00000032141,ENSSSCG00000011864,ENSSSCG00000035939,ENSSSCG00000028978	0,014851424	4	11
133	GO:BP	GO:0061450	trophoblast cell migration	ENSSSCG00000032176,ENSSSCG00000035048,ENSSSCG00000017204,ENSSSCG00000033144,ENSSSCG00000001695	0,015105867	5	15
134	GO:BP	GO:0009894	regulation of catabolic process	ENSSSCG00000023408,ENSSSCG00000005704,ENSSSCG00000027551,ENSSSCG00000009556,ENSSSCG00000017492,ENSSSCG00000017155,ENSSSCG00000017165,ENSSSCG00000017707,ENSSSCG00000017787,ENSSSCG00000017195,ENSSSCG00000017125,ENSSSCG00000018039,ENSSSCG00000011375,ENSSSCG00000024621,ENSSSCG00000009658,ENSSSCG00000009668,ENSSSCG00000024388,ENSSSCG00000009699,ENSSSCG00000009716,ENSSSCG00000061436,ENSSSCG00000058877,…	0,015105867	60	758
135	GO:BP	GO:0071559	response to transforming growth factor beta	ENSSSCG00000005382,ENSSSCG00000026425,ENSSSCG00000032176,ENSSSCG00000031988,ENSSSCG00000009699,ENSSSCG00000010095,ENSSSCG00000025822,ENSSSCG00000007052,ENSSSCG00000039442,ENSSSCG00000007451,ENSSSCG00000026733,ENSSSCG00000016461,ENSSSCG00000014319,ENSSSCG00000039619,ENSSSCG00000014149,ENSSSCG00000007951,ENSSSCG00000006911,ENSSSCG00000000232	0,015105867	18	188
136	GO:BP	GO:0021886	hypothalamus gonadotrophin-releasing hormone neuron differentiation	ENSSSCG00000011102,ENSSSCG00000024001,ENSSSCG00000029260,ENSSSCG00000015399	0,015105867	4	8
137	GO:BP	GO:0021888	hypothalamus gonadotrophin-releasing hormone neuron development	ENSSSCG00000011102,ENSSSCG00000024001,ENSSSCG00000029260,ENSSSCG00000015399	0,015105867	4	8
138	GO:BP	GO:0009124	nucleoside monophosphate biosynthetic process	ENSSSCG00000032141,ENSSSCG00000011864,ENSSSCG00000030677,ENSSSCG00000021255,ENSSSCG00000035939,ENSSSCG00000028978,ENSSSCG00000000077,ENSSSCG00000057105	0,015105867	8	36
139	GO:BP	GO:0007015	actin filament organization	ENSSSCG00000004962,ENSSSCG00000005382,ENSSSCG00000005706,ENSSSCG00000011102,ENSSSCG00000009434,ENSSSCG00000040509,ENSSSCG00000017735,ENSSSCG00000038618,ENSSSCG00000017206,ENSSSCG00000011246,ENSSSCG00000011404,ENSSSCG00000009929,ENSSSCG00000009943,ENSSSCG00000025564,ENSSSCG00000028707,ENSSSCG00000010079,ENSSSCG00000010144,ENSSSCG00000009626,ENSSSCG00000006970,ENSSSCG00000024351,ENSSSCG00000016459,…	0,015105867	28	350
140	GO:BP	GO:0031667	response to nutrient levels	ENSSSCG00000009511,ENSSSCG00000017882,ENSSSCG00000017125,ENSSSCG00000018045,ENSSSCG00000024621,ENSSSCG00000009929,ENSSSCG00000061436,ENSSSCG00000025564,ENSSSCG00000009994,ENSSSCG00000009998,ENSSSCG00000010034,ENSSSCG00000016113,ENSSSCG00000015840,ENSSSCG00000022496,ENSSSCG00000025822,ENSSSCG00000014411,ENSSSCG00000028512,ENSSSCG00000007580,ENSSSCG00000007951,ENSSSCG00000006930,ENSSSCG00000006371,…	0,015105867	26	255
141	GO:BP	GO:0006226	dUMP biosynthetic process	ENSSSCG00000032141	0,015105867	1	1
142	GO:BP	GO:1900024	regulation of substrate adhesion-dependent cell spreading	ENSSSCG00000005706,ENSSSCG00000011102,ENSSSCG00000035048,ENSSSCG00000036973,ENSSSCG00000010095,ENSSSCG00000031118,ENSSSCG00000035090,ENSSSCG00000020777	0,015105867	8	47
143	GO:BP	GO:1904395	positive regulation of skeletal muscle acetylcholine-gated channel clustering	ENSSSCG00000026863,ENSSSCG00000010095,ENSSSCG00000063303	0,015105867	3	6
144	GO:BP	GO:0046081	dUTP catabolic process	ENSSSCG00000032141	0,015105867	1	1
145	GO:BP	GO:0046080	dUTP metabolic process	ENSSSCG00000032141	0,015105867	1	1
146	GO:BP	GO:0043536	positive regulation of blood vessel endothelial cell migration	ENSSSCG00000005706,ENSSSCG00000011102,ENSSSCG00000017268,ENSSSCG00000024813	0,015105867	4	45
147	GO:BP	GO:0043542	endothelial cell migration	ENSSSCG00000005382,ENSSSCG00000005706,ENSSSCG00000011102,ENSSSCG00000011125,ENSSSCG00000009434,ENSSSCG00000017268,ENSSSCG00000024813,ENSSSCG00000011592,ENSSSCG00000011618,ENSSSCG00000033608,ENSSSCG00000024351,ENSSSCG00000014149,ENSSSCG00000035090,ENSSSCG00000006911,ENSSSCG00000025260,ENSSSCG00000000232,ENSSSCG00000003376,ENSSSCG00000002452,ENSSSCG00000001695	0,015105867	19	176
148	GO:BP	GO:0044314	protein K27-linked ubiquitination	ENSSSCG00000024064,ENSSSCG00000058877,ENSSSCG00000002822,ENSSSCG00000003620	0,015105867	4	9
149	GO:BP	GO:0016049	cell growth	ENSSSCG00000005382,ENSSSCG00000005704,ENSSSCG00000005706,ENSSSCG00000011102,ENSSSCG00000033919,ENSSSCG00000031530,ENSSSCG00000031988,ENSSSCG00000018045,ENSSSCG00000011367,ENSSSCG00000011400,ENSSSCG00000060807,ENSSSCG00000011438,ENSSSCG00000024001,ENSSSCG00000010095,ENSSSCG00000009584,ENSSSCG00000016113,ENSSSCG00000025924,ENSSSCG00000034692,ENSSSCG00000025822	0,015105867	19	300
150	GO:BP	GO:0002903	negative regulation of B cell apoptotic process	ENSSSCG00000017492,ENSSSCG00000010067,ENSSSCG00000021255,ENSSSCG00000033262	0,015226656	4	12
151	GO:BP	GO:0045596	negative regulation of cell differentiation	ENSSSCG00000005382,ENSSSCG00000028117,ENSSSCG00000011102,ENSSSCG00000011125,ENSSSCG00000009556,ENSSSCG00000038618,ENSSSCG00000031988,ENSSSCG00000018045,ENSSSCG00000011313,ENSSSCG00000011400,ENSSSCG00000011618,ENSSSCG00000009929,ENSSSCG00000028707,ENSSSCG00000010035,ENSSSCG00000010071,ENSSSCG00000038853,ENSSSCG00000009584,ENSSSCG00000016113,ENSSSCG00000025924,ENSSSCG00000016230,ENSSSCG00000016027,…	0,015300973	42	489
152	GO:BP	GO:0010595	positive regulation of endothelial cell migration	ENSSSCG00000005706,ENSSSCG00000011102,ENSSSCG00000011125,ENSSSCG00000017268,ENSSSCG00000024813	0,015300973	5	83
153	GO:BP	GO:0001783	B cell apoptotic process	ENSSSCG00000017492,ENSSSCG00000010067,ENSSSCG00000010095,ENSSSCG00000021255,ENSSSCG00000033262	0,01533399	5	21
154	GO:BP	GO:0051128	regulation of cellular component organization	ENSSSCG00000004612,ENSSSCG00000004962,ENSSSCG00000005194,ENSSSCG00000005382,ENSSSCG00000028117,ENSSSCG00000034518,ENSSSCG00000005704,ENSSSCG00000005706,ENSSSCG00000005724,ENSSSCG00000011102,ENSSSCG00000011125,ENSSSCG00000009434,ENSSSCG00000009511,ENSSSCG00000017296,ENSSSCG00000017730,ENSSSCG00000017735,ENSSSCG00000017761,ENSSSCG00000017787,ENSSSCG00000017793,ENSSSCG00000031530,ENSSSCG00000039064,…	0,015590738	116	1768
155	GO:BP	GO:0006399	tRNA metabolic process	ENSSSCG00000005649,ENSSSCG00000005704,ENSSSCG00000010821,ENSSSCG00000036852,ENSSSCG00000040352,ENSSSCG00000023078,ENSSSCG00000011368,ENSSSCG00000032031,ENSSSCG00000009674,ENSSSCG00000010136,ENSSSCG00000009622,ENSSSCG00000016087,ENSSSCG00000015689	0,016060616	13	175
156	GO:BP	GO:2000048	negative regulation of cell-cell adhesion mediated by cadherin	ENSSSCG00000009434,ENSSSCG00000010079,ENSSSCG00000001440,ENSSSCG00000001695	0,016060616	4	9
157	GO:BP	GO:0097210	response to gonadotropin-releasing hormone	ENSSSCG00000004600	0,016264239	1	4
158	GO:BP	GO:0032489	regulation of Cdc42 protein signal transduction	ENSSSCG00000005706,ENSSSCG00000011102	0,017009179	2	6
159	GO:BP	GO:0009893	positive regulation of metabolic process	ENSSSCG00000004600,ENSSSCG00000004612,ENSSSCG00000023408,ENSSSCG00000005073,ENSSSCG00000005382,ENSSSCG00000028117,ENSSSCG00000005620,ENSSSCG00000005702,ENSSSCG00000005704,ENSSSCG00000005706,ENSSSCG00000005724,ENSSSCG00000005730,ENSSSCG00000024912,ENSSSCG00000011102,ENSSSCG00000011125,ENSSSCG00000011127,ENSSSCG00000009434,ENSSSCG00000024064,ENSSSCG00000026082,ENSSSCG00000009556,ENSSSCG00000017296,…	0,017356693	170	2733
160	GO:BP	GO:0010594	regulation of endothelial cell migration	ENSSSCG00000005706,ENSSSCG00000011102,ENSSSCG00000011125,ENSSSCG00000009434,ENSSSCG00000017268,ENSSSCG00000024813	0,017356693	6	132
161	GO:BP	GO:1903909	regulation of receptor clustering	ENSSSCG00000026863,ENSSSCG00000010095,ENSSSCG00000063303,ENSSSCG00000023004	0,017356693	4	12
162	GO:BP	GO:0001934	positive regulation of protein phosphorylation	ENSSSCG00000005620,ENSSSCG00000005706,ENSSSCG00000011102,ENSSSCG00000017195,ENSSSCG00000035852,ENSSSCG00000025374,ENSSSCG00000009815,ENSSSCG00000009929,ENSSSCG00000010025,ENSSSCG00000010067,ENSSSCG00000010095,ENSSSCG00000009584,ENSSSCG00000016266,ENSSSCG00000039442,ENSSSCG00000026733,ENSSSCG00000014288,ENSSSCG00000033262,ENSSSCG00000039619,ENSSSCG00000007541,ENSSSCG00000008118,ENSSSCG00000035090,…	0,017356693	30	330
163	GO:BP	GO:0033687	osteoblast proliferation	ENSSSCG00000005706,ENSSSCG00000028707,ENSSSCG00000016027,ENSSSCG00000025822,ENSSSCG00000039442,ENSSSCG00000022058	0,01736743	6	31
164	GO:BP	GO:0050931	pigment cell differentiation	ENSSSCG00000004612,ENSSSCG00000052303	0,01803853	2	27
165	GO:BP	GO:0034660	ncRNA metabolic process	ENSSSCG00000005649,ENSSSCG00000005704,ENSSSCG00000011125,ENSSSCG00000028602,ENSSSCG00000010821,ENSSSCG00000017165,ENSSSCG00000031988,ENSSSCG00000036852,ENSSSCG00000018039,ENSSSCG00000040352,ENSSSCG00000023078,ENSSSCG00000011368,ENSSSCG00000032031,ENSSSCG00000024621,ENSSSCG00000011618,ENSSSCG00000011678,ENSSSCG00000009674,ENSSSCG00000009792,ENSSSCG00000010010,ENSSSCG00000010135,ENSSSCG00000010136,…	0,018485416	28	517
166	GO:BP	GO:0031325	positive regulation of cellular metabolic process	ENSSSCG00000004600,ENSSSCG00000004612,ENSSSCG00000023408,ENSSSCG00000005073,ENSSSCG00000005382,ENSSSCG00000028117,ENSSSCG00000005620,ENSSSCG00000005702,ENSSSCG00000005704,ENSSSCG00000005706,ENSSSCG00000005724,ENSSSCG00000005730,ENSSSCG00000024912,ENSSSCG00000011102,ENSSSCG00000011125,ENSSSCG00000011127,ENSSSCG00000009434,ENSSSCG00000024064,ENSSSCG00000026082,ENSSSCG00000017492,ENSSSCG00000017155,…	0,018563257	157	2499
167	GO:BP	GO:2001234	negative regulation of apoptotic signaling pathway	ENSSSCG00000005382,ENSSSCG00000011102,ENSSSCG00000034723,ENSSSCG00000039198,ENSSSCG00000032031,ENSSSCG00000009668,ENSSSCG00000009716,ENSSSCG00000030996,ENSSSCG00000010067,ENSSSCG00000016322,ENSSSCG00000016027,ENSSSCG00000033262,ENSSSCG00000013269,ENSSSCG00000037549,ENSSSCG00000028902,ENSSSCG00000003506,ENSSSCG00000003580,ENSSSCG00000027030,ENSSSCG00000008697	0,018640071	19	177
168	GO:BP	GO:0043316	cytotoxic T cell degranulation	ENSSSCG00000004612	0,018886225	1	2
169	GO:BP	GO:1903433	regulation of constitutive secretory pathway	ENSSSCG00000004612	0,018886225	1	2
170	GO:BP	GO:0034330	cell junction organization	ENSSSCG00000004962,ENSSSCG00000005194,ENSSSCG00000005382,ENSSSCG00000005706,ENSSSCG00000011102,ENSSSCG00000026863,ENSSSCG00000044700,ENSSSCG00000017268,ENSSSCG00000017296,ENSSSCG00000017730,ENSSSCG00000017197,ENSSSCG00000017204,ENSSSCG00000036973,ENSSSCG00000024024,ENSSSCG00000011592,ENSSSCG00000010607,ENSSSCG00000010606,ENSSSCG00000009929,ENSSSCG00000028707,ENSSSCG00000010079,ENSSSCG00000010095,…	0,019164072	28	538
171	GO:BP	GO:0060485	mesenchyme development	ENSSSCG00000005382,ENSSSCG00000011102,ENSSSCG00000011125,ENSSSCG00000009434,ENSSSCG00000036135,ENSSSCG00000038618,ENSSSCG00000011400,ENSSSCG00000022383,ENSSSCG00000033608,ENSSSCG00000009584,ENSSSCG00000016113,ENSSSCG00000016230,ENSSSCG00000025822,ENSSSCG00000039442,ENSSSCG00000007351,ENSSSCG00000032761,ENSSSCG00000014450,ENSSSCG00000006911,ENSSSCG00000000232,ENSSSCG00000003620,ENSSSCG00000001440,…	0,019410664	22	227
172	GO:BP	GO:0006633	fatty acid biosynthetic process	ENSSSCG00000005533,ENSSSCG00000017226,ENSSSCG00000029944,ENSSSCG00000024621,ENSSSCG00000061436,ENSSSCG00000010067,ENSSSCG00000022864,ENSSSCG00000016420,ENSSSCG00000033262,ENSSSCG00000024015,ENSSSCG00000027288,ENSSSCG00000031450,ENSSSCG00000026794	0,0195537	13	108
173	GO:BP	GO:0010631	epithelial cell migration	ENSSSCG00000005382,ENSSSCG00000005706,ENSSSCG00000011102,ENSSSCG00000011125,ENSSSCG00000009434,ENSSSCG00000017268,ENSSSCG00000024813,ENSSSCG00000060807,ENSSSCG00000011592,ENSSSCG00000011618,ENSSSCG00000010079,ENSSSCG00000033608,ENSSSCG00000016113,ENSSSCG00000007052,ENSSSCG00000024351,ENSSSCG00000014149,ENSSSCG00000035090,ENSSSCG00000006911,ENSSSCG00000025260,ENSSSCG00000000232,ENSSSCG00000003376,…	0,0201669	25	243
174	GO:BP	GO:0006384	transcription initiation at RNA polymerase III promoter	ENSSSCG00000005731,ENSSSCG00000032110	0,0201669	2	9
175	GO:BP	GO:0050768	negative regulation of neurogenesis	ENSSSCG00000011102,ENSSSCG00000018045,ENSSSCG00000011400,ENSSSCG00000011618,ENSSSCG00000028707,ENSSSCG00000010035,ENSSSCG00000009584,ENSSSCG00000028512,ENSSSCG00000001091,ENSSSCG00000001513,ENSSSCG00000032330,ENSSSCG00000015135,ENSSSCG00000015399	0,020205808	13	92
176	GO:BP	GO:0034329	cell junction assembly	ENSSSCG00000004962,ENSSSCG00000005194,ENSSSCG00000005706,ENSSSCG00000011102,ENSSSCG00000017268,ENSSSCG00000017296,ENSSSCG00000017197,ENSSSCG00000017204,ENSSSCG00000011592,ENSSSCG00000010607,ENSSSCG00000010606,ENSSSCG00000009929,ENSSSCG00000010079,ENSSSCG00000010095,ENSSSCG00000010144,ENSSSCG00000009584,ENSSSCG00000027669,ENSSSCG00000016959,ENSSSCG00000006970	0,020238074	19	310
177	GO:BP	GO:0051093	negative regulation of developmental process	ENSSSCG00000005382,ENSSSCG00000028117,ENSSSCG00000011102,ENSSSCG00000011125,ENSSSCG00000009434,ENSSSCG00000009442,ENSSSCG00000009556,ENSSSCG00000038618,ENSSSCG00000031988,ENSSSCG00000018045,ENSSSCG00000011313,ENSSSCG00000011400,ENSSSCG00000011402,ENSSSCG00000023033,ENSSSCG00000011618,ENSSSCG00000024388,ENSSSCG00000009929,ENSSSCG00000009972,ENSSSCG00000028707,ENSSSCG00000010035,ENSSSCG00000010071,…	0,020238074	52	657
178	GO:BP	GO:0009156	ribonucleoside monophosphate biosynthetic process	ENSSSCG00000011864,ENSSSCG00000030677,ENSSSCG00000021255,ENSSSCG00000035939,ENSSSCG00000028978,ENSSSCG00000000077,ENSSSCG00000057105	0,020238074	7	30
179	GO:BP	GO:0043410	positive regulation of MAPK cascade	ENSSSCG00000005706,ENSSSCG00000011102,ENSSSCG00000009283,ENSSSCG00000024813,ENSSSCG00000017753,ENSSSCG00000039064,ENSSSCG00000025374,ENSSSCG00000009716,ENSSSCG00000009929,ENSSSCG00000010067,ENSSSCG00000010095,ENSSSCG00000009626,ENSSSCG00000016322,ENSSSCG00000022496,ENSSSCG00000039442,ENSSSCG00000026733,ENSSSCG00000014288,ENSSSCG00000033262,ENSSSCG00000013269,ENSSSCG00000007541,ENSSSCG00000038296,…	0,020388321	30	323
180	GO:BP	GO:0070314	G1 to G0 transition	ENSSSCG00000017290,ENSSSCG00000017730,ENSSSCG00000017882	0,020405034	3	17
181	GO:BP	GO:0010634	positive regulation of epithelial cell migration	ENSSSCG00000005706,ENSSSCG00000011102,ENSSSCG00000011125,ENSSSCG00000017268,ENSSSCG00000024813,ENSSSCG00000060807,ENSSSCG00000011618,ENSSSCG00000010079,ENSSSCG00000016113,ENSSSCG00000024351,ENSSSCG00000035090,ENSSSCG00000006911,ENSSSCG00000002452,ENSSSCG00000001695	0,020405034	14	115
182	GO:BP	GO:0034250	positive regulation of amide metabolic process	ENSSSCG00000023408,ENSSSCG00000026082,ENSSSCG00000017155,ENSSSCG00000009668,ENSSSCG00000016134,ENSSSCG00000016230,ENSSSCG00000022864,ENSSSCG00000007723,ENSSSCG00000033144,ENSSSCG00000006274,ENSSSCG00000040825,ENSSSCG00000000039,ENSSSCG00000003506,ENSSSCG00000009249,ENSSSCG00000028581	0,020485527	15	125
183	GO:BP	GO:0060982	coronary artery morphogenesis	ENSSSCG00000005382,ENSSSCG00000011102	0,020485527	2	7
184	GO:BP	GO:0090132	epithelium migration	ENSSSCG00000005382,ENSSSCG00000005706,ENSSSCG00000011102,ENSSSCG00000011125,ENSSSCG00000009434,ENSSSCG00000017268,ENSSSCG00000024813,ENSSSCG00000060807,ENSSSCG00000011592,ENSSSCG00000011618,ENSSSCG00000010079,ENSSSCG00000033608,ENSSSCG00000016113,ENSSSCG00000007052,ENSSSCG00000024351,ENSSSCG00000014149,ENSSSCG00000035090,ENSSSCG00000006911,ENSSSCG00000025260,ENSSSCG00000000232,ENSSSCG00000003376,…	0,021195081	25	245
185	GO:BP	GO:0048008	platelet-derived growth factor receptor signaling pathway	ENSSSCG00000005706,ENSSSCG00000005719,ENSSSCG00000011102,ENSSSCG00000031988,ENSSSCG00000011264	0,021195081	5	51
186	GO:BP	GO:0051961	negative regulation of nervous system development	ENSSSCG00000011102,ENSSSCG00000018045,ENSSSCG00000011400,ENSSSCG00000011618,ENSSSCG00000028707,ENSSSCG00000010035,ENSSSCG00000009584,ENSSSCG00000028512,ENSSSCG00000001091,ENSSSCG00000001513,ENSSSCG00000032330,ENSSSCG00000015135,ENSSSCG00000015399	0,021195081	13	93
187	GO:BP	GO:0008361	regulation of cell size	ENSSSCG00000005706,ENSSSCG00000005743,ENSSSCG00000011102,ENSSSCG00000034858,ENSSSCG00000018045,ENSSSCG00000011400,ENSSSCG00000009929,ENSSSCG00000009584,ENSSSCG00000016113,ENSSSCG00000022496,ENSSSCG00000014411,ENSSSCG00000035090,ENSSSCG00000028902	0,021345769	13	122
188	GO:BP	GO:0090179	planar cell polarity pathway involved in neural tube closure	ENSSSCG00000025374,ENSSSCG00000025822,ENSSSCG00000003539,ENSSSCG00000001660	0,021345769	4	10
189	GO:BP	GO:0043171	peptide catabolic process	ENSSSCG00000017296,ENSSSCG00000010620,ENSSSCG00000010056,ENSSSCG00000010055,ENSSSCG00000014173	0,021345769	5	24
190	GO:BP	GO:0048245	eosinophil chemotaxis	ENSSSCG00000021588	0,021726413	1	13
191	GO:BP	GO:0042542	response to hydrogen peroxide	ENSSSCG00000005706,ENSSSCG00000005724,ENSSSCG00000009511,ENSSSCG00000039198	0,021726413	4	50
192	GO:BP	GO:0007275	multicellular organism development	ENSSSCG00000004600,ENSSSCG00000005073,ENSSSCG00000039025,ENSSSCG00000005194,ENSSSCG00000005382,ENSSSCG00000022780,ENSSSCG00000028117,ENSSSCG00000005506,ENSSSCG00000005669,ENSSSCG00000034518,ENSSSCG00000005706,ENSSSCG00000005719,ENSSSCG00000005724,ENSSSCG00000005730,ENSSSCG00000026425,ENSSSCG00000024912,ENSSSCG00000035479,ENSSSCG00000010879,ENSSSCG00000011102,ENSSSCG00000011125,ENSSSCG00000033919,…	0,021958899	150	3357
193	GO:BP	GO:0035455	response to interferon-alpha	ENSSSCG00000011125,ENSSSCG00000036556,ENSSSCG00000012076	0,022487504	3	14
194	GO:BP	GO:0009177	pyrimidine deoxyribonucleoside monophosphate biosynthetic process	ENSSSCG00000032141	0,022670329	1	2
195	GO:BP	GO:0030511	positive regulation of transforming growth factor beta receptor signaling pathway	ENSSSCG00000031988,ENSSSCG00000007052,ENSSSCG00000007451,ENSSSCG00000026733,ENSSSCG00000007951,ENSSSCG00000038801	0,022670329	6	25
196	GO:BP	GO:0045923	positive regulation of fatty acid metabolic process	ENSSSCG00000024621,ENSSSCG00000025729,ENSSSCG00000033262,ENSSSCG00000031450,ENSSSCG00000026794,ENSSSCG00000015603	0,022670329	6	24
197	GO:BP	GO:1903846	positive regulation of cellular response to transforming growth factor beta stimulus	ENSSSCG00000031988,ENSSSCG00000007052,ENSSSCG00000007451,ENSSSCG00000026733,ENSSSCG00000007951,ENSSSCG00000038801	0,022670329	6	25
198	GO:BP	GO:0009213	pyrimidine deoxyribonucleoside triphosphate catabolic process	ENSSSCG00000032141	0,022670329	1	2
199	GO:BP	GO:0071824	protein-DNA complex organization	ENSSSCG00000005073,ENSSSCG00000004120,ENSSSCG00000005510,ENSSSCG00000005678,ENSSSCG00000005731,ENSSSCG00000024912,ENSSSCG00000011125,ENSSSCG00000011127,ENSSSCG00000039338,ENSSSCG00000017268,ENSSSCG00000023045,ENSSSCG00000039198,ENSSSCG00000032478,ENSSSCG00000017165	0,02278542	14	616
200	GO:BP	GO:0033059	cellular pigmentation	ENSSSCG00000004612,ENSSSCG00000052303	0,022800743	2	34
201	GO:BP	GO:0048762	mesenchymal cell differentiation	ENSSSCG00000005382,ENSSSCG00000011102,ENSSSCG00000011125,ENSSSCG00000009434,ENSSSCG00000036135,ENSSSCG00000038618,ENSSSCG00000011400,ENSSSCG00000033608,ENSSSCG00000009584,ENSSSCG00000016230,ENSSSCG00000025822,ENSSSCG00000039442,ENSSSCG00000007351,ENSSSCG00000032761,ENSSSCG00000014450	0,022800743	15	187
202	GO:BP	GO:0051173	positive regulation of nitrogen compound metabolic process	ENSSSCG00000004600,ENSSSCG00000023408,ENSSSCG00000005073,ENSSSCG00000005382,ENSSSCG00000028117,ENSSSCG00000005620,ENSSSCG00000005702,ENSSSCG00000005704,ENSSSCG00000005706,ENSSSCG00000005724,ENSSSCG00000005730,ENSSSCG00000011102,ENSSSCG00000011125,ENSSSCG00000011127,ENSSSCG00000009434,ENSSSCG00000024064,ENSSSCG00000026082,ENSSSCG00000009556,ENSSSCG00000017296,ENSSSCG00000017155,ENSSSCG00000032478,…	0,022800743	137	2184
203	GO:BP	GO:0090049	regulation of cell migration involved in sprouting angiogenesis	ENSSSCG00000005706,ENSSSCG00000011102,ENSSSCG00000024813,ENSSSCG00000011618,ENSSSCG00000006911,ENSSSCG00000025260,ENSSSCG00000001695	0,022800743	7	35
204	GO:BP	GO:0090130	tissue migration	ENSSSCG00000005382,ENSSSCG00000005706,ENSSSCG00000011102,ENSSSCG00000011125,ENSSSCG00000009434,ENSSSCG00000017268,ENSSSCG00000024813,ENSSSCG00000060807,ENSSSCG00000011592,ENSSSCG00000011618,ENSSSCG00000010079,ENSSSCG00000033608,ENSSSCG00000016113,ENSSSCG00000007052,ENSSSCG00000024351,ENSSSCG00000014149,ENSSSCG00000035090,ENSSSCG00000006911,ENSSSCG00000025260,ENSSSCG00000000232,ENSSSCG00000003376,…	0,022800743	25	248
205	GO:BP	GO:1901137	carbohydrate derivative biosynthetic process	ENSSSCG00000032141,ENSSSCG00000005379,ENSSSCG00000005383,ENSSSCG00000022780,ENSSSCG00000005628,ENSSSCG00000031669,ENSSSCG00000009502,ENSSSCG00000026706,ENSSSCG00000017184,ENSSSCG00000039873,ENSSSCG00000011864,ENSSSCG00000030677,ENSSSCG00000012042,ENSSSCG00000060807,ENSSSCG00000011519,ENSSSCG00000011677,ENSSSCG00000009705,ENSSSCG00000061436,ENSSSCG00000016087,ENSSSCG00000016113,ENSSSCG00000063303,…	0,022800743	40	508
206	GO:BP	GO:0021783	preganglionic parasympathetic fiber development	ENSSSCG00000011102,ENSSSCG00000017533,ENSSSCG00000016322,ENSSSCG00000013351	0,022800743	4	14
207	GO:BP	GO:0050771	negative regulation of axonogenesis	ENSSSCG00000011102,ENSSSCG00000018045,ENSSSCG00000011400,ENSSSCG00000009584,ENSSSCG00000001091,ENSSSCG00000001513,ENSSSCG00000032330,ENSSSCG00000015399	0,022800743	8	41
208	GO:BP	GO:0032970	regulation of actin filament-based process	ENSSSCG00000004962,ENSSSCG00000005382,ENSSSCG00000005706,ENSSSCG00000011102,ENSSSCG00000009434,ENSSSCG00000017730,ENSSSCG00000017206,ENSSSCG00000011246,ENSSSCG00000011404,ENSSSCG00000009943,ENSSSCG00000028707,ENSSSCG00000010079,ENSSSCG00000010144,ENSSSCG00000009626,ENSSSCG00000006970,ENSSSCG00000024351,ENSSSCG00000016459,ENSSSCG00000021359,ENSSSCG00000035090,ENSSSCG00000005959,ENSSSCG00000032269,…	0,023658698	24	279
209	GO:BP	GO:0007179	transforming growth factor beta receptor signaling pathway	ENSSSCG00000005382,ENSSSCG00000026425,ENSSSCG00000032176,ENSSSCG00000031988,ENSSSCG00000009699,ENSSSCG00000007052,ENSSSCG00000039442,ENSSSCG00000007451,ENSSSCG00000026733,ENSSSCG00000016461,ENSSSCG00000014319,ENSSSCG00000039619,ENSSSCG00000007951,ENSSSCG00000006911,ENSSSCG00000000232,ENSSSCG00000038801,ENSSSCG00000008723	0,023658698	17	155
210	GO:BP	GO:0080134	regulation of response to stress	ENSSSCG00000004962,ENSSSCG00000005071,ENSSSCG00000005706,ENSSSCG00000011125,ENSSSCG00000009511,ENSSSCG00000009556,ENSSSCG00000017137,ENSSSCG00000017787,ENSSSCG00000039064,ENSSSCG00000035048,ENSSSCG00000017195,ENSSSCG00000032031,ENSSSCG00000011375,ENSSSCG00000023033,ENSSSCG00000011438,ENSSSCG00000037216,ENSSSCG00000009668,ENSSSCG00000009929,ENSSSCG00000032261,ENSSSCG00000030996,ENSSSCG00000009972,…	0,023658698	69	958
211	GO:BP	GO:0071838	cell proliferation in bone marrow	ENSSSCG00000024813,ENSSSCG00000017296	0,023678209	2	6
212	GO:BP	GO:0072677	eosinophil migration	ENSSSCG00000021588	0,024091407	1	16
213	GO:BP	GO:0051493	regulation of cytoskeleton organization	ENSSSCG00000004962,ENSSSCG00000005382,ENSSSCG00000028117,ENSSSCG00000005706,ENSSSCG00000011102,ENSSSCG00000009434,ENSSSCG00000017730,ENSSSCG00000017787,ENSSSCG00000017206,ENSSSCG00000011246,ENSSSCG00000011404,ENSSSCG00000023033,ENSSSCG00000024621,ENSSSCG00000009943,ENSSSCG00000025564,ENSSSCG00000028707,ENSSSCG00000010079,ENSSSCG00000010144,ENSSSCG00000009626,ENSSSCG00000006970,ENSSSCG00000024351,…	0,024553319	31	399
214	GO:BP	GO:0048870	cell motility	ENSSSCG00000021588,ENSSSCG00000005382,ENSSSCG00000034518,ENSSSCG00000005706,ENSSSCG00000005730,ENSSSCG00000005743,ENSSSCG00000011102,ENSSSCG00000011125,ENSSSCG00000028602,ENSSSCG00000033919,ENSSSCG00000009408,ENSSSCG00000009434,ENSSSCG00000009511,ENSSSCG00000017268,ENSSSCG00000032176,ENSSSCG00000024813,ENSSSCG00000036135,ENSSSCG00000017730,ENSSSCG00000035048,ENSSSCG00000017204,ENSSSCG00000031988,…	0,024553319	73	1304
215	GO:BP	GO:0045727	positive regulation of translation	ENSSSCG00000023408,ENSSSCG00000026082,ENSSSCG00000017155,ENSSSCG00000016134,ENSSSCG00000022864,ENSSSCG00000007723,ENSSSCG00000033144,ENSSSCG00000006274,ENSSSCG00000040825,ENSSSCG00000000039,ENSSSCG00000003506,ENSSSCG00000009249,ENSSSCG00000028581	0,024553319	13	103
216	GO:BP	GO:0001558	regulation of cell growth	ENSSSCG00000005382,ENSSSCG00000005704,ENSSSCG00000005706,ENSSSCG00000011102,ENSSSCG00000031530,ENSSSCG00000031988,ENSSSCG00000018045,ENSSSCG00000011400,ENSSSCG00000060807,ENSSSCG00000011438,ENSSSCG00000010095,ENSSSCG00000009584,ENSSSCG00000016113,ENSSSCG00000025924,ENSSSCG00000034692,ENSSSCG00000025822	0,025118108	16	249
217	GO:BP	GO:0048705	skeletal system morphogenesis	ENSSSCG00000039025,ENSSSCG00000005382,ENSSSCG00000017155,ENSSSCG00000039198,ENSSSCG00000017533,ENSSSCG00000038618,ENSSSCG00000011264,ENSSSCG00000060807,ENSSSCG00000009929,ENSSSCG00000016113,ENSSSCG00000015981,ENSSSCG00000025822,ENSSSCG00000032761,ENSSSCG00000016420,ENSSSCG00000016706	0,025259778	15	198
218	GO:BP	GO:1903911	positive regulation of receptor clustering	ENSSSCG00000026863,ENSSSCG00000010095,ENSSSCG00000063303	0,025259778	3	8
219	GO:BP	GO:0048518	positive regulation of biological process	ENSSSCG00000021588,ENSSSCG00000004600,ENSSSCG00000004612,ENSSSCG00000004962,ENSSSCG00000023408,ENSSSCG00000005073,ENSSSCG00000004123,ENSSSCG00000005194,ENSSSCG00000005382,ENSSSCG00000004022,ENSSSCG00000028117,ENSSSCG00000005620,ENSSSCG00000034518,ENSSSCG00000005702,ENSSSCG00000005704,ENSSSCG00000005706,ENSSSCG00000005724,ENSSSCG00000005730,ENSSSCG00000005743,ENSSSCG00000024912,ENSSSCG00000029715,…	0,025259778	270	4736
220	GO:BP	GO:0046785	microtubule polymerization	ENSSSCG00000028117,ENSSSCG00000005706,ENSSSCG00000009553,ENSSSCG00000017787,ENSSSCG00000035852	0,025259778	5	64
221	GO:BP	GO:0031668	cellular response to extracellular stimulus	ENSSSCG00000027551,ENSSSCG00000009511,ENSSSCG00000017882,ENSSSCG00000031988,ENSSSCG00000024621,ENSSSCG00000025564,ENSSSCG00000009994,ENSSSCG00000009998,ENSSSCG00000010034,ENSSSCG00000016113,ENSSSCG00000015840,ENSSSCG00000025822,ENSSSCG00000014411,ENSSSCG00000007580,ENSSSCG00000007951,ENSSSCG00000006930,ENSSSCG00000006371,ENSSSCG00000003749	0,025259778	18	197
222	GO:BP	GO:0043534	blood vessel endothelial cell migration	ENSSSCG00000005706,ENSSSCG00000011102,ENSSSCG00000009434,ENSSSCG00000017268,ENSSSCG00000024813	0,025572576	5	101
223	GO:BP	GO:2000191	regulation of fatty acid transport	ENSSSCG00000010821,ENSSSCG00000009929,ENSSSCG00000010067,ENSSSCG00000015885	0,025572576	4	18
224	GO:BP	GO:0090023	positive regulation of neutrophil chemotaxis	ENSSSCG00000021588	0,025650895	1	18
225	GO:BP	GO:0006425	glutaminyl-tRNA aminoacylation	ENSSSCG00000032031,ENSSSCG00000014411	0,025678227	2	2
226	GO:BP	GO:0048066	developmental pigmentation	ENSSSCG00000004612,ENSSSCG00000052303	0,026003604	2	38
227	GO:BP	GO:1903053	regulation of extracellular matrix organization	ENSSSCG00000005382,ENSSSCG00000005706,ENSSSCG00000009434,ENSSSCG00000039442,ENSSSCG00000007451,ENSSSCG00000016754,ENSSSCG00000006911	0,026192481	7	44
228	GO:BP	GO:0010632	regulation of epithelial cell migration	ENSSSCG00000005706,ENSSSCG00000011102,ENSSSCG00000011125,ENSSSCG00000009434,ENSSSCG00000017268,ENSSSCG00000024813,ENSSSCG00000060807,ENSSSCG00000011618,ENSSSCG00000010079,ENSSSCG00000016113,ENSSSCG00000024351,ENSSSCG00000014149,ENSSSCG00000035090,ENSSSCG00000006911,ENSSSCG00000025260,ENSSSCG00000000232,ENSSSCG00000002452,ENSSSCG00000001695	0,026192481	18	177
229	GO:BP	GO:0007413	axonal fasciculation	ENSSSCG00000011102,ENSSSCG00000017730,ENSSSCG00000016230	0,026267135	3	9
230	GO:BP	GO:0090178	regulation of establishment of planar polarity involved in neural tube closure	ENSSSCG00000025374,ENSSSCG00000025822,ENSSSCG00000003539,ENSSSCG00000001660	0,026267135	4	11
231	GO:BP	GO:0106030	neuron projection fasciculation	ENSSSCG00000011102,ENSSSCG00000017730,ENSSSCG00000016230	0,026267135	3	9
232	GO:BP	GO:0071624	positive regulation of granulocyte chemotaxis	ENSSSCG00000021588	0,026267135	1	19
233	GO:BP	GO:0061077	chaperone-mediated protein folding	ENSSSCG00000005619,ENSSSCG00000005683,ENSSSCG00000034518	0,026267135	3	58
234	GO:BP	GO:0051248	negative regulation of protein metabolic process	ENSSSCG00000023408,ENSSSCG00000028602,ENSSSCG00000010821,ENSSSCG00000026082,ENSSSCG00000017155,ENSSSCG00000028720,ENSSSCG00000021977,ENSSSCG00000011313,ENSSSCG00000009668,ENSSSCG00000028707,ENSSSCG00000010067,ENSSSCG00000010079,ENSSSCG00000010095,ENSSSCG00000009584,ENSSSCG00000025924,ENSSSCG00000016230,ENSSSCG00000016027,ENSSSCG00000025822,ENSSSCG00000022864,ENSSSCG00000022998,ENSSSCG00000007381,…	0,026471707	37	429
235	GO:BP	GO:0030224	monocyte differentiation	ENSSSCG00000029944,ENSSSCG00000009988,ENSSSCG00000033262,ENSSSCG00000000297,ENSSSCG00000000687,ENSSSCG00000001695	0,026471707	6	27
236	GO:BP	GO:0090092	regulation of transmembrane receptor protein serine/threonine kinase signaling pathway	ENSSSCG00000005382,ENSSSCG00000005706,ENSSSCG00000026425,ENSSSCG00000032176,ENSSSCG00000031988,ENSSSCG00000016113,ENSSSCG00000025822,ENSSSCG00000007052,ENSSSCG00000039442,ENSSSCG00000007451,ENSSSCG00000026733,ENSSSCG00000039619,ENSSSCG00000007951,ENSSSCG00000006956,ENSSSCG00000006911,ENSSSCG00000000232,ENSSSCG00000002838,ENSSSCG00000001091,ENSSSCG00000038801,ENSSSCG00000008723,ENSSSCG00000015135	0,026637015	21	206
237	GO:BP	GO:0050793	regulation of developmental process	ENSSSCG00000004600,ENSSSCG00000005194,ENSSSCG00000005382,ENSSSCG00000028117,ENSSSCG00000005706,ENSSSCG00000024912,ENSSSCG00000011102,ENSSSCG00000011125,ENSSSCG00000009434,ENSSSCG00000009442,ENSSSCG00000009511,ENSSSCG00000009556,ENSSSCG00000017268,ENSSSCG00000032176,ENSSSCG00000017137,ENSSSCG00000036135,ENSSSCG00000017605,ENSSSCG00000017730,ENSSSCG00000038618,ENSSSCG00000035048,ENSSSCG00000031988,…	0,026637406	118	1777
238	GO:BP	GO:0002690	positive regulation of leukocyte chemotaxis	ENSSSCG00000021588,ENSSSCG00000035048,ENSSSCG00000024024,ENSSSCG00000009929,ENSSSCG00000022496,ENSSSCG00000033262,ENSSSCG00000035090,ENSSSCG00000002452,ENSSSCG00000001439,ENSSSCG00000001695	0,026637406	10	70
239	GO:BP	GO:0036257	multivesicular body organization	ENSSSCG00000004612	0,02670371	1	4
240	GO:BP	GO:0009605	response to external stimulus	ENSSSCG00000021588,ENSSSCG00000004612,ENSSSCG00000005071,ENSSSCG00000052303,ENSSSCG00000005380,ENSSSCG00000005663,ENSSSCG00000005706,ENSSSCG00000011102,ENSSSCG00000011125,ENSSSCG00000010821,ENSSSCG00000033919,ENSSSCG00000027551,ENSSSCG00000009511,ENSSSCG00000044700,ENSSSCG00000017268,ENSSSCG00000017330,ENSSSCG00000021018,ENSSSCG00000017137,ENSSSCG00000036135,ENSSSCG00000034994,ENSSSCG00000017787,…	0,026933086	124	1916
241	GO:BP	GO:0032878	regulation of establishment or maintenance of cell polarity	ENSSSCG00000005706,ENSSSCG00000011125,ENSSSCG00000033518	0,026957711	3	19
242	GO:BP	GO:0001837	epithelial to mesenchymal transition	ENSSSCG00000005382,ENSSSCG00000011125,ENSSSCG00000009434,ENSSSCG00000036135,ENSSSCG00000038618,ENSSSCG00000033608,ENSSSCG00000016230,ENSSSCG00000025822,ENSSSCG00000039442,ENSSSCG00000007351,ENSSSCG00000014450,ENSSSCG00000006911,ENSSSCG00000003620,ENSSSCG00000001440	0,026957711	14	123
243	GO:BP	GO:0010717	regulation of epithelial to mesenchymal transition	ENSSSCG00000005382,ENSSSCG00000011125,ENSSSCG00000009434,ENSSSCG00000036135,ENSSSCG00000033608,ENSSSCG00000016230,ENSSSCG00000025822,ENSSSCG00000039442	0,027051906	8	78
244	GO:BP	GO:0050920	regulation of chemotaxis	ENSSSCG00000021588,ENSSSCG00000011102,ENSSSCG00000035048,ENSSSCG00000024024,ENSSSCG00000011400,ENSSSCG00000009929,ENSSSCG00000010067,ENSSSCG00000010079,ENSSSCG00000009584,ENSSSCG00000016113,ENSSSCG00000022496,ENSSSCG00000024351,ENSSSCG00000033262,ENSSSCG00000035090,ENSSSCG00000002452,ENSSSCG00000001439,ENSSSCG00000001695	0,027051906	17	164
245	GO:BP	GO:0097368	establishment of Sertoli cell barrier	ENSSSCG00000005073	0,027139409	1	1
246	GO:BP	GO:1903725	regulation of phospholipid metabolic process	ENSSSCG00000009994,ENSSSCG00000023264,ENSSSCG00000016223,ENSSSCG00000028512,ENSSSCG00000007541	0,027139409	5	24
247	GO:BP	GO:0009149	pyrimidine nucleoside triphosphate catabolic process	ENSSSCG00000032141	0,027139409	1	3
248	GO:BP	GO:0071496	cellular response to external stimulus	ENSSSCG00000027551,ENSSSCG00000009511,ENSSSCG00000017330,ENSSSCG00000017882,ENSSSCG00000031988,ENSSSCG00000024621,ENSSSCG00000024388,ENSSSCG00000025564,ENSSSCG00000009994,ENSSSCG00000009998,ENSSSCG00000010034,ENSSSCG00000016113,ENSSSCG00000015840,ENSSSCG00000025822,ENSSSCG00000014411,ENSSSCG00000007580,ENSSSCG00000007951,ENSSSCG00000006930,ENSSSCG00000006371,ENSSSCG00000003749	0,02722158	20	234
249	GO:BP	GO:0022603	regulation of anatomical structure morphogenesis	ENSSSCG00000005194,ENSSSCG00000005706,ENSSSCG00000011102,ENSSSCG00000011125,ENSSSCG00000009434,ENSSSCG00000009442,ENSSSCG00000017268,ENSSSCG00000017730,ENSSSCG00000018045,ENSSSCG00000036973,ENSSSCG00000025374,ENSSSCG00000011313,ENSSSCG00000011400,ENSSSCG00000060807,ENSSSCG00000011592,ENSSSCG00000011618,ENSSSCG00000024001,ENSSSCG00000009683,ENSSSCG00000024388,ENSSSCG00000030996,ENSSSCG00000010035,…	0,02722158	47	590
250	GO:BP	GO:1904825	protein localization to microtubule plus-end	ENSSSCG00000005706,ENSSSCG00000025564	0,02722158	2	3
251	GO:BP	GO:0042327	positive regulation of phosphorylation	ENSSSCG00000005620,ENSSSCG00000005706,ENSSSCG00000011102,ENSSSCG00000017195,ENSSSCG00000035852,ENSSSCG00000025374,ENSSSCG00000009815,ENSSSCG00000009929,ENSSSCG00000010025,ENSSSCG00000010067,ENSSSCG00000010095,ENSSSCG00000009584,ENSSSCG00000016266,ENSSSCG00000039442,ENSSSCG00000026733,ENSSSCG00000014288,ENSSSCG00000033262,ENSSSCG00000039619,ENSSSCG00000007541,ENSSSCG00000008118,ENSSSCG00000035090,…	0,02722158	30	349
252	GO:BP	GO:1905725	protein localization to microtubule end	ENSSSCG00000005706,ENSSSCG00000025564	0,02722158	2	3
253	GO:BP	GO:0005980	glycogen catabolic process	ENSSSCG00000017156,ENSSSCG00000022797,ENSSSCG00000006872,ENSSSCG00000008773	0,027405309	4	11
254	GO:BP	GO:0010562	positive regulation of phosphorus metabolic process	ENSSSCG00000005620,ENSSSCG00000005706,ENSSSCG00000011102,ENSSSCG00000017195,ENSSSCG00000035852,ENSSSCG00000025374,ENSSSCG00000024621,ENSSSCG00000009815,ENSSSCG00000009929,ENSSSCG00000010025,ENSSSCG00000010067,ENSSSCG00000010095,ENSSSCG00000009584,ENSSSCG00000016223,ENSSSCG00000016266,ENSSSCG00000006970,ENSSSCG00000039442,ENSSSCG00000026733,ENSSSCG00000014288,ENSSSCG00000033262,ENSSSCG00000039619,…	0,027596823	33	397
255	GO:BP	GO:0045937	positive regulation of phosphate metabolic process	ENSSSCG00000005620,ENSSSCG00000005706,ENSSSCG00000011102,ENSSSCG00000017195,ENSSSCG00000035852,ENSSSCG00000025374,ENSSSCG00000024621,ENSSSCG00000009815,ENSSSCG00000009929,ENSSSCG00000010025,ENSSSCG00000010067,ENSSSCG00000010095,ENSSSCG00000009584,ENSSSCG00000016223,ENSSSCG00000016266,ENSSSCG00000006970,ENSSSCG00000039442,ENSSSCG00000026733,ENSSSCG00000014288,ENSSSCG00000033262,ENSSSCG00000039619,…	0,027596823	33	397
256	GO:BP	GO:0050770	regulation of axonogenesis	ENSSSCG00000011102,ENSSSCG00000018045,ENSSSCG00000011400,ENSSSCG00000024001,ENSSSCG00000009683,ENSSSCG00000009584,ENSSSCG00000016113,ENSSSCG00000016230,ENSSSCG00000001091,ENSSSCG00000001513,ENSSSCG00000032330,ENSSSCG00000015399,ENSSSCG00000012780	0,027616447	13	98
257	GO:BP	GO:1902533	positive regulation of intracellular signal transduction	ENSSSCG00000005382,ENSSSCG00000005706,ENSSSCG00000005743,ENSSSCG00000011102,ENSSSCG00000011125,ENSSSCG00000009283,ENSSSCG00000024813,ENSSSCG00000017753,ENSSSCG00000039064,ENSSSCG00000035048,ENSSSCG00000025374,ENSSSCG00000048899,ENSSSCG00000009716,ENSSSCG00000009929,ENSSSCG00000009998,ENSSSCG00000010067,ENSSSCG00000010095,ENSSSCG00000038853,ENSSSCG00000009626,ENSSSCG00000009584,ENSSSCG00000016113,…	0,027621921	56	743
258	GO:BP	GO:0006352	DNA-templated transcription initiation	ENSSSCG00000005724,ENSSSCG00000005731,ENSSSCG00000032110,ENSSSCG00000024912,ENSSSCG00000011127	0,027695785	5	139
259	GO:BP	GO:0044248	cellular catabolic process	ENSSSCG00000032141,ENSSSCG00000004737,ENSSSCG00000023408,ENSSSCG00000005671,ENSSSCG00000005704,ENSSSCG00000028671,ENSSSCG00000027551,ENSSSCG00000017296,ENSSSCG00000017492,ENSSSCG00000017155,ENSSSCG00000017156,ENSSSCG00000017165,ENSSSCG00000017707,ENSSSCG00000017787,ENSSSCG00000040732,ENSSSCG00000017195,ENSSSCG00000017125,ENSSSCG00000017204,ENSSSCG00000018039,ENSSSCG00000018045,ENSSSCG00000024018,…	0,027695785	82	1163
260	GO:BP	GO:2001287	negative regulation of caveolin-mediated endocytosis	ENSSSCG00000017761,ENSSSCG00000008118	0,027787763	2	2
261	GO:BP	GO:0043069	negative regulation of programmed cell death	ENSSSCG00000005382,ENSSSCG00000005706,ENSSSCG00000005724,ENSSSCG00000005730,ENSSSCG00000011102,ENSSSCG00000011125,ENSSSCG00000026082,ENSSSCG00000032046,ENSSSCG00000034723,ENSSSCG00000017268,ENSSSCG00000017492,ENSSSCG00000039198,ENSSSCG00000031988,ENSSSCG00000032031,ENSSSCG00000011592,ENSSSCG00000011618,ENSSSCG00000009658,ENSSSCG00000009668,ENSSSCG00000010620,ENSSSCG00000024388,ENSSSCG00000009716,…	0,028541724	47	645
262	GO:BP	GO:0009615	response to virus	ENSSSCG00000011125,ENSSSCG00000033919,ENSSSCG00000017330,ENSSSCG00000034994,ENSSSCG00000035048,ENSSSCG00000017195,ENSSSCG00000036556,ENSSSCG00000012076,ENSSSCG00000011402,ENSSSCG00000060807,ENSSSCG00000009658,ENSSSCG00000009668,ENSSSCG00000024388,ENSSSCG00000009921,ENSSSCG00000058877	0,028816289	15	291
263	GO:BP	GO:0002902	regulation of B cell apoptotic process	ENSSSCG00000017492,ENSSSCG00000010067,ENSSSCG00000021255,ENSSSCG00000033262	0,028908238	4	16
264	GO:BP	GO:0010604	positive regulation of macromolecule metabolic process	ENSSSCG00000004600,ENSSSCG00000004612,ENSSSCG00000023408,ENSSSCG00000005073,ENSSSCG00000005382,ENSSSCG00000028117,ENSSSCG00000005620,ENSSSCG00000005702,ENSSSCG00000005704,ENSSSCG00000005706,ENSSSCG00000005724,ENSSSCG00000005730,ENSSSCG00000024912,ENSSSCG00000011102,ENSSSCG00000011125,ENSSSCG00000011127,ENSSSCG00000009434,ENSSSCG00000024064,ENSSSCG00000026082,ENSSSCG00000009556,ENSSSCG00000017296,…	0,029664734	155	2516
265	GO:BP	GO:0048486	parasympathetic nervous system development	ENSSSCG00000011102,ENSSSCG00000017533,ENSSSCG00000016322,ENSSSCG00000013351	0,029666463	4	16
266	GO:BP	GO:0032488	Cdc42 protein signal transduction	ENSSSCG00000005706,ENSSSCG00000011102	0,029666463	2	10
267	GO:BP	GO:0090022	regulation of neutrophil chemotaxis	ENSSSCG00000021588	0,029666463	1	25
268	GO:BP	GO:0043276	anoikis	ENSSSCG00000021588	0,029666463	1	25
269	GO:BP	GO:1902624	positive regulation of neutrophil migration	ENSSSCG00000021588	0,029666463	1	25
270	GO:BP	GO:0042594	response to starvation	ENSSSCG00000009511,ENSSSCG00000017882,ENSSSCG00000017125,ENSSSCG00000018045,ENSSSCG00000025564,ENSSSCG00000009994,ENSSSCG00000009998,ENSSSCG00000010034,ENSSSCG00000016113,ENSSSCG00000015840,ENSSSCG00000025822,ENSSSCG00000014411,ENSSSCG00000007580,ENSSSCG00000006930,ENSSSCG00000003749	0,030030409	15	155
271	GO:BP	GO:1901298	regulation of hydrogen peroxide-mediated programmed cell death	ENSSSCG00000024351,ENSSSCG00000036560,ENSSSCG00000003506	0,030053907	3	6
272	GO:BP	GO:0010765	positive regulation of sodium ion transport	ENSSSCG00000032478,ENSSSCG00000021977,ENSSSCG00000009929	0,030294122	3	12
273	GO:BP	GO:0009791	post-embryonic development	ENSSSCG00000005382,ENSSSCG00000005706,ENSSSCG00000011125,ENSSSCG00000028698,ENSSSCG00000011264,ENSSSCG00000023437	0,030294122	6	80
274	GO:BP	GO:0046890	regulation of lipid biosynthetic process	ENSSSCG00000017492,ENSSSCG00000024621,ENSSSCG00000023264,ENSSSCG00000016223,ENSSSCG00000039442,ENSSSCG00000022864,ENSSSCG00000037912,ENSSSCG00000006995,ENSSSCG00000016420,ENSSSCG00000033262,ENSSSCG00000028512,ENSSSCG00000007541	0,030909815	12	128
275	GO:BP	GO:0032527	protein exit from endoplasmic reticulum	ENSSSCG00000038914,ENSSSCG00000031530,ENSSSCG00000010121,ENSSSCG00000007228,ENSSSCG00000007246,ENSSSCG00000016420	0,030909815	6	42
276	GO:BP	GO:0021879	forebrain neuron differentiation	ENSSSCG00000011102,ENSSSCG00000011618,ENSSSCG00000024001,ENSSSCG00000028033,ENSSSCG00000014289,ENSSSCG00000029260,ENSSSCG00000015399	0,030983578	7	35
277	GO:BP	GO:0001569	branching involved in blood vessel morphogenesis	ENSSSCG00000005706,ENSSSCG00000011102,ENSSSCG00000044700	0,031290176	3	33
278	GO:BP	GO:0044283	small molecule biosynthetic process	ENSSSCG00000005533,ENSSSCG00000024912,ENSSSCG00000034723,ENSSSCG00000024179,ENSSSCG00000032782,ENSSSCG00000017227,ENSSSCG00000017226,ENSSSCG00000029944,ENSSSCG00000024621,ENSSSCG00000010523,ENSSSCG00000009667,ENSSSCG00000029482,ENSSSCG00000010734,ENSSSCG00000061436,ENSSSCG00000010056,ENSSSCG00000010055,ENSSSCG00000010067,ENSSSCG00000010143,ENSSSCG00000016076,ENSSSCG00000039442,ENSSSCG00000022864,…	0,031290176	27	436
279	GO:BP	GO:0045595	regulation of cell differentiation	ENSSSCG00000004600,ENSSSCG00000005194,ENSSSCG00000005382,ENSSSCG00000028117,ENSSSCG00000005706,ENSSSCG00000011102,ENSSSCG00000011125,ENSSSCG00000009434,ENSSSCG00000009556,ENSSSCG00000017137,ENSSSCG00000036135,ENSSSCG00000017605,ENSSSCG00000038618,ENSSSCG00000031988,ENSSSCG00000018045,ENSSSCG00000036973,ENSSSCG00000024024,ENSSSCG00000011313,ENSSSCG00000011368,ENSSSCG00000011400,ENSSSCG00000011618,…	0,031290176	79	1119
280	GO:BP	GO:0090177	establishment of planar polarity involved in neural tube closure	ENSSSCG00000025374,ENSSSCG00000025822,ENSSSCG00000003539,ENSSSCG00000001660	0,031423443	4	12
281	GO:BP	GO:0042325	regulation of phosphorylation	ENSSSCG00000005620,ENSSSCG00000005706,ENSSSCG00000011102,ENSSSCG00000026082,ENSSSCG00000017195,ENSSSCG00000035852,ENSSSCG00000025374,ENSSSCG00000021977,ENSSSCG00000009815,ENSSSCG00000009929,ENSSSCG00000028707,ENSSSCG00000010025,ENSSSCG00000010067,ENSSSCG00000010079,ENSSSCG00000010095,ENSSSCG00000009584,ENSSSCG00000016266,ENSSSCG00000025822,ENSSSCG00000039442,ENSSSCG00000022998,ENSSSCG00000026733,…	0,031595081	40	517
282	GO:BP	GO:0030035	microspike assembly	ENSSSCG00000005706,ENSSSCG00000010144	0,031595081	2	3
283	GO:BP	GO:0021979	hypothalamus cell differentiation	ENSSSCG00000011102,ENSSSCG00000024001,ENSSSCG00000029260,ENSSSCG00000015399	0,03167427	4	11
284	GO:BP	GO:1901165	positive regulation of trophoblast cell migration	ENSSSCG00000032176,ENSSSCG00000035048	0,031992651	2	6
285	GO:BP	GO:1901565	organonitrogen compound catabolic process	ENSSSCG00000032141,ENSSSCG00000038914,ENSSSCG00000028671,ENSSSCG00000027551,ENSSSCG00000031378,ENSSSCG00000026082,ENSSSCG00000009556,ENSSSCG00000032176,ENSSSCG00000028698,ENSSSCG00000017296,ENSSSCG00000017787,ENSSSCG00000040732,ENSSSCG00000031530,ENSSSCG00000017125,ENSSSCG00000018039,ENSSSCG00000024018,ENSSSCG00000011367,ENSSSCG00000011375,ENSSSCG00000011402,ENSSSCG00000060807,ENSSSCG00000011438,…	0,032119248	68	1071
286	GO:BP	GO:0050864	regulation of B cell activation	ENSSSCG00000023033,ENSSSCG00000011611,ENSSSCG00000030996,ENSSSCG00000010067,ENSSSCG00000016395,ENSSSCG00000025822,ENSSSCG00000021255,ENSSSCG00000033262,ENSSSCG00000024771,ENSSSCG00000036560,ENSSSCG00000037425,ENSSSCG00000008682,ENSSSCG00000015498	0,032119248	13	106
287	GO:BP	GO:0030199	collagen fibril organization	ENSSSCG00000005382,ENSSSCG00000036135,ENSSSCG00000038089,ENSSSCG00000010071,ENSSSCG00000033608,ENSSSCG00000016754,ENSSSCG00000029570	0,03219473	7	51
288	GO:BP	GO:0009967	positive regulation of signal transduction	ENSSSCG00000005382,ENSSSCG00000005706,ENSSSCG00000005743,ENSSSCG00000011102,ENSSSCG00000011125,ENSSSCG00000009283,ENSSSCG00000017268,ENSSSCG00000024813,ENSSSCG00000036135,ENSSSCG00000017753,ENSSSCG00000039064,ENSSSCG00000035048,ENSSSCG00000031988,ENSSSCG00000035852,ENSSSCG00000025374,ENSSSCG00000041289,ENSSSCG00000048899,ENSSSCG00000009716,ENSSSCG00000009929,ENSSSCG00000030996,ENSSSCG00000009998,…	0,032408575	80	1146
289	GO:BP	GO:0023051	regulation of signaling	ENSSSCG00000021588,ENSSSCG00000004938,ENSSSCG00000005194,ENSSSCG00000005382,ENSSSCG00000022780,ENSSSCG00000028117,ENSSSCG00000038554,ENSSSCG00000005706,ENSSSCG00000005719,ENSSSCG00000026425,ENSSSCG00000005743,ENSSSCG00000011102,ENSSSCG00000011125,ENSSSCG00000031378,ENSSSCG00000009283,ENSSSCG00000024064,ENSSSCG00000009556,ENSSSCG00000034723,ENSSSCG00000017268,ENSSSCG00000032176,ENSSSCG00000024813,…	0,032408575	154	2539
290	GO:BP	GO:0046112	nucleobase biosynthetic process	ENSSSCG00000011864,ENSSSCG00000030677,ENSSSCG00000021255,ENSSSCG00000028978	0,032557721	4	16
291	GO:BP	GO:0009129	pyrimidine nucleoside monophosphate metabolic process	ENSSSCG00000032141,ENSSSCG00000011864,ENSSSCG00000035939,ENSSSCG00000028978	0,032557721	4	16
292	GO:BP	GO:0031329	regulation of cellular catabolic process	ENSSSCG00000023408,ENSSSCG00000005704,ENSSSCG00000017492,ENSSSCG00000017155,ENSSSCG00000017165,ENSSSCG00000017707,ENSSSCG00000017787,ENSSSCG00000017195,ENSSSCG00000017125,ENSSSCG00000018039,ENSSSCG00000024621,ENSSSCG00000009658,ENSSSCG00000024388,ENSSSCG00000061436,ENSSSCG00000038853,ENSSSCG00000028033,ENSSSCG00000016134,ENSSSCG00000023264,ENSSSCG00000025729,ENSSSCG00000034692,ENSSSCG00000017102,…	0,032627177	40	486
293	GO:BP	GO:0031669	cellular response to nutrient levels	ENSSSCG00000009511,ENSSSCG00000017882,ENSSSCG00000024621,ENSSSCG00000025564,ENSSSCG00000009994,ENSSSCG00000009998,ENSSSCG00000010034,ENSSSCG00000016113,ENSSSCG00000015840,ENSSSCG00000025822,ENSSSCG00000014411,ENSSSCG00000007580,ENSSSCG00000007951,ENSSSCG00000006930,ENSSSCG00000006371,ENSSSCG00000003749	0,032627177	16	174
294	GO:BP	GO:0060977	coronary vasculature morphogenesis	ENSSSCG00000005382,ENSSSCG00000011102	0,032627177	2	11
295	GO:BP	GO:0045054	constitutive secretory pathway	ENSSSCG00000004612	0,032627177	1	6
296	GO:BP	GO:0048842	positive regulation of axon extension involved in axon guidance	ENSSSCG00000011102,ENSSSCG00000016113	0,032627177	2	3
297	GO:BP	GO:0045599	negative regulation of fat cell differentiation	ENSSSCG00000011618,ENSSSCG00000009929,ENSSSCG00000010071,ENSSSCG00000039442,ENSSSCG00000016420,ENSSSCG00000000197,ENSSSCG00000026794	0,032627177	7	42
298	GO:BP	GO:0048731	system development	ENSSSCG00000004600,ENSSSCG00000005073,ENSSSCG00000039025,ENSSSCG00000005194,ENSSSCG00000005382,ENSSSCG00000022780,ENSSSCG00000028117,ENSSSCG00000005506,ENSSSCG00000005669,ENSSSCG00000034518,ENSSSCG00000005706,ENSSSCG00000005719,ENSSSCG00000005724,ENSSSCG00000005730,ENSSSCG00000026425,ENSSSCG00000024912,ENSSSCG00000035479,ENSSSCG00000010879,ENSSSCG00000011102,ENSSSCG00000011125,ENSSSCG00000033919,…	0,032627177	126	2801
299	GO:BP	GO:0043320	natural killer cell degranulation	ENSSSCG00000004612	0,032627177	1	6
300	GO:BP	GO:0021954	central nervous system neuron development	ENSSSCG00000011102,ENSSSCG00000033919,ENSSSCG00000036973,ENSSSCG00000011618,ENSSSCG00000024001,ENSSSCG00000028033,ENSSSCG00000016230	0,032638148	7	72
301	GO:BP	GO:0000272	polysaccharide catabolic process	ENSSSCG00000017156,ENSSSCG00000022797,ENSSSCG00000006872,ENSSSCG00000008773	0,033074185	4	12
302	GO:BP	GO:0009251	glucan catabolic process	ENSSSCG00000017156,ENSSSCG00000022797,ENSSSCG00000006872,ENSSSCG00000008773	0,033074185	4	12
303	GO:BP	GO:0008038	neuron recognition	ENSSSCG00000011102,ENSSSCG00000017730,ENSSSCG00000011592,ENSSSCG00000016230	0,033074185	4	22
304	GO:BP	GO:0032305	positive regulation of icosanoid secretion	ENSSSCG00000009929,ENSSSCG00000010067,ENSSSCG00000015885	0,033824146	3	10
305	GO:BP	GO:0010628	positive regulation of gene expression	ENSSSCG00000004600,ENSSSCG00000004612,ENSSSCG00000023408,ENSSSCG00000005382,ENSSSCG00000005702,ENSSSCG00000005706,ENSSSCG00000005724,ENSSSCG00000024912,ENSSSCG00000011125,ENSSSCG00000009434,ENSSSCG00000026082,ENSSSCG00000017155,ENSSSCG00000017707,ENSSSCG00000039064,ENSSSCG00000017195,ENSSSCG00000031988,ENSSSCG00000011611,ENSSSCG00000011618,ENSSSCG00000009666,ENSSSCG00000009668,ENSSSCG00000009929,…	0,034102899	60	886
306	GO:BP	GO:1902622	regulation of neutrophil migration	ENSSSCG00000021588	0,034424731	1	33
307	GO:BP	GO:0031399	regulation of protein modification process	ENSSSCG00000005382,ENSSSCG00000005620,ENSSSCG00000005706,ENSSSCG00000024912,ENSSSCG00000011102,ENSSSCG00000028602,ENSSSCG00000026082,ENSSSCG00000017296,ENSSSCG00000028720,ENSSSCG00000017195,ENSSSCG00000035852,ENSSSCG00000040727,ENSSSCG00000025374,ENSSSCG00000021977,ENSSSCG00000009815,ENSSSCG00000009929,ENSSSCG00000028707,ENSSSCG00000010025,ENSSSCG00000010067,ENSSSCG00000010079,ENSSSCG00000010095,…	0,034968191	53	696
308	GO:BP	GO:0036294	cellular response to decreased oxygen levels	ENSSSCG00000009434,ENSSSCG00000011375,ENSSSCG00000009658,ENSSSCG00000024388,ENSSSCG00000016230,ENSSSCG00000025822,ENSSSCG00000026794,ENSSSCG00000003506,ENSSSCG00000001695,ENSSSCG00000029260	0,035050101	10	74
309	GO:BP	GO:0071456	cellular response to hypoxia	ENSSSCG00000009434,ENSSSCG00000011375,ENSSSCG00000009658,ENSSSCG00000024388,ENSSSCG00000016230,ENSSSCG00000025822,ENSSSCG00000026794,ENSSSCG00000003506,ENSSSCG00000001695,ENSSSCG00000029260	0,035050101	10	74
310	GO:BP	GO:0048538	thymus development	ENSSSCG00000005382,ENSSSCG00000005706,ENSSSCG00000011125	0,035174819	3	43
311	GO:BP	GO:0048675	axon extension	ENSSSCG00000005706,ENSSSCG00000011102,ENSSSCG00000033919,ENSSSCG00000018045,ENSSSCG00000011400,ENSSSCG00000009584,ENSSSCG00000016113	0,035174819	7	75
312	GO:BP	GO:0021612	facial nerve structural organization	ENSSSCG00000011102,ENSSSCG00000017533	0,035186514	2	8
313	GO:BP	GO:0009221	pyrimidine deoxyribonucleotide biosynthetic process	ENSSSCG00000032141	0,035564662	1	5
314	GO:BP	GO:0009143	nucleoside triphosphate catabolic process	ENSSSCG00000032141,ENSSSCG00000027551	0,035564662	2	11
315	GO:BP	GO:0001937	negative regulation of endothelial cell proliferation	ENSSSCG00000005382,ENSSSCG00000009434,ENSSSCG00000009442	0,035564662	3	39
316	GO:BP	GO:0032880	regulation of protein localization	ENSSSCG00000004962,ENSSSCG00000034518,ENSSSCG00000033919,ENSSSCG00000026863,ENSSSCG00000017492,ENSSSCG00000017605,ENSSSCG00000017730,ENSSSCG00000031530,ENSSSCG00000033518,ENSSSCG00000025374,ENSSSCG00000024437,ENSSSCG00000021977,ENSSSCG00000023437,ENSSSCG00000027467,ENSSSCG00000009658,ENSSSCG00000034510,ENSSSCG00000009929,ENSSSCG00000028707,ENSSSCG00000010025,ENSSSCG00000010079,ENSSSCG00000010095,…	0,036046467	44	654
317	GO:BP	GO:0090238	positive regulation of arachidonic acid secretion	ENSSSCG00000010067,ENSSSCG00000015885	0,036046467	2	3
318	GO:BP	GO:0034976	response to endoplasmic reticulum stress	ENSSSCG00000038914,ENSSSCG00000026082,ENSSSCG00000028698,ENSSSCG00000017874,ENSSSCG00000031530,ENSSSCG00000011375,ENSSSCG00000023437,ENSSSCG00000009668,ENSSSCG00000030996,ENSSSCG00000058877,ENSSSCG00000010121	0,036503771	11	178
319	GO:BP	GO:1901203	positive regulation of extracellular matrix assembly	ENSSSCG00000005382,ENSSSCG00000009434	0,036882921	2	11
320	GO:BP	GO:0098856	intestinal lipid absorption	ENSSSCG00000022780,ENSSSCG00000028671	0,036882921	2	16
321	GO:BP	GO:0060445	branching involved in salivary gland morphogenesis	ENSSSCG00000011102,ENSSSCG00000011592,ENSSSCG00000024001,ENSSSCG00000032761	0,036937541	4	19
322	GO:BP	GO:0009188	ribonucleoside diphosphate biosynthetic process	ENSSSCG00000011864,ENSSSCG00000028978,ENSSSCG00000040337	0,037228782	3	7
323	GO:BP	GO:2000351	regulation of endothelial cell apoptotic process	ENSSSCG00000005706,ENSSSCG00000011125,ENSSSCG00000009434	0,037239433	3	41
324	GO:BP	GO:0090175	regulation of establishment of planar polarity	ENSSSCG00000025374,ENSSSCG00000025822,ENSSSCG00000003539,ENSSSCG00000001660	0,037847731	4	13
325	GO:BP	GO:0003331	positive regulation of extracellular matrix constituent secretion	ENSSSCG00000009434,ENSSSCG00000039442	0,03837797	2	3
326	GO:BP	GO:0001782	B cell homeostasis	ENSSSCG00000005706,ENSSSCG00000010067,ENSSSCG00000021255,ENSSSCG00000033262,ENSSSCG00000007682,ENSSSCG00000015498	0,03837797	6	29
327	GO:BP	GO:0061209	cell proliferation involved in mesonephros development	ENSSSCG00000011125,ENSSSCG00000039442	0,03837797	2	3
328	GO:BP	GO:0071622	regulation of granulocyte chemotaxis	ENSSSCG00000021588	0,038928188	1	40
329	GO:BP	GO:1903444	negative regulation of brown fat cell differentiation	ENSSSCG00000011618,ENSSSCG00000009929	0,039633337	2	4
330	GO:BP	GO:0009211	pyrimidine deoxyribonucleoside triphosphate metabolic process	ENSSSCG00000032141	0,040108326	1	6
331	GO:BP	GO:0099173	postsynapse organization	ENSSSCG00000005194,ENSSSCG00000011102,ENSSSCG00000026863,ENSSSCG00000017730,ENSSSCG00000036973,ENSSSCG00000010095,ENSSSCG00000016230,ENSSSCG00000063303,ENSSSCG00000032761,ENSSSCG00000023004,ENSSSCG00000007585,ENSSSCG00000002452,ENSSSCG00000001513	0,040108326	13	118
332	GO:BP	GO:0009157	deoxyribonucleoside monophosphate biosynthetic process	ENSSSCG00000032141	0,040108326	1	6
333	GO:BP	GO:0046078	dUMP metabolic process	ENSSSCG00000032141	0,040108326	1	6
334	GO:BP	GO:0003290	atrial septum secundum morphogenesis	ENSSSCG00000022383,ENSSSCG00000008682	0,040108326	2	2
335	GO:BP	GO:0051172	negative regulation of nitrogen compound metabolic process	ENSSSCG00000023408,ENSSSCG00000005073,ENSSSCG00000005510,ENSSSCG00000005706,ENSSSCG00000024912,ENSSSCG00000025290,ENSSSCG00000011125,ENSSSCG00000011127,ENSSSCG00000028602,ENSSSCG00000010821,ENSSSCG00000026082,ENSSSCG00000017492,ENSSSCG00000017155,ENSSSCG00000039198,ENSSSCG00000017707,ENSSSCG00000017730,ENSSSCG00000017787,ENSSSCG00000028720,ENSSSCG00000017882,ENSSSCG00000035048,ENSSSCG00000017927,…	0,040664442	72	1527
336	GO:BP	GO:0009084	glutamine family amino acid biosynthetic process	ENSSSCG00000034723,ENSSSCG00000024179,ENSSSCG00000010734	0,040664442	3	15
337	GO:BP	GO:0030851	granulocyte differentiation	ENSSSCG00000009556,ENSSSCG00000029944,ENSSSCG00000011438,ENSSSCG00000011618	0,040664442	4	35
338	GO:BP	GO:0022408	negative regulation of cell-cell adhesion	ENSSSCG00000005706,ENSSSCG00000028602,ENSSSCG00000009434,ENSSSCG00000009929,ENSSSCG00000028707,ENSSSCG00000010079,ENSSSCG00000039442,ENSSSCG00000033262,ENSSSCG00000036560,ENSSSCG00000025652,ENSSSCG00000001440,ENSSSCG00000001695,ENSSSCG00000009007,ENSSSCG00000015498,ENSSSCG00000015136	0,040664442	15	135
339	GO:BP	GO:0043067	regulation of programmed cell death	ENSSSCG00000021588,ENSSSCG00000005382,ENSSSCG00000004022,ENSSSCG00000005706,ENSSSCG00000005724,ENSSSCG00000005730,ENSSSCG00000029715,ENSSSCG00000011102,ENSSSCG00000011125,ENSSSCG00000009434,ENSSSCG00000026082,ENSSSCG00000032046,ENSSSCG00000034723,ENSSSCG00000017268,ENSSSCG00000017492,ENSSSCG00000039198,ENSSSCG00000017165,ENSSSCG00000017882,ENSSSCG00000035048,ENSSSCG00000031988,ENSSSCG00000032031,…	0,04074918	68	1045
340	GO:BP	GO:0007163	establishment or maintenance of cell polarity	ENSSSCG00000028117,ENSSSCG00000005706,ENSSSCG00000010879,ENSSSCG00000011103,ENSSSCG00000011125,ENSSSCG00000017197,ENSSSCG00000033518	0,04074918	7	166
341	GO:BP	GO:1902988	neurofibrillary tangle assembly	ENSSSCG00000009668,ENSSSCG00000015135	0,04074918	2	2
342	GO:BP	GO:0032303	regulation of icosanoid secretion	ENSSSCG00000009929,ENSSSCG00000010067,ENSSSCG00000015885	0,04074918	3	11
343	GO:BP	GO:0021604	cranial nerve structural organization	ENSSSCG00000011102,ENSSSCG00000017533	0,04074918	2	9
344	GO:BP	GO:1902996	regulation of neurofibrillary tangle assembly	ENSSSCG00000009668,ENSSSCG00000015135	0,04074918	2	2
345	GO:BP	GO:0009217	purine deoxyribonucleoside triphosphate catabolic process	ENSSSCG00000027551,ENSSSCG00000021255	0,04074918	2	3
346	GO:BP	GO:0000302	response to reactive oxygen species	ENSSSCG00000005706,ENSSSCG00000005724,ENSSSCG00000027551,ENSSSCG00000009511,ENSSSCG00000039198	0,040914164	5	115
347	GO:BP	GO:0097278	complement-dependent cytotoxicity	ENSSSCG00000004612	0,04136106	1	9
348	GO:BP	GO:0061299	retina vasculature morphogenesis in camera-type eye	ENSSSCG00000011102,ENSSSCG00000044700	0,041759929	2	11
349	GO:BP	GO:0048706	embryonic skeletal system development	ENSSSCG00000005382,ENSSSCG00000017155,ENSSSCG00000039198,ENSSSCG00000017533,ENSSSCG00000036135	0,041759929	5	112
350	GO:BP	GO:0021854	hypothalamus development	ENSSSCG00000011102,ENSSSCG00000024001,ENSSSCG00000014289,ENSSSCG00000029260,ENSSSCG00000015399	0,042013497	5	20
351	GO:BP	GO:0072577	endothelial cell apoptotic process	ENSSSCG00000005706,ENSSSCG00000011125,ENSSSCG00000009434	0,042013497	3	44
352	GO:BP	GO:0044089	positive regulation of cellular component biogenesis	ENSSSCG00000005194,ENSSSCG00000005382,ENSSSCG00000028117,ENSSSCG00000005706,ENSSSCG00000011102,ENSSSCG00000009434,ENSSSCG00000017787,ENSSSCG00000039064,ENSSSCG00000017195,ENSSSCG00000017206,ENSSSCG00000060807,ENSSSCG00000011408,ENSSSCG00000009668,ENSSSCG00000028707,ENSSSCG00000010016,ENSSSCG00000010079,ENSSSCG00000009626,ENSSSCG00000009584,ENSSSCG00000007052,ENSSSCG00000024351,ENSSSCG00000016459,…	0,042107106	33	400
353	GO:BP	GO:0048799	animal organ maturation	ENSSSCG00000011125,ENSSSCG00000038618,ENSSSCG00000009584,ENSSSCG00000039442	0,042120425	4	22
354	GO:BP	GO:0031401	positive regulation of protein modification process	ENSSSCG00000005620,ENSSSCG00000005706,ENSSSCG00000011102,ENSSSCG00000017296,ENSSSCG00000017195,ENSSSCG00000035852,ENSSSCG00000040727,ENSSSCG00000025374,ENSSSCG00000009815,ENSSSCG00000009929,ENSSSCG00000010025,ENSSSCG00000010067,ENSSSCG00000010095,ENSSSCG00000009584,ENSSSCG00000016266,ENSSSCG00000006970,ENSSSCG00000063303,ENSSSCG00000039442,ENSSSCG00000026733,ENSSSCG00000014288,ENSSSCG00000033262,…	0,042120425	36	456
355	GO:BP	GO:1902605	heterotrimeric G-protein complex assembly	ENSSSCG00000038554	0,042261757	1	1
356	GO:BP	GO:0048841	regulation of axon extension involved in axon guidance	ENSSSCG00000011102,ENSSSCG00000011400,ENSSSCG00000009584,ENSSSCG00000016113	0,042309764	4	25
357	GO:BP	GO:0010565	regulation of cellular ketone metabolic process	ENSSSCG00000018039,ENSSSCG00000024621,ENSSSCG00000061436,ENSSSCG00000025729,ENSSSCG00000039442,ENSSSCG00000022864,ENSSSCG00000016420,ENSSSCG00000033262,ENSSSCG00000031450,ENSSSCG00000026794,ENSSSCG00000015603,ENSSSCG00000015268	0,043202725	12	96
358	GO:BP	GO:0046434	organophosphate catabolic process	ENSSSCG00000032141,ENSSSCG00000004737	0,043448369	2	185
359	GO:BP	GO:0009174	pyrimidine ribonucleoside monophosphate biosynthetic process	ENSSSCG00000011864,ENSSSCG00000035939,ENSSSCG00000028978	0,043448369	3	9
360	GO:BP	GO:0048856	anatomical structure development	ENSSSCG00000004600,ENSSSCG00000005073,ENSSSCG00000039025,ENSSSCG00000005194,ENSSSCG00000005243,ENSSSCG00000005382,ENSSSCG00000022780,ENSSSCG00000028117,ENSSSCG00000005506,ENSSSCG00000005669,ENSSSCG00000034518,ENSSSCG00000005706,ENSSSCG00000005719,ENSSSCG00000005724,ENSSSCG00000005730,ENSSSCG00000026425,ENSSSCG00000024912,ENSSSCG00000035479,ENSSSCG00000010879,ENSSSCG00000011102,ENSSSCG00000011125,…	0,043448369	182	4314
361	GO:BP	GO:0021569	rhombomere 3 development	ENSSSCG00000017533,ENSSSCG00000016706	0,043448369	2	3
362	GO:BP	GO:0006222	UMP biosynthetic process	ENSSSCG00000011864,ENSSSCG00000035939,ENSSSCG00000028978	0,043448369	3	9
363	GO:BP	GO:0010646	regulation of cell communication	ENSSSCG00000021588,ENSSSCG00000004938,ENSSSCG00000005194,ENSSSCG00000005382,ENSSSCG00000022780,ENSSSCG00000028117,ENSSSCG00000038554,ENSSSCG00000005706,ENSSSCG00000005719,ENSSSCG00000026425,ENSSSCG00000005743,ENSSSCG00000011102,ENSSSCG00000011125,ENSSSCG00000031378,ENSSSCG00000009283,ENSSSCG00000024064,ENSSSCG00000009556,ENSSSCG00000034723,ENSSSCG00000017268,ENSSSCG00000032176,ENSSSCG00000024813,…	0,043448369	152	2534
364	GO:BP	GO:0002688	regulation of leukocyte chemotaxis	ENSSSCG00000021588,ENSSSCG00000035048,ENSSSCG00000024024,ENSSSCG00000009929,ENSSSCG00000010067,ENSSSCG00000022496,ENSSSCG00000033262,ENSSSCG00000035090,ENSSSCG00000002452,ENSSSCG00000001439,ENSSSCG00000001695	0,043548801	11	92
365	GO:BP	GO:0033365	protein localization to organelle	ENSSSCG00000038914,ENSSSCG00000034518,ENSSSCG00000005706,ENSSSCG00000011102,ENSSSCG00000011127,ENSSSCG00000033919,ENSSSCG00000009430,ENSSSCG00000028698,ENSSSCG00000017492,ENSSSCG00000036135,ENSSSCG00000017812,ENSSSCG00000035852,ENSSSCG00000011408,ENSSSCG00000023033,ENSSSCG00000011589,ENSSSCG00000011621,ENSSSCG00000027467,ENSSSCG00000009658,ENSSSCG00000009668,ENSSSCG00000025564,ENSSSCG00000028707,…	0,043834795	45	763
366	GO:BP	GO:1901564	organonitrogen compound metabolic process	ENSSSCG00000021588,ENSSSCG00000024983,ENSSSCG00000032141,ENSSSCG00000005047,ENSSSCG00000023408,ENSSSCG00000004120,ENSSSCG00000005194,ENSSSCG00000005379,ENSSSCG00000005382,ENSSSCG00000038914,ENSSSCG00000005383,ENSSSCG00000004022,ENSSSCG00000022780,ENSSSCG00000005620,ENSSSCG00000005619,ENSSSCG00000005628,ENSSSCG00000005649,ENSSSCG00000005663,ENSSSCG00000005671,ENSSSCG00000031669,ENSSSCG00000005679,…	0,043834795	55	4770
367	GO:BP	GO:2000622	regulation of nuclear-transcribed mRNA catabolic process, nonsense-mediated decay	ENSSSCG00000017155,ENSSSCG00000028033,ENSSSCG00000008621	0,043834795	3	9
368	GO:BP	GO:0006631	fatty acid metabolic process	ENSSSCG00000005533,ENSSSCG00000005671,ENSSSCG00000018039,ENSSSCG00000017226,ENSSSCG00000029944,ENSSSCG00000024621,ENSSSCG00000010723,ENSSSCG00000009699,ENSSSCG00000061436,ENSSSCG00000010055,ENSSSCG00000010067,ENSSSCG00000016223,ENSSSCG00000025729,ENSSSCG00000022864,ENSSSCG00000006995,ENSSSCG00000016420,ENSSSCG00000033262,ENSSSCG00000024015,ENSSSCG00000027288	0,044126052	19	267
369	GO:BP	GO:0021626	central nervous system maturation	ENSSSCG00000017730,ENSSSCG00000024024	0,044158302	2	6
370	GO:BP	GO:0043436	oxoacid metabolic process	ENSSSCG00000005533,ENSSSCG00000005663,ENSSSCG00000005671,ENSSSCG00000010829,ENSSSCG00000034723,ENSSSCG00000024179,ENSSSCG00000017787,ENSSSCG00000017125,ENSSSCG00000018039,ENSSSCG00000017226,ENSSSCG00000024018,ENSSSCG00000029944,ENSSSCG00000039873,ENSSSCG00000024621,ENSSSCG00000010523,ENSSSCG00000009667,ENSSSCG00000010723,ENSSSCG00000010734,ENSSSCG00000009699,ENSSSCG00000061436,ENSSSCG00000010056,…	0,044158302	28	660
371	GO:BP	GO:0006486	protein glycosylation	ENSSSCG00000005379,ENSSSCG00000005383,ENSSSCG00000005628,ENSSSCG00000031669	0,044158302	4	189
372	GO:BP	GO:0048584	positive regulation of response to stimulus	ENSSSCG00000021588,ENSSSCG00000005382,ENSSSCG00000005706,ENSSSCG00000005743,ENSSSCG00000011102,ENSSSCG00000011125,ENSSSCG00000009434,ENSSSCG00000009283,ENSSSCG00000017268,ENSSSCG00000024813,ENSSSCG00000036135,ENSSSCG00000017753,ENSSSCG00000039064,ENSSSCG00000035048,ENSSSCG00000031988,ENSSSCG00000017206,ENSSSCG00000035852,ENSSSCG00000025374,ENSSSCG00000041289,ENSSSCG00000024024,ENSSSCG00000023033,…	0,044158302	105	1664
373	GO:BP	GO:0043413	macromolecule glycosylation	ENSSSCG00000005379,ENSSSCG00000005383,ENSSSCG00000005628,ENSSSCG00000031669	0,044158302	4	189
374	GO:BP	GO:0042249	establishment of planar polarity of embryonic epithelium	ENSSSCG00000025374,ENSSSCG00000025822,ENSSSCG00000003539,ENSSSCG00000001660	0,044293398	4	14
375	GO:BP	GO:1901163	regulation of trophoblast cell migration	ENSSSCG00000032176,ENSSSCG00000035048,ENSSSCG00000033144,ENSSSCG00000001695	0,044367108	4	14
376	GO:BP	GO:1900745	positive regulation of p38MAPK cascade	ENSSSCG00000024813,ENSSSCG00000022496,ENSSSCG00000039442,ENSSSCG00000001695,ENSSSCG00000008772	0,04533859	5	22
377	GO:BP	GO:0060341	regulation of cellular localization	ENSSSCG00000004962,ENSSSCG00000034518,ENSSSCG00000033919,ENSSSCG00000026863,ENSSSCG00000017492,ENSSSCG00000017605,ENSSSCG00000017730,ENSSSCG00000031530,ENSSSCG00000033518,ENSSSCG00000025374,ENSSSCG00000024437,ENSSSCG00000021977,ENSSSCG00000012076,ENSSSCG00000023437,ENSSSCG00000011628,ENSSSCG00000027467,ENSSSCG00000009658,ENSSSCG00000034510,ENSSSCG00000009929,ENSSSCG00000028707,ENSSSCG00000010025,…	0,045503191	54	729
378	GO:BP	GO:0090066	regulation of anatomical structure size	ENSSSCG00000005706,ENSSSCG00000005743,ENSSSCG00000011102,ENSSSCG00000034858,ENSSSCG00000018045,ENSSSCG00000017206,ENSSSCG00000024437,ENSSSCG00000011246,ENSSSCG00000011400,ENSSSCG00000011404,ENSSSCG00000009929,ENSSSCG00000009943,ENSSSCG00000010144,ENSSSCG00000009584,ENSSSCG00000016113,ENSSSCG00000022496,ENSSSCG00000007513,ENSSSCG00000014411,ENSSSCG00000021359,ENSSSCG00000035090,ENSSSCG00000005959,…	0,045503191	28	364
379	GO:BP	GO:0032401	establishment of melanosome localization	ENSSSCG00000004612	0,045503191	1	11
380	GO:BP	GO:0032402	melanosome transport	ENSSSCG00000004612	0,045503191	1	11
381	GO:BP	GO:0061387	regulation of extent of cell growth	ENSSSCG00000005706,ENSSSCG00000011102,ENSSSCG00000018045,ENSSSCG00000011400,ENSSSCG00000009584,ENSSSCG00000016113	0,045503191	6	61
382	GO:BP	GO:1903428	positive regulation of reactive oxygen species biosynthetic process	ENSSSCG00000004612	0,045503191	1	11
383	GO:BP	GO:0021561	facial nerve development	ENSSSCG00000011102,ENSSSCG00000017533	0,045503191	2	10
384	GO:BP	GO:0006325	chromatin organization	ENSSSCG00000005073,ENSSSCG00000004120,ENSSSCG00000005510,ENSSSCG00000005678,ENSSSCG00000005731,ENSSSCG00000024912,ENSSSCG00000011125,ENSSSCG00000017268,ENSSSCG00000023045,ENSSSCG00000039198,ENSSSCG00000032478,ENSSSCG00000017165	0,045503191	12	560
385	GO:BP	GO:0021610	facial nerve morphogenesis	ENSSSCG00000011102,ENSSSCG00000017533	0,045503191	2	10
386	GO:BP	GO:0009161	ribonucleoside monophosphate metabolic process	ENSSSCG00000011864,ENSSSCG00000030677,ENSSSCG00000021255,ENSSSCG00000035939,ENSSSCG00000028978,ENSSSCG00000000077,ENSSSCG00000040337,ENSSSCG00000057105	0,045503191	8	49
387	GO:BP	GO:0043066	negative regulation of apoptotic process	ENSSSCG00000005382,ENSSSCG00000005706,ENSSSCG00000005724,ENSSSCG00000005730,ENSSSCG00000011102,ENSSSCG00000011125,ENSSSCG00000026082,ENSSSCG00000032046,ENSSSCG00000034723,ENSSSCG00000017268,ENSSSCG00000017492,ENSSSCG00000039198,ENSSSCG00000031988,ENSSSCG00000032031,ENSSSCG00000011592,ENSSSCG00000011618,ENSSSCG00000009658,ENSSSCG00000009668,ENSSSCG00000009716,ENSSSCG00000030996,ENSSSCG00000010067,…	0,045503191	44	620
388	GO:BP	GO:0061762	CAMKK-AMPK signaling cascade	ENSSSCG00000017873,ENSSSCG00000009815,ENSSSCG00000008697	0,045506531	3	7
389	GO:BP	GO:0031581	hemidesmosome assembly	ENSSSCG00000017204,ENSSSCG00000010607	0,045667209	2	5
390	GO:BP	GO:0009223	pyrimidine deoxyribonucleotide catabolic process	ENSSSCG00000032141	0,045667209	1	8
391	GO:BP	GO:0009176	pyrimidine deoxyribonucleoside monophosphate metabolic process	ENSSSCG00000032141	0,045667209	1	8
392	GO:BP	GO:2000193	positive regulation of fatty acid transport	ENSSSCG00000009929,ENSSSCG00000010067,ENSSSCG00000015885	0,046302611	3	12
393	GO:BP	GO:0051491	positive regulation of filopodium assembly	ENSSSCG00000005382,ENSSSCG00000011102	0,046338001	2	15
394	GO:BP	GO:0032012	regulation of ARF protein signal transduction	ENSSSCG00000017787,ENSSSCG00000027812,ENSSSCG00000009702,ENSSSCG00000034768	0,04680481	4	18
395	GO:BP	GO:0032011	ARF protein signal transduction	ENSSSCG00000017787,ENSSSCG00000027812,ENSSSCG00000009702,ENSSSCG00000034768	0,04680481	4	18
396	GO:BP	GO:0090317	negative regulation of intracellular protein transport	ENSSSCG00000031530,ENSSSCG00000007052,ENSSSCG00000022998,ENSSSCG00000016420	0,04680481	4	21
397	GO:BP	GO:0006082	organic acid metabolic process	ENSSSCG00000005533,ENSSSCG00000005663,ENSSSCG00000005671,ENSSSCG00000010829,ENSSSCG00000034723,ENSSSCG00000024179,ENSSSCG00000017787,ENSSSCG00000017125,ENSSSCG00000018039,ENSSSCG00000017226,ENSSSCG00000024018,ENSSSCG00000029944,ENSSSCG00000039873,ENSSSCG00000024621,ENSSSCG00000010523,ENSSSCG00000009667,ENSSSCG00000010723,ENSSSCG00000010734,ENSSSCG00000009699,ENSSSCG00000061436,ENSSSCG00000010056,…	0,04684591	28	666
398	GO:BP	GO:0045786	negative regulation of cell cycle	ENSSSCG00000004022,ENSSSCG00000026194,ENSSSCG00000028117,ENSSSCG00000005706,ENSSSCG00000011125,ENSSSCG00000009434,ENSSSCG00000009556	0,04684591	7	274
399	GO:BP	GO:1902532	negative regulation of intracellular signal transduction	ENSSSCG00000005706,ENSSSCG00000005719,ENSSSCG00000034723,ENSSSCG00000018039,ENSSSCG00000021977,ENSSSCG00000011313,ENSSSCG00000032031,ENSSSCG00000023437,ENSSSCG00000009668,ENSSSCG00000030996,ENSSSCG00000009988,ENSSSCG00000028707,ENSSSCG00000009998,ENSSSCG00000010034,ENSSSCG00000010067,ENSSSCG00000010097,ENSSSCG00000016230,ENSSSCG00000034692,ENSSSCG00000016322,ENSSSCG00000006970,ENSSSCG00000024351,…	0,04693607	25	413
400	GO:BP	GO:0030593	neutrophil chemotaxis	ENSSSCG00000021588	0,04693607	1	59
401	GO:BP	GO:0120035	regulation of plasma membrane bounded cell projection organization	ENSSSCG00000005194,ENSSSCG00000005382,ENSSSCG00000005724,ENSSSCG00000011102,ENSSSCG00000011125,ENSSSCG00000009511,ENSSSCG00000017730,ENSSSCG00000018045,ENSSSCG00000011364,ENSSSCG00000011400,ENSSSCG00000011408,ENSSSCG00000024001,ENSSSCG00000009683,ENSSSCG00000009972,ENSSSCG00000010025,ENSSSCG00000010035,ENSSSCG00000010095,ENSSSCG00000009584,ENSSSCG00000016113,ENSSSCG00000016230	0,04693607	20	424
402	GO:BP	GO:0007049	cell cycle	ENSSSCG00000005047,ENSSSCG00000004022,ENSSSCG00000026194,ENSSSCG00000028117,ENSSSCG00000005678,ENSSSCG00000030426,ENSSSCG00000005706,ENSSSCG00000024912,ENSSSCG00000011103,ENSSSCG00000011125,ENSSSCG00000027551,ENSSSCG00000009434,ENSSSCG00000039338,ENSSSCG00000009553,ENSSSCG00000009556,ENSSSCG00000017268,ENSSSCG00000017290,ENSSSCG00000017730,ENSSSCG00000017747,ENSSSCG00000017761,ENSSSCG00000017787,…	0,04693607	25	1256
403	GO:BP	GO:0044205	'de novo' UMP biosynthetic process	ENSSSCG00000011864,ENSSSCG00000028978	0,04708361	2	3
404	GO:BP	GO:0051905	establishment of pigment granule localization	ENSSSCG00000004612	0,04708361	1	12
405	GO:BP	GO:0051904	pigment granule transport	ENSSSCG00000004612	0,04708361	1	12
406	GO:BP	GO:0072330	monocarboxylic acid biosynthetic process	ENSSSCG00000005533,ENSSSCG00000017226,ENSSSCG00000029944,ENSSSCG00000024621,ENSSSCG00000010523,ENSSSCG00000061436,ENSSSCG00000010067,ENSSSCG00000022864,ENSSSCG00000016420,ENSSSCG00000033262,ENSSSCG00000024015,ENSSSCG00000027288,ENSSSCG00000031450,ENSSSCG00000026794	0,04708361	14	146
407	GO:BP	GO:0032483	regulation of Rab protein signal transduction	ENSSSCG00000004938	0,04708361	1	5
408	GO:BP	GO:0170038	proteinogenic amino acid biosynthetic process	ENSSSCG00000034723,ENSSSCG00000024179,ENSSSCG00000010734,ENSSSCG00000010056,ENSSSCG00000010143	0,04708361	5	45
409	GO:BP	GO:0035694	mitochondrial protein catabolic process	ENSSSCG00000009658,ENSSSCG00000024388	0,04708361	2	5
410	GO:BP	GO:0006400	tRNA modification	ENSSSCG00000005649,ENSSSCG00000040352,ENSSSCG00000023078,ENSSSCG00000011368,ENSSSCG00000009674,ENSSSCG00000010136,ENSSSCG00000016087	0,04708361	7	83
411	GO:BP	GO:0097070	ductus arteriosus closure	ENSSSCG00000031988,ENSSSCG00000009699	0,047393494	2	5
412	GO:BP	GO:0001568	blood vessel development	ENSSSCG00000005382,ENSSSCG00000005706,ENSSSCG00000005719,ENSSSCG00000011102,ENSSSCG00000009434,ENSSSCG00000009442,ENSSSCG00000044700,ENSSSCG00000017268,ENSSSCG00000024813,ENSSSCG00000017156,ENSSSCG00000036135,ENSSSCG00000031988,ENSSSCG00000038089,ENSSSCG00000060807,ENSSSCG00000011592,ENSSSCG00000011618,ENSSSCG00000011643,ENSSSCG00000009699,ENSSSCG00000030996,ENSSSCG00000010095,ENSSSCG00000033608,…	0,047393494	42	537
413	GO:BP	GO:0060391	positive regulation of SMAD protein signal transduction	ENSSSCG00000005382,ENSSSCG00000016113,ENSSSCG00000039442,ENSSSCG00000006911,ENSSSCG00000000232,ENSSSCG00000001091	0,047398949	6	34
414	GO:BP	GO:0003093	regulation of glomerular filtration	ENSSSCG00000004962	0,049420929	1	5
415	GO:BP	GO:0099105	ion channel modulating, G protein-coupled receptor signaling pathway	ENSSSCG00000023437,ENSSSCG00000034510	0,049420929	2	5
416	GO:BP	GO:0009057	macromolecule catabolic process	ENSSSCG00000023408,ENSSSCG00000038914,ENSSSCG00000005704,ENSSSCG00000027551,ENSSSCG00000031378,ENSSSCG00000026082,ENSSSCG00000009556,ENSSSCG00000032176,ENSSSCG00000028698,ENSSSCG00000017155,ENSSSCG00000017156,ENSSSCG00000017707,ENSSSCG00000040732,ENSSSCG00000031530,ENSSSCG00000024018,ENSSSCG00000011367,ENSSSCG00000011375,ENSSSCG00000011402,ENSSSCG00000060807,ENSSSCG00000011438,ENSSSCG00000011678,…	0,049420929	72	1037
417	GO:BP	GO:0070301	cellular response to hydrogen peroxide	ENSSSCG00000005706,ENSSSCG00000005724,ENSSSCG00000039198	0,049420929	3	38
418	GO:BP	GO:0030307	positive regulation of cell growth	ENSSSCG00000005382,ENSSSCG00000005704,ENSSSCG00000011102,ENSSSCG00000031530,ENSSSCG00000060807,ENSSSCG00000009584,ENSSSCG00000016113,ENSSSCG00000025822	0,049420929	8	95
419	GO:BP	GO:0032400	melanosome localization	ENSSSCG00000004612	0,049420929	1	13
420	GO:BP	GO:0033690	positive regulation of osteoblast proliferation	ENSSSCG00000005706,ENSSSCG00000016027,ENSSSCG00000039442	0,049420929	3	12
421	GO:BP	GO:0046600	negative regulation of centriole replication	ENSSSCG00000028117,ENSSSCG00000024621	0,049420929	2	6
422	GO:BP	GO:0001977	renal system process involved in regulation of blood volume	ENSSSCG00000004962	0,049420929	1	5
423	GO:BP	GO:0009267	cellular response to starvation	ENSSSCG00000009511,ENSSSCG00000017882,ENSSSCG00000025564,ENSSSCG00000009994,ENSSSCG00000009998,ENSSSCG00000010034,ENSSSCG00000016113,ENSSSCG00000015840,ENSSSCG00000025822,ENSSSCG00000014411,ENSSSCG00000007580,ENSSSCG00000006930,ENSSSCG00000003749	0,049420929	13	138
424	GO:BP	GO:0046456	icosanoid biosynthetic process	ENSSSCG00000005533,ENSSSCG00000010055,ENSSSCG00000010067,ENSSSCG00000033262,ENSSSCG00000027288	0,049704223	5	30
425	GO:BP	GO:0170034	L-amino acid biosynthetic process	ENSSSCG00000034723,ENSSSCG00000024179,ENSSSCG00000010734,ENSSSCG00000010056,ENSSSCG00000010143	0,049933617	5	46
426	GO:CC	GO:0005737	cytoplasm	ENSSSCG00000021588,ENSSSCG00000004600,ENSSSCG00000004612,ENSSSCG00000004737,ENSSSCG00000057430,ENSSSCG00000004938,ENSSSCG00000005047,ENSSSCG00000023408,ENSSSCG00000052303,ENSSSCG00000004123,ENSSSCG00000005243,ENSSSCG00000005361,ENSSSCG00000005376,ENSSSCG00000005379,ENSSSCG00000005382,ENSSSCG00000038914,ENSSSCG00000005383,ENSSSCG00000004022,ENSSSCG00000022780,ENSSSCG00000028117,ENSSSCG00000005533,…	1,30E-05	381	8969
427	GO:CC	GO:0005829	cytosol	ENSSSCG00000004737,ENSSSCG00000005047,ENSSSCG00000023408,ENSSSCG00000005243,ENSSSCG00000005361,ENSSSCG00000005376,ENSSSCG00000028117,ENSSSCG00000005620,ENSSSCG00000005649,ENSSSCG00000005678,ENSSSCG00000030426,ENSSSCG00000005704,ENSSSCG00000005706,ENSSSCG00000039049,ENSSSCG00000030502,ENSSSCG00000011102,ENSSSCG00000011133,ENSSSCG00000028602,ENSSSCG00000010821,ENSSSCG00000027551,ENSSSCG00000009430,…	5,16E-05	165	3086
428	GO:CC	GO:0030055	cell-substrate junction	ENSSSCG00000004962,ENSSSCG00000005243,ENSSSCG00000011102,ENSSSCG00000017787,ENSSSCG00000017204,ENSSSCG00000011313,ENSSSCG00000010494,ENSSSCG00000010607,ENSSSCG00000010144,ENSSSCG00000009626,ENSSSCG00000027669,ENSSSCG00000016027,ENSSSCG00000006970,ENSSSCG00000007052,ENSSSCG00000016461,ENSSSCG00000038643,ENSSSCG00000006893,ENSSSCG00000032269	0,00122632	18	150
429	GO:CC	GO:0005788	endoplasmic reticulum lumen	ENSSSCG00000005619,ENSSSCG00000005683,ENSSSCG00000034518,ENSSSCG00000026082,ENSSSCG00000009502,ENSSSCG00000011532,ENSSSCG00000009668,ENSSSCG00000029781	0,00122632	8	52
430	GO:CC	GO:0005654	nucleoplasm	ENSSSCG00000004600,ENSSSCG00000024983,ENSSSCG00000005073,ENSSSCG00000004123,ENSSSCG00000004138,ENSSSCG00000005361,ENSSSCG00000005376,ENSSSCG00000004022,ENSSSCG00000026194,ENSSSCG00000005510,ENSSSCG00000031426,ENSSSCG00000005678,ENSSSCG00000030426,ENSSSCG00000038868,ENSSSCG00000005704,ENSSSCG00000005706,ENSSSCG00000005724,ENSSSCG00000005731,ENSSSCG00000024912,ENSSSCG00000004314,ENSSSCG00000032015,…	0,00122632	147	3133
431	GO:CC	GO:0012505	endomembrane system	ENSSSCG00000021588,ENSSSCG00000004612,ENSSSCG00000052303,ENSSSCG00000005379,ENSSSCG00000005382,ENSSSCG00000038914,ENSSSCG00000022780,ENSSSCG00000028117,ENSSSCG00000005533,ENSSSCG00000005619,ENSSSCG00000031669,ENSSSCG00000005683,ENSSSCG00000034518,ENSSSCG00000038868,ENSSSCG00000005729,ENSSSCG00000032015,ENSSSCG00000010860,ENSSSCG00000011102,ENSSSCG00000011103,ENSSSCG00000011127,ENSSSCG00000028602,…	0,001656906	187	3015
432	GO:CC	GO:0005635	nuclear envelope	ENSSSCG00000005619,ENSSSCG00000005683,ENSSSCG00000034518,ENSSSCG00000032015,ENSSSCG00000010860,ENSSSCG00000011127,ENSSSCG00000028602,ENSSSCG00000024064,ENSSSCG00000034858,ENSSSCG00000017204,ENSSSCG00000024018,ENSSSCG00000012076,ENSSSCG00000054848,ENSSSCG00000023437,ENSSSCG00000009658,ENSSSCG00000024388,ENSSSCG00000033301,ENSSSCG00000015755,ENSSSCG00000016395,ENSSSCG00000017102,ENSSSCG00000025534,…	0,001656906	35	344
433	GO:CC	GO:0005604	basement membrane	ENSSSCG00000005030,ENSSSCG00000039025,ENSSSCG00000005380,ENSSSCG00000005506	0,001656906	4	73
434	GO:CC	GO:0031974	membrane-enclosed lumen	ENSSSCG00000004600,ENSSSCG00000024983,ENSSSCG00000023408,ENSSSCG00000005073,ENSSSCG00000004123,ENSSSCG00000004138,ENSSSCG00000005361,ENSSSCG00000005376,ENSSSCG00000004022,ENSSSCG00000026194,ENSSSCG00000005510,ENSSSCG00000031426,ENSSSCG00000005619,ENSSSCG00000005678,ENSSSCG00000005683,ENSSSCG00000034518,ENSSSCG00000030426,ENSSSCG00000038868,ENSSSCG00000005704,ENSSSCG00000005706,ENSSSCG00000005724,…	0,002788335	190	4411
435	GO:CC	GO:0062023	collagen-containing extracellular matrix	ENSSSCG00000005030,ENSSSCG00000039025,ENSSSCG00000005380,ENSSSCG00000005506,ENSSSCG00000044700,ENSSSCG00000036135,ENSSSCG00000017204,ENSSSCG00000038089,ENSSSCG00000011186,ENSSSCG00000011609,ENSSSCG00000020846,ENSSSCG00000033608,ENSSSCG00000025822,ENSSSCG00000032761,ENSSSCG00000013351,ENSSSCG00000014136,ENSSSCG00000014137,ENSSSCG00000029570	0,002788335	18	193
436	GO:CC	GO:0043233	organelle lumen	ENSSSCG00000004600,ENSSSCG00000024983,ENSSSCG00000023408,ENSSSCG00000005073,ENSSSCG00000004123,ENSSSCG00000004138,ENSSSCG00000005361,ENSSSCG00000005376,ENSSSCG00000004022,ENSSSCG00000026194,ENSSSCG00000005510,ENSSSCG00000031426,ENSSSCG00000005619,ENSSSCG00000005678,ENSSSCG00000005683,ENSSSCG00000034518,ENSSSCG00000030426,ENSSSCG00000038868,ENSSSCG00000005704,ENSSSCG00000005706,ENSSSCG00000005724,…	0,002788335	190	4411
437	GO:CC	GO:0070013	intracellular organelle lumen	ENSSSCG00000004600,ENSSSCG00000024983,ENSSSCG00000023408,ENSSSCG00000005073,ENSSSCG00000004123,ENSSSCG00000004138,ENSSSCG00000005361,ENSSSCG00000005376,ENSSSCG00000004022,ENSSSCG00000026194,ENSSSCG00000005510,ENSSSCG00000031426,ENSSSCG00000005619,ENSSSCG00000005678,ENSSSCG00000005683,ENSSSCG00000034518,ENSSSCG00000030426,ENSSSCG00000038868,ENSSSCG00000005704,ENSSSCG00000005706,ENSSSCG00000005724,…	0,002788335	190	4411
438	GO:CC	GO:0005925	focal adhesion	ENSSSCG00000004962,ENSSSCG00000005243,ENSSSCG00000011102,ENSSSCG00000017787,ENSSSCG00000017204,ENSSSCG00000011313,ENSSSCG00000010144,ENSSSCG00000009626,ENSSSCG00000027669,ENSSSCG00000016027,ENSSSCG00000006970,ENSSSCG00000007052,ENSSSCG00000016461,ENSSSCG00000038643,ENSSSCG00000006893,ENSSSCG00000032269	0,003510307	16	143
439	GO:CC	GO:0070161	anchoring junction	ENSSSCG00000004962,ENSSSCG00000005243,ENSSSCG00000005382,ENSSSCG00000011102,ENSSSCG00000011103,ENSSSCG00000017787,ENSSSCG00000017197,ENSSSCG00000017204,ENSSSCG00000017206,ENSSSCG00000011313,ENSSSCG00000011497,ENSSSCG00000011643,ENSSSCG00000010493,ENSSSCG00000010494,ENSSSCG00000010607,ENSSSCG00000009929,ENSSSCG00000028707,ENSSSCG00000010144,ENSSSCG00000009626,ENSSSCG00000016113,ENSSSCG00000027669,…	0,004235644	42	516
440	GO:CC	GO:0016010	dystrophin-associated glycoprotein complex	ENSSSCG00000004123,ENSSSCG00000005243	0,007186073	2	13
441	GO:CC	GO:0000127	transcription factor TFIIIC complex	ENSSSCG00000005731,ENSSSCG00000032110	0,00918911	2	6
442	GO:CC	GO:0090665	glycoprotein complex	ENSSSCG00000004123,ENSSSCG00000005243	0,00918911	2	16
443	GO:CC	GO:0017101	aminoacyl-tRNA synthetase multienzyme complex	ENSSSCG00000010821,ENSSSCG00000032031,ENSSSCG00000015689,ENSSSCG00000014411	0,00918911	4	11
444	GO:CC	GO:0015629	actin cytoskeleton	ENSSSCG00000005243,ENSSSCG00000005706,ENSSSCG00000010925,ENSSSCG00000040509,ENSSSCG00000020962,ENSSSCG00000017728,ENSSSCG00000038618,ENSSSCG00000033518,ENSSSCG00000036973,ENSSSCG00000011246,ENSSSCG00000024621,ENSSSCG00000010493,ENSSSCG00000025564,ENSSSCG00000028707,ENSSSCG00000010017,ENSSSCG00000010144,ENSSSCG00000027348,ENSSSCG00000006970,ENSSSCG00000007513,ENSSSCG00000016461,ENSSSCG00000021359,…	0,011145291	30	385
445	GO:CC	GO:0030312	external encapsulating structure	ENSSSCG00000005030,ENSSSCG00000039025,ENSSSCG00000005380,ENSSSCG00000005506,ENSSSCG00000026425,ENSSSCG00000044700,ENSSSCG00000036135,ENSSSCG00000017204,ENSSSCG00000038089,ENSSSCG00000011186,ENSSSCG00000011609,ENSSSCG00000020846,ENSSSCG00000010071,ENSSSCG00000033608,ENSSSCG00000027331,ENSSSCG00000025822,ENSSSCG00000032761,ENSSSCG00000013351,ENSSSCG00000014136,ENSSSCG00000014137,ENSSSCG00000029570,…	0,016685113	28	311
446	GO:CC	GO:0090576	RNA polymerase III transcription regulator complex	ENSSSCG00000005731,ENSSSCG00000032110	0,016685113	2	9
447	GO:CC	GO:0031012	extracellular matrix	ENSSSCG00000005030,ENSSSCG00000039025,ENSSSCG00000005380,ENSSSCG00000005506,ENSSSCG00000026425,ENSSSCG00000044700,ENSSSCG00000036135,ENSSSCG00000017204,ENSSSCG00000038089,ENSSSCG00000011186,ENSSSCG00000011609,ENSSSCG00000020846,ENSSSCG00000010071,ENSSSCG00000033608,ENSSSCG00000027331,ENSSSCG00000025822,ENSSSCG00000032761,ENSSSCG00000013351,ENSSSCG00000014136,ENSSSCG00000014137,ENSSSCG00000029570,…	0,016685113	28	310
448	GO:CC	GO:0031965	nuclear membrane	ENSSSCG00000034518,ENSSSCG00000032015,ENSSSCG00000010860,ENSSSCG00000011127,ENSSSCG00000028602,ENSSSCG00000024064,ENSSSCG00000034858,ENSSSCG00000017204,ENSSSCG00000024018	0,016685113	9	206
449	GO:CC	GO:0005769	early endosome	ENSSSCG00000052303,ENSSSCG00000038868,ENSSSCG00000011102,ENSSSCG00000017793,ENSSSCG00000040732,ENSSSCG00000031530,ENSSSCG00000012054,ENSSSCG00000011402,ENSSSCG00000011628,ENSSSCG00000028707,ENSSSCG00000016230,ENSSSCG00000025174,ENSSSCG00000007246,ENSSSCG00000007513,ENSSSCG00000028512,ENSSSCG00000024771,ENSSSCG00000022162,ENSSSCG00000006083,ENSSSCG00000006307,ENSSSCG00000002921,ENSSSCG00000003549,…	0,016685113	25	262
450	GO:CC	GO:0031981	nuclear lumen	ENSSSCG00000004600,ENSSSCG00000024983,ENSSSCG00000023408,ENSSSCG00000005073,ENSSSCG00000004123,ENSSSCG00000004138,ENSSSCG00000005361,ENSSSCG00000005376,ENSSSCG00000004022,ENSSSCG00000026194,ENSSSCG00000005510,ENSSSCG00000031426,ENSSSCG00000005678,ENSSSCG00000030426,ENSSSCG00000038868,ENSSSCG00000005704,ENSSSCG00000005706,ENSSSCG00000005724,ENSSSCG00000005729,ENSSSCG00000005731,ENSSSCG00000024912,…	0,016685113	171	4087
451	GO:CC	GO:0005912	adherens junction	ENSSSCG00000005243,ENSSSCG00000011103,ENSSSCG00000011313,ENSSSCG00000011497,ENSSSCG00000010493,ENSSSCG00000009929,ENSSSCG00000028707,ENSSSCG00000016113,ENSSSCG00000016461,ENSSSCG00000007585,ENSSSCG00000034768,ENSSSCG00000025652,ENSSSCG00000001695	0,02455598	13	113
452	GO:CC	GO:0005581	collagen trimer	ENSSSCG00000005380,ENSSSCG00000044700,ENSSSCG00000036135,ENSSSCG00000038089,ENSSSCG00000027331,ENSSSCG00000000916,ENSSSCG00000003603	0,02455598	7	39
453	GO:CC	GO:0030054	cell junction	ENSSSCG00000004962,ENSSSCG00000023408,ENSSSCG00000004123,ENSSSCG00000005194,ENSSSCG00000005243,ENSSSCG00000005376,ENSSSCG00000005382,ENSSSCG00000028117,ENSSSCG00000034518,ENSSSCG00000029715,ENSSSCG00000011102,ENSSSCG00000011103,ENSSSCG00000033919,ENSSSCG00000020962,ENSSSCG00000017787,ENSSSCG00000017197,ENSSSCG00000017204,ENSSSCG00000017206,ENSSSCG00000024018,ENSSSCG00000036973,ENSSSCG00000024437,…	0,030195728	89	1478
454	GO:CC	GO:0032432	actin filament bundle	ENSSSCG00000005243,ENSSSCG00000010925,ENSSSCG00000038618,ENSSSCG00000010493,ENSSSCG00000025564,ENSSSCG00000016461,ENSSSCG00000007682,ENSSSCG00000032269	0,030195728	8	59
455	GO:CC	GO:0042641	actomyosin	ENSSSCG00000005243,ENSSSCG00000010925,ENSSSCG00000024621,ENSSSCG00000010493,ENSSSCG00000025564,ENSSSCG00000016461,ENSSSCG00000007682,ENSSSCG00000032269	0,030195728	8	59
456	GO:CC	GO:0048770	pigment granule	ENSSSCG00000004612,ENSSSCG00000052303	0,030570782	2	47
457	GO:CC	GO:0042470	melanosome	ENSSSCG00000004612,ENSSSCG00000052303	0,030570782	2	47
458	GO:CC	GO:0005914	spot adherens junction	ENSSSCG00000005243	0,031459773	1	1
459	GO:CC	GO:0005783	endoplasmic reticulum	ENSSSCG00000052303,ENSSSCG00000038914,ENSSSCG00000005619,ENSSSCG00000031669,ENSSSCG00000005683,ENSSSCG00000034518,ENSSSCG00000010860,ENSSSCG00000026082,ENSSSCG00000009502,ENSSSCG00000017268,ENSSSCG00000028698,ENSSSCG00000017492,ENSSSCG00000017753,ENSSSCG00000026706,ENSSSCG00000017874,ENSSSCG00000031530,ENSSSCG00000011330,ENSSSCG00000011368,ENSSSCG00000011375,ENSSSCG00000011402,ENSSSCG00000011532,…	0,036893538	80	1232
460	GO:CC	GO:0031967	organelle envelope	ENSSSCG00000052303,ENSSSCG00000005619,ENSSSCG00000005683,ENSSSCG00000034518,ENSSSCG00000032015,ENSSSCG00000010860,ENSSSCG00000011127,ENSSSCG00000028602,ENSSSCG00000024064,ENSSSCG00000017735,ENSSSCG00000034858,ENSSSCG00000017204,ENSSSCG00000024018,ENSSSCG00000012042,ENSSSCG00000012076,ENSSSCG00000054848,ENSSSCG00000023437,ENSSSCG00000031557,ENSSSCG00000009658,ENSSSCG00000009668,ENSSSCG00000024388,…	0,03841838	61	886
461	GO:CC	GO:0031975	envelope	ENSSSCG00000052303,ENSSSCG00000005619,ENSSSCG00000005683,ENSSSCG00000034518,ENSSSCG00000032015,ENSSSCG00000010860,ENSSSCG00000011127,ENSSSCG00000028602,ENSSSCG00000024064,ENSSSCG00000017735,ENSSSCG00000034858,ENSSSCG00000017204,ENSSSCG00000024018,ENSSSCG00000012042,ENSSSCG00000012076,ENSSSCG00000054848,ENSSSCG00000023437,ENSSSCG00000031557,ENSSSCG00000009658,ENSSSCG00000009668,ENSSSCG00000024388,…	0,03841838	61	886
462	GO:CC	GO:0005815	microtubule organizing center	ENSSSCG00000028117,ENSSSCG00000010860,ENSSSCG00000030502,ENSSSCG00000009434,ENSSSCG00000009553,ENSSSCG00000017268,ENSSSCG00000020962,ENSSSCG00000017761,ENSSSCG00000017787,ENSSSCG00000034858,ENSSSCG00000017197,ENSSSCG00000035852,ENSSSCG00000040503,ENSSSCG00000011399,ENSSSCG00000011408,ENSSSCG00000059013,ENSSSCG00000011589,ENSSSCG00000024621,ENSSSCG00000027467,ENSSSCG00000010476,ENSSSCG00000032475,…	0,03841838	31	682
463	GO:CC	GO:1902494	catalytic complex	ENSSSCG00000005382,ENSSSCG00000005510,ENSSSCG00000005704,ENSSSCG00000024912,ENSSSCG00000010829,ENSSSCG00000010860,ENSSSCG00000011103,ENSSSCG00000011127,ENSSSCG00000010821,ENSSSCG00000031378,ENSSSCG00000009556,ENSSSCG00000032176,ENSSSCG00000017290,ENSSSCG00000017294,ENSSSCG00000017492,ENSSSCG00000017155,ENSSSCG00000039198,ENSSSCG00000017626,ENSSSCG00000020962,ENSSSCG00000017730,ENSSSCG00000026706,…	0,038532497	77	1513
464	GO:CC	GO:0036454	growth factor complex	ENSSSCG00000025924,ENSSSCG00000007541,ENSSSCG00000001695	0,043041923	3	7
465	GO:CC	GO:0030056	hemidesmosome	ENSSSCG00000017204,ENSSSCG00000010607	0,047746074	2	5
466	GO:CC	GO:0000930	gamma-tubulin complex	ENSSSCG00000028117,ENSSSCG00000009553	0,047746074	2	12
467	GO:MF	GO:0045309	protein phosphorylated amino acid binding	ENSSSCG00000005620,ENSSSCG00000005706,ENSSSCG00000005743,ENSSSCG00000017206,ENSSSCG00000010095,ENSSSCG00000025729,ENSSSCG00000007381,ENSSSCG00000039619,ENSSSCG00000006893,ENSSSCG00000006547,ENSSSCG00000003549	0,008553239	11	52
468	GO:MF	GO:0030020	extracellular matrix structural constituent conferring tensile strength	ENSSSCG00000005380,ENSSSCG00000044700,ENSSSCG00000036135,ENSSSCG00000038089,ENSSSCG00000011186,ENSSSCG00000020846	0,008553239	6	28
469	GO:MF	GO:0005201	extracellular matrix structural constituent	ENSSSCG00000005380,ENSSSCG00000005506,ENSSSCG00000044700,ENSSSCG00000036135,ENSSSCG00000038089,ENSSSCG00000011186,ENSSSCG00000011609,ENSSSCG00000020846	0,008553239	8	63
470	GO:MF	GO:0017166	vinculin binding	ENSSSCG00000004962,ENSSSCG00000004123	0,01942207	2	9
471	GO:MF	GO:0001784	phosphotyrosine residue binding	ENSSSCG00000005620,ENSSSCG00000005706,ENSSSCG00000005743,ENSSSCG00000017206,ENSSSCG00000010095,ENSSSCG00000025729,ENSSSCG00000006893,ENSSSCG00000006547,ENSSSCG00000003549	0,01942207	9	42
472	GO:MF	GO:0019900	kinase binding	ENSSSCG00000004123,ENSSSCG00000028117,ENSSSCG00000005706,ENSSSCG00000010925,ENSSSCG00000011102,ENSSSCG00000009434,ENSSSCG00000026082,ENSSSCG00000017290,ENSSSCG00000017296,ENSSSCG00000017730,ENSSSCG00000017753,ENSSSCG00000017206,ENSSSCG00000036556,ENSSSCG00000011330,ENSSSCG00000032031,ENSSSCG00000024621,ENSSSCG00000009683,ENSSSCG00000009781,ENSSSCG00000009929,ENSSSCG00000009978,ENSSSCG00000016113,…	0,01942207	44	583
473	GO:MF	GO:0046332	SMAD binding	ENSSSCG00000004600,ENSSSCG00000005382,ENSSSCG00000009434,ENSSSCG00000032176,ENSSSCG00000031988,ENSSSCG00000022383,ENSSSCG00000026733,ENSSSCG00000014319,ENSSSCG00000006956,ENSSSCG00000006911,ENSSSCG00000000232	0,01942207	11	68
474	GO:MF	GO:0051787	misfolded protein binding	ENSSSCG00000034518,ENSSSCG00000026082,ENSSSCG00000031530,ENSSSCG00000009668	0,019957112	4	15
475	GO:MF	GO:0019901	protein kinase binding	ENSSSCG00000004123,ENSSSCG00000028117,ENSSSCG00000005706,ENSSSCG00000010925,ENSSSCG00000011102,ENSSSCG00000009434,ENSSSCG00000026082,ENSSSCG00000017296,ENSSSCG00000017730,ENSSSCG00000017753,ENSSSCG00000017206,ENSSSCG00000036556,ENSSSCG00000011330,ENSSSCG00000032031,ENSSSCG00000024621,ENSSSCG00000009683,ENSSSCG00000009781,ENSSSCG00000009929,ENSSSCG00000009978,ENSSSCG00000016113,ENSSSCG00000016230,…	0,019957112	40	519
476	GO:MF	GO:0017154	semaphorin receptor activity	ENSSSCG00000011102,ENSSSCG00000011592,ENSSSCG00000024001,ENSSSCG00000024351,ENSSSCG00000012780	0,031815067	5	12
477	GO:MF	GO:0051219	phosphoprotein binding	ENSSSCG00000005620,ENSSSCG00000005706,ENSSSCG00000005743,ENSSSCG00000017206,ENSSSCG00000010095,ENSSSCG00000025729,ENSSSCG00000007381,ENSSSCG00000040416,ENSSSCG00000039619,ENSSSCG00000006893,ENSSSCG00000006547,ENSSSCG00000003549,ENSSSCG00000015136	0,034942619	13	83
478	GO:MF	GO:0004170	dUTP diphosphatase activity	ENSSSCG00000032141	0,04079483	1	1
479	GO:MF	GO:0019899	enzyme binding	ENSSSCG00000004120,ENSSSCG00000004123,ENSSSCG00000005382,ENSSSCG00000028117,ENSSSCG00000005706,ENSSSCG00000010925,ENSSSCG00000011102,ENSSSCG00000010821,ENSSSCG00000009434,ENSSSCG00000026082,ENSSSCG00000032046,ENSSSCG00000009556,ENSSSCG00000017268,ENSSSCG00000017290,ENSSSCG00000017296,ENSSSCG00000036135,ENSSSCG00000017626,ENSSSCG00000017730,ENSSSCG00000017747,ENSSSCG00000017753,ENSSSCG00000017787,…	0,04079483	93	1611
480	GO:MF	GO:0016407	acetyltransferase activity	ENSSSCG00000005671,ENSSSCG00000005731,ENSSSCG00000024179,ENSSSCG00000029944,ENSSSCG00000011404,ENSSSCG00000024621,ENSSSCG00000009674	0,044363756	7	74
481	GO:MF	GO:0106155	peptidyl-lysine 3-dioxygenase activity	ENSSSCG00000057430	0,045457096	1	1
482	GO:MF	GO:0032794	GTPase activating protein binding	ENSSSCG00000027550,ENSSSCG00000039619,ENSSSCG00000025114,ENSSSCG00000025652	0,048594263	4	10
483	GO:MF	GO:0000405	bubble DNA binding	ENSSSCG00000005706,ENSSSCG00000032046,ENSSSCG00000015840	0,048594263	3	7
